# Supplementary material for: A Proteomic Investigation of Soluble Olfactory Proteins in Anopheles gambiae
Source: PLoS One. 2013 Nov 25;8(11):e75162. doi: 10.1371/journal.pone.0075162 (PMC3839933; doi:10.1371/journal.pone.0075162)
Supplement: File S1 — Complete list of proteins identified in Anopheles gambiae antennae through the shotgun approach using ANDROMEDA [47] as search engine. Column A, protein identity as reported in An. gambiae genome and in UniProKB; Column B, identity of leader protein within the protein group; Column C and F, protein descriptio in the genome and in UniprotKB; Column D, protein family; Column E, protein family description; Column G, molecular weight of leader protein; Colum H, protein posterior error probability. (XLSX) [file pone.0075162.s003.xlsx]

## Sheet: Useful columns for paper
Protein IDs	Majority Protein IDs	Protein Descriptions	Pfam	Pfam annotation	Uniprot	Mol. Weight [kDa]	PEP
A0ASJ2;A0ASJ3;Q7QKF7	A0ASJ2;A0ASJ3	>tr|A0ASJ2|A0ASJ2_ANOGA G protein alpha subunit AgOa (Fragment) OS=Anopheles gambiae PE=2 SV=1;>tr|A0ASJ3|A0ASJ3_ANOGA G protein alpha subunit AgOn (Fragment) OS=Anopheles gambiae PE=2 SV=1				15.232	6.66e-41
A0ASJ4	A0ASJ4	>tr|A0ASJ4|A0ASJ4_ANOGA G protein alpha subunit AgGq1 (Fragment) OS=Anopheles gambiae PE=2 SV=1				19.28	5.09e-06
A0ASJ8	A0ASJ8	>tr|A0ASJ8|A0ASJ8_ANOGA G protein alpha subunit AgGq5 (Fragment) OS=Anopheles gambiae PE=2 SV=1				15.24	0.00083485
A0EJE8;Q7Q6E0	A0EJE8;Q7Q6E0	>tr|A0EJE8|A0EJE8_ANOGA G(Alpha)i OS=Anopheles gambiae PE=2 SV=1;>tr|Q7Q6E0|Q7Q6E0_ANOGA AGAP005904-PA OS=Anopheles gambiae GN=AGAP005904 PE=4 SV=4	PF00503	G-protein alpha subunit		40.379	2.89e-10
A0NAJ6	A0NAJ6	>tr|A0NAJ6|A0NAJ6_ANOGA AGAP012851-PA (Fragment) OS=Anopheles gambiae str. PEST GN=AgaP_AGAP012851 PE=4 SV=2	PF00248	Aldo/keto reductase family		26.008	5.97e-42
A0NAU2	A0NAU2	>tr|A0NAU2|A0NAU2_ANOGA AGAP012645-PA OS=Anopheles gambiae str. PEST GN=AgaP_AGAP012645 PE=4 SV=2	PF06058	Dcp1-like decapping family		50.978	3.12e-18
A0NB98	A0NB98	>tr|A0NB98|A0NB98_ANOGA AGAP002140-PA OS=Anopheles gambiae GN=AGAP002140 PE=4 SV=1	none	none		9.7395	1.2e-27
A0NBC2	A0NBC2	>tr|A0NBC2|A0NBC2_ANOGA AGAP007643-PA OS=Anopheles gambiae GN=AGAP007643 PE=3 SV=1	PF00244	14-3-3 protein		28.25	0
A0NBC3	A0NBC3	>tr|A0NBC3|A0NBC3_ANOGA AGAP007167-PA OS=Anopheles gambiae GN=AGAP007167 PE=4 SV=2	PF02953	Tim10/DDP family zinc finger		13.886	0.00017802
A0NBC9	A0NBC9	>tr|A0NBC9|A0NBC9_ANOGA AGAP007207-PA OS=Anopheles gambiae GN=AGAP007207 PE=4 SV=2	PF02210	Laminin G domain		143.41	1.99e-18
A0NBG6	A0NBG6	>tr|A0NBG6|A0NBG6_ANOGA AGAP007519-PA OS=Anopheles gambiae GN=AGAP007519 PE=4 SV=2	PF10245	Mitochondrial 28S ribosomal protein S22		43.655	2.07e-16
A0NBH7	A0NBH7	>tr|A0NBH7|A0NBH7_ANOGA AGAP007584-PA OS=Anopheles gambiae GN=AGAP007584 PE=4 SV=2	PF00188	Cysteine-rich secretory protein family		62.999	1.95e-06
A0NBJ6	A0NBJ6	>tr|A0NBJ6|A0NBJ6_ANOGA AGAP007116-PA OS=Anopheles gambiae GN=AGAP007116 PE=4 SV=2	none	none		12.664	1.02e-16
A0NBJ9	A0NBJ9	>tr|A0NBJ9|A0NBJ9_ANOGA Ubiquitin carboxyl-terminal hydrolase OS=Anopheles gambiae GN=AGAP007106 PE=3 SV=2	PF00443	Ubiquitin carboxyl-terminal hydrolase		153.95	0.0092727
A0NBK0	A0NBK0	>tr|A0NBK0|A0NBK0_ANOGA AGAP007103-PA OS=Anopheles gambiae GN=AGAP007103 PE=4 SV=2	PF00028	Cadherin domain		113.26	0.00039792
A0NBM1;Q7QIK3;Q6VFH5;Q6VFH6;Q6VFH8	A0NBM1;Q7QIK3	>tr|A0NBM1|A0NBM1_ANOGA AGAP006921-PA OS=Anopheles gambiae GN=AGAP006921 PE=4 SV=2;>tr|Q7QIK3|Q7QIK3_ANOGA AGAP006921-PB OS=Anopheles gambiae GN=AGAP006921 PE=4 SV=4	PF00640	Phosphotyrosine interaction domain (PTB/PID)		79.273	6.22e-10
A0NBM7	A0NBM7	>tr|A0NBM7|A0NBM7_ANOGA AGAP006833-PA OS=Anopheles gambiae GN=CPR56 PE=4 SV=1	PF00379	Insect cuticle protein		19.382	0.0098917
A0NBN0	A0NBN0	>tr|A0NBN0|A0NBN0_ANOGA AGAP006807-PA OS=Anopheles gambiae GN=AGAP006807 PE=4 SV=2	PF07847	Protein of unknown function (DUF1637)		29.168	0.016087
A0NBQ2;Q7QI55	A0NBQ2	>tr|A0NBQ2|A0NBQ2_ANOGA AGAP005291-PA OS=Anopheles gambiae GN=AGAP005291 PE=4 SV=2	PF05383	La domain		203.34	1.24e-33
A0NBT1	A0NBT1	>tr|A0NBT1|A0NBT1_ANOGA AGAP000924-PA OS=Anopheles gambiae GN=AgaP_AGAP000924 PE=4 SV=3	PF00076	RNA recognition motif. (a.k.a. RRM, RBD, or RNP domain)		54.311	5.23e-36
A0NBY2;F5HJ46	A0NBY2;F5HJ46	>tr|A0NBY2|A0NBY2_ANOGA AGAP004039-PA OS=Anopheles gambiae GN=AgaP_AGAP004039 PE=4 SV=3;>tr|F5HJ46|F5HJ46_ANOGA AGAP004039-PB OS=Anopheles gambiae GN=AgaP_AGAP004039 PE=4 SV=1	PF01843	DIL domain		226.52	2.14e-66
A0NC04	A0NC04	>tr|A0NC04|A0NC04_ANOGA AGAP010909-PA OS=Anopheles gambiae GN=AGAP010909 PE=4 SV=1	PF04503	Single-stranded DNA binding protein, SSDP		41.468	0.00097306
A0NC08;Q7PSI1	A0NC08	>tr|A0NC08|A0NC08_ANOGA AGAP010901-PA OS=Anopheles gambiae GN=CPF2 PE=4 SV=1	PF11018	Pupal cuticle protein C1		30.585	4.13e-71
A0NC37	A0NC37	>tr|A0NC37|A0NC37_ANOGA AGAP009388-PA OS=Anopheles gambiae GN=AGAP009388 PE=4 SV=2	PF06585	Haemolymph juvenile hormone binding protein (JHBP)		29.594	4.48e-07
A0NC39;G8I2F3;G8I2G2;G8I2G7;G8I2H0;G8I2H5;G8I2H9;Q7QKU4;G8I251;G8I258;G8I265;G8I266;G8I2F7;G8I2G8;G8I253;G8I264;G8I256	A0NC39;G8I2F3;G8I2G2;G8I2G7;G8I2H0;G8I2H5;G8I2H9;Q7QKU4;G8I251;G8I258;G8I265;G8I266;G8I2F7;G8I2G8;G8I253;G8I264;G8I256	>tr|A0NC39|A0NC39_ANOGA AGAP009370-PA OS=Anopheles gambiae GN=AGAP009370 PE=4 SV=1;>tr|G8I2F3|G8I2F3_ANOGA AgAcp34A-2 OS=Anopheles gambiae PE=4 SV=1;>tr|G8I2G2|G8I2G2_ANOGA AgAcp34A-2 OS=Anopheles gambiae PE=4 SV=1;>tr|G8I2G7|G8I2G7_ANOGA AgAcp34A-2 OS=Ano	none	none		11.181	2.82e-13
A0NC47	A0NC47	>tr|A0NC47|A0NC47_ANOGA AGAP009315-PA (Fragment) OS=Anopheles gambiae GN=AGAP009315 PE=3 SV=2	PF00211	Adenylate and Guanylate cyclase catalytic domain		128.65	0.00032278
A0NC48	A0NC48	>tr|A0NC48|A0NC48_ANOGA AGAP009320-PA OS=Anopheles gambiae GN=AGAP009320 PE=4 SV=2	none	none		45.574	3.28e-10
A0NC49	A0NC49	>tr|A0NC49|A0NC49_ANOGA AGAP009341-PA (Fragment) OS=Anopheles gambiae GN=AGAP009341 PE=4 SV=2	PF01603	Protein phosphatase 2A regulatory B subunit (B56 family)		31.577	1.18e-07
A0NC54;A0NC55;A7USB9;A0NAD1	A0NC54;A0NC55;A7USB9;A0NAD1	>tr|A0NC54|A0NC54_ANOGA AGAP009358-PA OS=Anopheles gambiae GN=AGAP009358 PE=4 SV=1;>tr|A0NC55|A0NC55_ANOGA AGAP009358-PB OS=Anopheles gambiae GN=AGAP009358 PE=4 SV=1;>tr|A7USB9|A7USB9_ANOGA AGAP009358-PC OS=Anopheles gambiae GN=AGAP009358 PE=4 SV=1;>tr|A0N	none	none		8.7752	1.79e-56
A0NC92;Q7PFN7	A0NC92;Q7PFN7	>tr|A0NC92|A0NC92_ANOGA AGAP009473-PA OS=Anopheles gambiae GN=AGAP009473 PE=4 SV=1;>tr|Q7PFN7|Q7PFN7_ANOGA AGAP009473-PB (Fragment) OS=Anopheles gambiae GN=AGAP009473 PE=4 SV=3	none	none		31.982	5.58e-12
A0NCC5	A0NCC5	>tr|A0NCC5|A0NCC5_ANOGA AGAP000546-PA OS=Anopheles gambiae GN=AgaP_AGAP000546 PE=4 SV=2	PF00887	Acyl CoA binding protein		10.005	3.94e-83
A0NCC6	A0NCC6	>tr|A0NCC6|A0NCC6_ANOGA AGAP000526-PA OS=Anopheles gambiae GN=AgaP_AGAP000526 PE=4 SV=2	PF00076	RNA recognition motif. (a.k.a. RRM, RBD, or RNP domain)		48.118	1.06e-34
A0NCD3;F5HJK9	A0NCD3	>tr|A0NCD3|A0NCD3_ANOGA AGAP000345-PA OS=Anopheles gambiae GN=CPR126 PE=4 SV=3	PF00379	Insect cuticle protein		39.184	2.13e-85
A0NCF9	A0NCF9	>tr|A0NCF9|A0NCF9_ANOGA AGAP000592-PA OS=Anopheles gambiae GN=AgaP_AGAP000592 PE=4 SV=3	none	none		52.453	5.66e-84
A0NCG5	A0NCG5	>tr|A0NCG5|A0NCG5_ANOGA AGAP000393-PA OS=Anopheles gambiae GN=AGAP000393 PE=4 SV=1	PF05197	TRIC channel		30.31	0.00031637
A0NCG9	A0NCG9	>tr|A0NCG9|A0NCG9_ANOGA AGAP000305-PA (Fragment) OS=Anopheles gambiae GN=AgaP_AGAP000305 PE=4 SV=3	PF10591	Secreted protein acidic and rich in cysteine Ca binding region		22.175	0.001201
A0NCH4	A0NCH4	>tr|A0NCH4|A0NCH4_ANOGA AGAP000277-PA OS=Anopheles gambiae GN=AgaP_AGAP000277 PE=4 SV=2	none	none		34.966	0.00017142
A0NCN0	A0NCN0	>tr|A0NCN0|A0NCN0_ANOGA AGAP000035-PA OS=Anopheles gambiae GN=AgaP_AGAP000035 PE=4 SV=3	none	none		277.16	7.49e-10
A0NCQ2	A0NCQ2	>tr|A0NCQ2|A0NCQ2_ANOGA AGAP000508-PA OS=Anopheles gambiae GN=AgaP_AGAP000508 PE=3 SV=3	PF00237	Ribosomal protein L22p/L17e		24.644	0.0020336
A0NCR9	A0NCR9	>tr|A0NCR9|A0NCR9_ANOGA Glutathione peroxidase (Fragment) OS=Anopheles gambiae GN=GPXH2 PE=3 SV=2				6.1328	0.0036742
A0NCS8	A0NCS8	>tr|A0NCS8|A0NCS8_ANOGA AGAP000696-PA OS=Anopheles gambiae GN=AgaP_AGAP000696 PE=4 SV=3	none	none		22.325	0.00021025
A0NCT7	A0NCT7	>tr|A0NCT7|A0NCT7_ANOGA AGAP010658-PA (Fragment) OS=Anopheles gambiae GN=AGAP010658 PE=4 SV=1	PF03722	Hemocyanin, all-alpha domain		25.653	0.041536
A0NCU6	A0NCU6	>tr|A0NCU6|A0NCU6_ANOGA AGAP010675-PA (Fragment) OS=Anopheles gambiae GN=AGAP010675 PE=4 SV=2	none	none		40.173	7.45e-22
A0NCY0	A0NCY0	>tr|A0NCY0|A0NCY0_ANOGA AGAP003410-PA OS=Anopheles gambiae GN=AGAP003410 PE=4 SV=2	none	none		24.579	0.0011613
A0ND21	A0ND21	>tr|A0ND21|A0ND21_ANOGA AGAP002607-PA OS=Anopheles gambiae GN=AgaP_AGAP002607 PE=4 SV=2	none	none		96.263	3.22e-26
A0ND34	A0ND34	>tr|A0ND34|A0ND34_ANOGA AGAP002464-PA OS=Anopheles gambiae GN=LCH PE=2 SV=3	PF00210	Ferritin-like domain		26.219	1e-115
A0ND41;Q7QEP5;F5HJS4;Q8WQP1;Q8WQP4	A0ND41	>tr|A0ND41|A0ND41_ANOGA AGAP002418-PA OS=Anopheles gambiae GN=AgaP_AGAP002418 PE=3 SV=3	PF00067	Cytochrome P450		58.1	7.37e-12
A0ND44;Q5XM62	A0ND44	>tr|A0ND44|A0ND44_ANOGA AGAP002417-PA OS=Anopheles gambiae GN=AgaP_AGAP002417 PE=3 SV=3	PF00067	Cytochrome P450		57.363	5.5e-13
A0ND51;F5HKQ0	A0ND51;F5HKQ0	>tr|A0ND51|A0ND51_ANOGA AGAP002688-PA OS=Anopheles gambiae GN=AgaP_AGAP002688 PE=4 SV=3;>tr|F5HKQ0|F5HKQ0_ANOGA AGAP002688-PB OS=Anopheles gambiae GN=AgaP_AGAP002688 PE=4 SV=1	PF00307	Calponin homology (CH) domain		121.78	2.14e-05
A0ND71	A0ND71	>tr|A0ND71|A0ND71_ANOGA AGAP002959-PA OS=Anopheles gambiae GN=AgaP_AGAP002959 PE=4 SV=3	PF00076	RNA recognition motif. (a.k.a. RRM, RBD, or RNP domain)		103.17	4.55e-18
A0ND80	A0ND80		PF02033	Ribosome-binding factor A		29.783	0.065324
A0NDA7	A0NDA7	>tr|A0NDA7|A0NDA7_ANOGA AGAP003066-PA OS=Anopheles gambiae GN=AgaP_AGAP003066 PE=3 SV=2	PF00067	Cytochrome P450		62.05	0.024157
A0NDE4	A0NDE4	>tr|A0NDE4|A0NDE4_ANOGA AGAP004196-PA OS=Anopheles gambiae GN=AGAP004196 PE=4 SV=2	PF05347	Complex 1 protein (LYR family)		10.038	7.19e-83
A0NDF7	A0NDF7	>tr|A0NDF7|A0NDF7_ANOGA AGAP004237-PA OS=Anopheles gambiae GN=AgaP_AGAP004237 PE=4 SV=3	none	none		72.233	5.42e-05
A0NDN1	A0NDN1	>tr|A0NDN1|A0NDN1_ANOGA AGAP004395-PA OS=Anopheles gambiae GN=AGAP004395 PE=4 SV=2	PF03066	Nucleoplasmin		19.46	5.43e-80
A0NDQ1	A0NDQ1	>tr|A0NDQ1|A0NDQ1_ANOGA AGAP004492-PA OS=Anopheles gambiae GN=AgaP_AGAP004492 PE=4 SV=3	PF02201	SWIB/MDM2 domain		32.253	0.00097306
A0NDR1	A0NDR1	>tr|A0NDR1|A0NDR1_ANOGA AGAP004553-PA OS=Anopheles gambiae GN=AGAP004553 PE=4 SV=1	none	none		17.565	4.62e-07
Q5TSQ4;A0NDV3	Q5TSQ4;A0NDV3	>tr|Q5TSQ4|Q5TSQ4_ANOGA AGAP005244-PA OS=Anopheles gambiae GN=AGAP005244 PE=4 SV=3;>tr|A0NDV3|A0NDV3_ANOGA AGAP005244-PB OS=Anopheles gambiae GN=AGAP005244 PE=4 SV=2	PF00651	BTB/POZ domain		123.13	0.059652
A0NDW0	A0NDW0	>tr|A0NDW0|A0NDW0_ANOGA AGAP003357-PA OS=Anopheles gambiae GN=AGAP003357 PE=4 SV=1	PF03083	MtN3/saliva family		24.115	0.0017508
A0NDZ8	A0NDZ8	>tr|A0NDZ8|A0NDZ8_ANOGA AGAP010552-PA OS=Anopheles gambiae GN=AGAP010552 PE=4 SV=1	PF05071	NADH ubiquinone oxidoreductase subunit NDUFA12		17.366	5.53e-08
A0NE24	A0NE24	>tr|A0NE24|A0NE24_ANOGA AGAP008807-PA (Fragment) OS=Anopheles gambiae GN=AGAP008807 PE=4 SV=2	PF09172	Domain of unknown function (DUF1943)		430.59	2.99e-07
A0NE54	A0NE54	>tr|A0NE54|A0NE54_ANOGA AGAP008782-PA OS=Anopheles gambiae GN=AGAP008782 PE=4 SV=2	none	none		24.802	9.4e-07
A0NE57	A0NE57	>tr|A0NE57|A0NE57_ANOGA AGAP008797-PA OS=Anopheles gambiae GN=AGAP008797 PE=4 SV=1	PF04177	TAP42-like family		42.265	5.31e-11
A0NE60	A0NE60	>tr|A0NE60|A0NE60_ANOGA AGAP008804-PA OS=Anopheles gambiae GN=AGAP008804 PE=4 SV=1	PF04614	Pex19 protein family		33.199	1.99e-72
A0NE82;B2FX12;B2FX14;B2FX17;B2FX18;B2FX20;B2FX21;B2FX22;B2FX23;B2FX24;B2FX26;B2FX13;B2FX15;B2FX16	A0NE82;B2FX12;B2FX14;B2FX17;B2FX18;B2FX20;B2FX21;B2FX22;B2FX23;B2FX24;B2FX26;B2FX13;B2FX15;B2FX16	>tr|A0NE82|A0NE82_ANOGA AGAP005000-PA OS=Anopheles gambiae GN=AGAP005000 PE=3 SV=2;>tr|B2FX12|B2FX12_ANOGA FBN28 protein (Fragment) OS=Anopheles gambiae GN=fbn28 PE=2 SV=1;>tr|B2FX14|B2FX14_ANOGA FBN28 protein (Fragment) OS=Anopheles gambiae GN=fbn28 PE=2	PF00151	Lipase		30.653	0.00040629
A0NE83	A0NE83	>tr|A0NE83|A0NE83_ANOGA AGAP005021-PA OS=Anopheles gambiae GN=AGAP005021 PE=4 SV=2	PF03439	Early transcription elongation factor of RNA pol II, NGN section		120.61	4.02e-07
A0NE89	A0NE89	>tr|A0NE89|A0NE89_ANOGA AGAP004607-PA OS=Anopheles gambiae GN=AgaP_AGAP004607 PE=4 SV=3	none	none		37.312	0.072907
A0NE92	A0NE92	>tr|A0NE92|A0NE92_ANOGA AGAP004624-PA OS=Anopheles gambiae GN=AgaP_AGAP004624 PE=4 SV=3	PF06584	DIRP		65.68	1.45e-14
A0NEA9	A0NEA9	>tr|A0NEA9|A0NEA9_ANOGA AGAP005393-PA OS=Anopheles gambiae GN=AGAP005393 PE=3 SV=2	PF00071	Ras family		23.607	1.26e-151
A0NEB5	A0NEB5	>tr|A0NEB5|A0NEB5_ANOGA AGAP005369-PA OS=Anopheles gambiae GN=AGAP005369 PE=4 SV=2	PF05022	SRP40, C-terminal domain		122.76	2.73e-58
A0NEB6	A0NEB6	>tr|A0NEB6|A0NEB6_ANOGA AGAP005369-PB OS=Anopheles gambiae GN=AGAP005369 PE=4 SV=2	PF05022	SRP40, C-terminal domain		48.675	1.03e-57
A0NEE1	A0NEE1	>tr|A0NEE1|A0NEE1_ANOGA AGAP005500-PA OS=Anopheles gambiae GN=AGAP005500 PE=3 SV=1	PF00106	short chain dehydrogenase		26.515	1.43e-10
A0NEE2;Q7Q752	A0NEE2;Q7Q752	>tr|A0NEE2|A0NEE2_ANOGA AGAP005502-PA OS=Anopheles gambiae GN=AGAP005502 PE=3 SV=2;>tr|Q7Q752|Q7Q752_ANOGA AGAP005503-PA OS=Anopheles gambiae GN=AGAP005503 PE=3 SV=1	PF00106	short chain dehydrogenase		26.286	6.67e-05
A0NEH3	A0NEH3	>tr|A0NEH3|A0NEH3_ANOGA AGAP005757-PA OS=Anopheles gambiae GN=COEAE2E PE=4 SV=1	PF00135	Carboxylesterase		66.567	1.36e-19
A0NEH6;Q7Q6L8	A0NEH6;Q7Q6L8	>tr|A0NEH6|A0NEH6_ANOGA AGAP005773-PA OS=Anopheles gambiae GN=AGAP005773 PE=4 SV=2;>tr|Q7Q6L8|Q7Q6L8_ANOGA AGAP005773-PB OS=Anopheles gambiae GN=AGAP005773 PE=4 SV=3	PF00503	G-protein alpha subunit		40.513	2.8e-62
A0NEI8	A0NEI8	>tr|A0NEI8|A0NEI8_ANOGA AGAP005834-PA OS=Anopheles gambiae GN=AGAP005834 PE=4 SV=2	PF00135	Carboxylesterase		65.356	2.72e-50
A0NEJ0	A0NEJ0	>tr|A0NEJ0|A0NEJ0_ANOGA AGAP005837-PA OS=Anopheles gambiae GN=AGAP005837 PE=4 SV=2	PF00135	Carboxylesterase		63.365	8.11e-37
Q7PNT0;A0NEL1	Q7PNT0;A0NEL1	>tr|Q7PNT0|Q7PNT0_ANOGA AGAP006027-PA OS=Anopheles gambiae GN=AGAP006027 PE=4 SV=4;>tr|A0NEL1|A0NEL1_ANOGA AGAP006026-PA OS=Anopheles gambiae GN=AGAP006026 PE=4 SV=2	PF01094	Receptor family ligand binding region		110.04	0.033607
A0NEM7	A0NEM7	>tr|A0NEM7|A0NEM7_ANOGA AGAP006089-PA OS=Anopheles gambiae GN=AGAP006089 PE=4 SV=2	PF00076	RNA recognition motif. (a.k.a. RRM, RBD, or RNP domain)		62.513	0.0011033
A0NEN6	A0NEN6	>tr|A0NEN6|A0NEN6_ANOGA AGAP006108-PA OS=Anopheles gambiae GN=AGAP006108 PE=4 SV=2	PF00313	\Cold-shock\ DNA-binding domain		43.859	2.34e-102
A0NER8	A0NER8	>tr|A0NER8|A0NER8_ANOGA AGAP006373-PA OS=Anopheles gambiae GN=AGAP006373 PE=4 SV=2	none	none		104.76	7.63e-62
A0NEU8	A0NEU8	>tr|A0NEU8|A0NEU8_ANOGA AGAP006529-PA OS=Anopheles gambiae GN=AGAP006529 PE=4 SV=2	PF00106	short chain dehydrogenase		36.545	1.19e-15
A0NEX0;Q7Q534	A0NEX0;Q7Q534	>tr|A0NEX0|A0NEX0_ANOGA AGAP006665-PA OS=Anopheles gambiae GN=AGAP006665 PE=4 SV=2;>tr|Q7Q534|Q7Q534_ANOGA AGAP006665-PB OS=Anopheles gambiae GN=AGAP006665 PE=4 SV=4	PF00023	Ankyrin repeat		129.14	1.69e-25
A0NEX1	A0NEX1	>tr|A0NEX1|A0NEX1_ANOGA AGAP006668-PA OS=Anopheles gambiae GN=AGAP006668 PE=4 SV=2	PF00076	RNA recognition motif. (a.k.a. RRM, RBD, or RNP domain)		36.084	7e-57
A0NF04	A0NF04	>tr|A0NF04|A0NF04_ANOGA AGAP008329-PA OS=Anopheles gambiae GN=AGAP008329 PE=3 SV=1	PF00177	Ribosomal protein S7p/S5e		26.017	1.51e-29
A0NF12	A0NF12	>tr|A0NF12|A0NF12_ANOGA AGAP008473-PA (Fragment) OS=Anopheles gambiae GN=AGAP008473 PE=4 SV=2	PF07738	Sad1 / UNC-like C-terminal		129.69	0.0062536
A0NF13	A0NF13	>tr|A0NF13|A0NF13_ANOGA AGAP008458-PA (Fragment) OS=Anopheles gambiae GN=CPLCG14 PE=4 SV=2	none	none		13.971	4.84e-06
A0NF42;Q8WQM9	A0NF42;Q8WQM9	>tr|A0NF42|A0NF42_ANOGA AGAP008209-PA OS=Anopheles gambiae GN=AGAP008209 PE=3 SV=1;>tr|Q8WQM9|Q8WQM9_ANOGA Cytochrome P450 CYP6M1 OS=Anopheles gambiae GN=Cyp6M1 PE=2 SV=1	PF00067	Cytochrome P450		58.345	0.0013711
A0NF62	A0NF62	>tr|A0NF62|A0NF62_ANOGA AGAP008060-PA OS=Anopheles gambiae GN=AGAP008060 PE=3 SV=1	PF00704	Glycosyl hydrolases family 18		48.139	8.49e-262
A0NF68	A0NF68	>tr|A0NF68|A0NF68_ANOGA AGAP008021-PA OS=Anopheles gambiae GN=AGAP008021 PE=3 SV=1	PF00067	Cytochrome P450		14.844	1.35e-17
A0NF73	A0NF73	>tr|A0NF73|A0NF73_ANOGA AGAP007976-PA (Fragment) OS=Anopheles gambiae GN=AGAP007976 PE=4 SV=2	none	none		22.518	1.78e-65
A0NF75	A0NF75	>tr|A0NF75|A0NF75_ANOGA AGAP007950-PA (Fragment) OS=Anopheles gambiae GN=AGAP007950 PE=4 SV=1	PF11721	Di-glucose binding within endoplasmic reticulum		12.338	0.0028621
A0NF86	A0NF86	>tr|A0NF86|A0NF86_ANOGA AGAP007901-PA (Fragment) OS=Anopheles gambiae GN=AGAP007901 PE=3 SV=2	PF00071	Ras family		25.165	1.76e-20
A0NF89	A0NF89	>tr|A0NF89|A0NF89_ANOGA AGAP007884-PA (Fragment) OS=Anopheles gambiae GN=AGAP007884 PE=4 SV=2	PF05186	Dpy-30 motif		12.998	1.62e-30
A0NFA3	A0NFA3	>tr|A0NFA3|A0NFA3_ANOGA AGAP007803-PA (Fragment) OS=Anopheles gambiae GN=AGAP007803 PE=4 SV=2	PF00076	RNA recognition motif. (a.k.a. RRM, RBD, or RNP domain)		119.16	4.47e-08
A0NFA5	A0NFA5	>tr|A0NFA5|A0NFA5_ANOGA AGAP007790-PA OS=Anopheles gambiae GN=AGAP007790 PE=3 SV=1	PF00287	Sodium / potassium ATPase beta chain		35.479	0.0086807
A0NFA7	A0NFA7	>tr|A0NFA7|A0NFA7_ANOGA AGAP007768-PA OS=Anopheles gambiae GN=AGAP007768 PE=4 SV=1	PF02937	Cytochrome c oxidase subunit VIc		8.7773	2.5e-13
A0NFB7	A0NFB7	>tr|A0NFB7|A0NFB7_ANOGA AGAP011438-PA OS=Anopheles gambiae GN=AGAP011438 PE=4 SV=2	PF01214	Casein kinase II regulatory subunit		26.067	3.93e-30
A0NFB8	A0NFB8	>tr|A0NFB8|A0NFB8_ANOGA AGAP011363-PA OS=Anopheles gambiae GN=AGAP011363 PE=3 SV=2	PF00071	Ras family		23.556	3.31e-14
A0NFP2	A0NFP2	>tr|A0NFP2|A0NFP2_ANOGA AGAP010765-PA OS=Anopheles gambiae GN=AGAP010765 PE=4 SV=1	PF02958	Domain of unknown function (DUF227)		21.068	0.0019095
O61483;A0NG21;O61480;O61484;A0NFT1;Q7Q0W1;O61486;O61489;A0NFT2;A0NG16;A0NG17;O61479;O61481;O61487;O61488;O62615;Q7PM50;A0NG20;Q7Q0W4;O61485;O61482;Q5TYH0	O61483;A0NG21;O61480;O61484;A0NFT1;Q7Q0W1;O61486;O61489;A0NFT2;A0NG16;A0NG17;O61479;O61481;O61487;O61488;O62615;Q7PM50;A0NG20;Q7Q0W4;O61485;O61482	>tr|O61483|O61483_ANOGA Putative pupal-specific cuticular protein CP2c OS=Anopheles gambiae PE=2 SV=1;>tr|A0NG21|A0NG21_ANOGA AGAP010120-PA OS=Anopheles gambiae GN=CPR97 PE=4 SV=1;>tr|O61480|O61480_ANOGA Putative pupal-specific cuticular protein OS=Anophel	PF00379	Insect cuticle protein		28.19	6.69e-07
A0NFT6	A0NFT6	>tr|A0NFT6|A0NFT6_ANOGA AGAP009725-PA (Fragment) OS=Anopheles gambiae GN=AGAP009725 PE=4 SV=2	PF00028	Cadherin domain		147.57	3.79e-25
A0NFU0	A0NFU0	>tr|A0NFU0|A0NFU0_ANOGA AGAP009726-PA (Fragment) OS=Anopheles gambiae GN=AGAP009726 PE=3 SV=2	PF01049	Cadherin cytoplasmic region		191.6	3.43e-10
A0NFU8;A0NFV2	A0NFU8	>tr|A0NFU8|A0NFU8_ANOGA AGAP009751-PA (Fragment) OS=Anopheles gambiae GN=ANCE2 PE=4 SV=2	PF01401	Angiotensin-converting enzyme		80.351	7.81e-139
A0NFV1	A0NFV1	>tr|A0NFV1|A0NFV1_ANOGA AGAP009754-PA OS=Anopheles gambiae GN=ANCE4 PE=4 SV=2	PF01401	Angiotensin-converting enzyme		72.473	8.97e-06
A0NFW4	A0NFW4	>tr|A0NFW4|A0NFW4_ANOGA AGAP009870-PA OS=Anopheles gambiae GN=CPR151 PE=4 SV=3	PF00379	Insect cuticle protein		16.97	4.31e-06
A0NFZ9	A0NFZ9	>tr|A0NFZ9|A0NFZ9_ANOGA AGAP010047-PA OS=Anopheles gambiae GN=AGAP010047 PE=4 SV=1	none	none		12.638	1.16e-39
A0NG11	A0NG11	>tr|A0NG11|A0NG11_ANOGA AGAP010097-PA OS=Anopheles gambiae GN=CPR107 PE=4 SV=1	PF00379	Insect cuticle protein		20.422	1.33e-140
A0NG23	A0NG23	>tr|A0NG23|A0NG23_ANOGA AGAP010122-PA OS=Anopheles gambiae GN=CPR132 PE=4 SV=1	PF00379	Insect cuticle protein		43.538	3.05e-257
A0NG24	A0NG24	>tr|A0NG24|A0NG24_ANOGA AGAP010123-PA OS=Anopheles gambiae GN=CPR131 PE=4 SV=1	PF00379	Insect cuticle protein		20.42	0.00068393
A0NG42	A0NG42	>tr|A0NG42|A0NG42_ANOGA AGAP010227-PA OS=Anopheles gambiae GN=AGAP010227 PE=4 SV=1	PF08038	TOM7 family		5.8579	0.0015252
A0NG50	A0NG50	>tr|A0NG50|A0NG50_ANOGA AGAP010277-PA OS=Anopheles gambiae GN=AGAP010277 PE=4 SV=2	PF05347	Complex 1 protein (LYR family)		12.466	0.0011218
A0NG63;F5HM60	A0NG63;F5HM60	>tr|A0NG63|A0NG63_ANOGA AGAP003312-PA OS=Anopheles gambiae GN=AgaP_AGAP003312 PE=4 SV=3;>tr|F5HM60|F5HM60_ANOGA AGAP003312-PB OS=Anopheles gambiae GN=AgaP_AGAP003312 PE=4 SV=1	PF10254	PACS-1 cytosolic sorting protein		112.94	1.28e-07
A0NG76	A0NG76	>tr|A0NG76|A0NG76_ANOGA AGAP009251-PA OS=Anopheles gambiae GN=AGAP009251 PE=3 SV=1	PF00089	Trypsin		32.549	0.00047055
A0NG84	A0NG84	>tr|A0NG84|A0NG84_ANOGA AGAP009218-PA (Fragment) OS=Anopheles gambiae GN=AGAP009218 PE=3 SV=1	PF00089	Trypsin		21.218	2.47e-05
Q8T5G4;A0NG88	Q8T5G4;A0NG88	>tr|Q8T5G4|Q8T5G4_ANOGA Collagen IV alpha 1 chain (Fragment) OS=Anopheles gambiae PE=4 SV=1;>tr|A0NG88|A0NG88_ANOGA AGAP009200-PB (Fragment) OS=Anopheles gambiae GN=AGAP009200 PE=4 SV=1	PF01413	C-terminal tandem repeated domain in type 4 procollagen		79.559	2.06e-14
A0NGE8;A7UVC2	A0NGE8	>tr|A0NGE8|A0NGE8_ANOGA AGAP008893-PA (Fragment) OS=Anopheles gambiae GN=AgaP_AGAP008893 PE=4 SV=2	none	none		22.024	2.64e-11
A0NGF4;Q27Q78	A0NGF4;Q27Q78	>tr|A0NGF4|A0NGF4_ANOGA AGAP008834-PA OS=Anopheles gambiae GN=AKH1 PE=3 SV=1;>tr|Q27Q78|Q27Q78_ANOGA AGAP008834-PB OS=Anopheles gambiae GN=AKH1 PE=4 SV=1	PF06377	Adipokinetic hormone		9.2548	0.0018906
A0NGH0;Q5TN57	A0NGH0	>tr|A0NGH0|A0NGH0_ANOGA AGAP012292-PA OS=Anopheles gambiae GN=AGAP012292 PE=3 SV=1	PF00067	Cytochrome P450		63.012	5.23e-06
A0NGI9	A0NGI9	>tr|A0NGI9|A0NGI9_ANOGA AGAP012334-PA OS=Anopheles gambiae GN=AGAP012334 PE=4 SV=1	PF00505	HMG (high mobility group) box		12.73	2.54e-16
A0NGJ1	A0NGJ1	>tr|A0NGJ1|A0NGJ1_ANOGA AGAP012189-PA (Fragment) OS=Anopheles gambiae GN=AGAP012189 PE=4 SV=2	PF07859	alpha/beta hydrolase fold		47.088	5.85e-12
A0NGJ8	A0NGJ8	>tr|A0NGJ8|A0NGJ8_ANOGA AGAP012364-PA (Fragment) OS=Anopheles gambiae GN=AGAP012364 PE=4 SV=2	none	none		29.521	1.14e-08
A0NGL0	A0NGL0	>tr|A0NGL0|A0NGL0_ANOGA AGAP012294-PA OS=Anopheles gambiae GN=AGAP012294 PE=3 SV=2	PF00067	Cytochrome P450		62.281	0.020738
A0NGL2	A0NGL2	>tr|A0NGL2|A0NGL2_ANOGA AGAP012190-PA (Fragment) OS=Anopheles gambiae GN=AGAP012190 PE=4 SV=2	PF00130	Phorbol esters/diacylglycerol binding domain (C1 domain)		100.55	1.21e-12
A0NGL7	A0NGL7	>tr|A0NGL7|A0NGL7_ANOGA AGAP011780-PA OS=Anopheles gambiae GN=CLIPA4 PE=3 SV=1	PF00089	Trypsin		45.863	2.4e-08
A0NGL8	A0NGL8	>tr|A0NGL8|A0NGL8_ANOGA AGAP011810-PA OS=Anopheles gambiae GN=AGAP011810 PE=4 SV=1	PF00106	short chain dehydrogenase		40.303	0.0010689
A0NGL9;B2G1W4;B2G1W5;B2G1X6	A0NGL9	>tr|A0NGL9|A0NGL9_ANOGA AGAP012056-PA OS=Anopheles gambiae GN=AGAP012056 PE=4 SV=2	PF00241	Cofilin/tropomyosin-type actin-binding protein		17.064	2.39e-121
A0NGM4	A0NGM4	>tr|A0NGM4|A0NGM4_ANOGA AGAP012068-PA (Fragment) OS=Anopheles gambiae GN=AGAP012068 PE=4 SV=2	PF00648	Calpain family cysteine protease		92.229	1.51e-119
A0NGR2	A0NGR2	>tr|A0NGR2|A0NGR2_ANOGA AGAP011832-PA OS=Anopheles gambiae GN=AGAP011832 PE=4 SV=1	none	none		10.297	6.72e-37
A0NGW4;F5HMD4;Q8WQP7;Q5TSA0	A0NGW4;F5HMD4;Q8WQP7	>tr|A0NGW4|A0NGW4_ANOGA AGAP001864-PA OS=Anopheles gambiae GN=AgaP_AGAP001864 PE=3 SV=3;>tr|F5HMD4|F5HMD4_ANOGA AGAP013305-PA OS=Anopheles gambiae GN=AgaP_AGAP013305 PE=3 SV=1;>tr|Q8WQP7|Q8WQP7_ANOGA Cytochrome P450 CYP4H15 (Fragment) OS=Anopheles gambiae	PF00067	Cytochrome P450		58.733	1.28e-12
A0NGX8	A0NGX8	>tr|A0NGX8|A0NGX8_ANOGA AGAP001110-PA OS=Anopheles gambiae GN=AgaP_AGAP001110 PE=4 SV=3	PF00787	PX domain		59.32	6.3e-09
A0NGY0;F5HMP6	A0NGY0;F5HMP6	>sp|A0NGY0|RL17_ANOGA 60S ribosomal protein L17 OS=Anopheles gambiae GN=RpL17 PE=3 SV=1;>tr|F5HMP6|F5HMP6_ANOGA AGAP001459-PB OS=Anopheles gambiae GN=RL17_ANOGA PE=3 SV=1	PF00237	Ribosomal protein L22p/L17e		21.678	3.39e-58
A0NGZ1	A0NGZ1	>tr|A0NGZ1|A0NGZ1_ANOGA AGAP001708-PA OS=Anopheles gambiae GN=AgaP_AGAP001708 PE=4 SV=3	none	none		30.929	0.069846
A0NGZ4	A0NGZ4	>tr|A0NGZ4|A0NGZ4_ANOGA AGAP001685-PA OS=Anopheles gambiae GN=AgaP_AGAP001685 PE=4 SV=3	PF04121	Nuclear pore protein 84 / 107		100.83	0.0082028
A0NGZ6;Q4JSB2;F5HMI9	A0NGZ6;Q4JSB2;F5HMI9	>tr|A0NGZ6|A0NGZ6_ANOGA AGAP001683-PA OS=Anopheles gambiae GN=AgaP_AGAP001683 PE=4 SV=3;>tr|Q4JSB2|Q4JSB2_ANOGA Putative calcium/calmodulin-dependent protein kinase, CAKI (Fragment) OS=Anopheles gambiae GN=D1.9 PE=4 SV=1;>tr|F5HMI9|F5HMI9_ANOGA AGAP001683-	PF00069	Protein kinase domain		102.25	2.25e-06
A0NGZ8	A0NGZ8	>tr|A0NGZ8|A0NGZ8_ANOGA AGAP001673-PA (Fragment) OS=Anopheles gambiae GN=AgaP_AGAP001673 PE=4 SV=3	PF00023	Ankyrin repeat		128.11	4.48e-10
A0NH37	A0NH37	>tr|A0NH37|A0NH37_ANOGA AGAP001488-PA OS=Anopheles gambiae GN=AgaP_AGAP001488 PE=4 SV=2	PF00876	Innexin		41.855	1.57e-26
A0NH40	A0NH40	>tr|A0NH40|A0NH40_ANOGA AGAP001467-PA OS=Anopheles gambiae GN=AgaP_AGAP001467 PE=4 SV=3	none	none		134.15	2.26e-61
A0NH43;A0NH42;F5HMP8	A0NH43;A0NH42;F5HMP8	>tr|A0NH43|A0NH43_ANOGA AGAP001455-PA OS=Anopheles gambiae GN=AgaP_AGAP001455 PE=4 SV=2;>tr|A0NH42|A0NH42_ANOGA AGAP001455-PB OS=Anopheles gambiae GN=AgaP_AGAP001455 PE=4 SV=2;>tr|F5HMP8|F5HMP8_ANOGA AGAP001455-PC OS=Anopheles gambiae GN=AgaP_AGAP001455 PE	PF00855	PWWP domain		237.38	0.0013609
A0NH45	A0NH45	>tr|A0NH45|A0NH45_ANOGA AGAP001438-PA OS=Anopheles gambiae GN=AgaP_AGAP001438 PE=4 SV=2	none	none		48.573	1.2e-16
A0NH58;A1EAG3;C6JZV3;C6JZV6;C6JZV8;C6JZV9;C6JZW0;C6JZW1;C6JZW3;C6JZW5;C6JZW6;C6JZW7;C6JZX2;C6JZX4;C6JZY0;C6JZX1;C6JZV5	A0NH58;A1EAG3	>tr|A0NH58|A0NH58_ANOGA AGAP001376-PA OS=Anopheles gambiae GN=SRPN17 PE=3 SV=3;>tr|A1EAG3|A1EAG3_ANOGA Serpin 17 OS=Anopheles gambiae GN=SRPN17 PE=2 SV=1	PF00079	Serpin (serine protease inhibitor)		53.7	2.13e-17
A0NH65	A0NH65	>tr|A0NH65|A0NH65_ANOGA AGAP001325-PA OS=Anopheles gambiae GN=AGAP001325 PE=4 SV=2	PF08534	Redoxin		20.554	5.87e-176
A0NH87	A0NH87	>tr|A0NH87|A0NH87_ANOGA AGAP001174-PA OS=Anopheles gambiae GN=AgaP_AGAP001174 PE=4 SV=3	none	none		17.231	0.0011186
A0NH95	A0NH95	>tr|A0NH95|A0NH95_ANOGA AGAP001112-PA OS=Anopheles gambiae GN=AgaP_AGAP001112 PE=4 SV=3	none	none		57.106	4.48e-05
A0NHB1	A0NHB1	>tr|A0NHB1|A0NHB1_ANOGA AGAP001989-PA OS=Anopheles gambiae GN=AGAP001989 PE=4 SV=1	none	none		28.687	1.68e-41
A0NHD3;Q7PYU9	A0NHD3;Q7PYU9	>tr|A0NHD3|A0NHD3_ANOGA AGAP002113-PA OS=Anopheles gambiae GN=AGAP002113 PE=3 SV=1;>tr|Q7PYU9|Q7PYU9_ANOGA AGAP002113-PB OS=Anopheles gambiae GN=AGAP002113 PE=3 SV=3	PF00173	Cytochrome b5-like Heme/Steroid binding domain		13.469	1.88e-55
A0T4G0	A0T4G0	>tr|A0T4G0|A0T4G0_ANOGA AGAP003069-PA OS=Anopheles gambiae GN=AGAP003069 PE=4 SV=1	PF00717	Peptidase S24-like		20.503	1.43e-09
A0T4G2	A0T4G2	>tr|A0T4G2|A0T4G2_ANOGA AGAP003372-PA OS=Anopheles gambiae GN=AgaP_AGAP003372 PE=4 SV=3	PF00702	haloacid dehalogenase-like hydrolase		27.26	4.26e-29
A0T4G3	A0T4G3	>tr|A0T4G3|A0T4G3_ANOGA AGAP012194-PA OS=Anopheles gambiae GN=AGAP012194 PE=4 SV=2	PF00226	DnaJ domain		29.804	2.64e-46
A0T4G5	A0T4G5	>tr|A0T4G5|A0T4G5_ANOGA AGAP003215-PA OS=Anopheles gambiae GN=AGAP003215 PE=3 SV=2	PF00004	ATPase family associated with various cellular activities (AAA)		49.118	2.67e-173
A1YSB1	A1YSB1	>tr|A1YSB1|A1YSB1_ANOGA Rab5 OS=Anopheles gambiae PE=2 SV=1				23.409	1.65e-91
A3E7Z8;A3E800;Q6RBZ5	A3E7Z8;A3E800;Q6RBZ5	>tr|A3E7Z8|A3E7Z8_ANOGA Catalase OS=Anopheles gambiae GN=CAT1 PE=3 SV=1;>tr|A3E800|A3E800_ANOGA Catalase OS=Anopheles gambiae GN=Cat PE=2 SV=1;>tr|Q6RBZ5|Q6RBZ5_ANOGA Catalase (Fragment) OS=Anopheles gambiae PE=2 SV=1				56.852	2.92e-278
A3E807	A3E807	>tr|A3E807|A3E807_ANOGA Catalase OS=Anopheles gambiae PE=3 SV=1				56.824	2.62e-225
Q7Q5N3;A5A1F9;A5A1G0;A5A1G2;A5A1G4;A5A1G7;A5A1H2;A5A1H3;A5A1H4;A5A1H7;A5A1H9;A5A1I9;A5A1F3;A5A1G8;A5A1G1;A5A1G5;A5A1G3;A5A1G9;A5A1I0;A5A1I7;A5A1F4;A5A1F6;A5A1H0;A5A1F2;A5A1F8;A5A1H5;A5A1F7;A5A1F5;B2G2C6;B2G2C9;B2G2D1;B2G2D3;B2G2D4;A7XBI6;Q6VAX5;A7XBF1;A7XBF4;A7XBF7;A7XBG0;A7XBG2;A7XBG4;A7XBG6;A7XBG8;A7XBI5;A7XBJ0;Q6VAX6;Q6VAX7;Q6VAX8;Q6VAX9;A7XBE1;A7XBE5;A7XBH8;A7XBH1;A7XBI0;B2FXE5;B2FXE6;B2FXF3;…	Q7Q5N3;A5A1F9;A5A1G0;A5A1G2;A5A1G4;A5A1G7;A5A1H2;A5A1H3;A5A1H4;A5A1H7;A5A1H9;A5A1I9;A5A1F3;A5A1G8;A5A1G1;A5A1G5;A5A1G3;A5A1G9;A5A1I0;A5A1I7;A5A1F4;A5A1F6;A5A1H0;A5A1F2;A5A1F8;A5A1H5;A5A1F7;A5A1F5;B2G2C6;B2G2C9;B2G2D1;B2G2D3;B2G2D4	>tr|Q7Q5N3|Q7Q5N3_ANOGA AGAP006348-PA OS=Anopheles gambiae GN=AGAP006348 PE=1 SV=4;>tr|A5A1F9|A5A1F9_ANOGA LRIM1 (Fragment) OS=Anopheles gambiae PE=4 SV=1;>tr|A5A1G0|A5A1G0_ANOGA LRIM1 (Fragment) OS=Anopheles gambiae PE=4 SV=1;>tr|A5A1G2|A5A1G2_ANOGA LRIM1	PF00560	Leucine Rich Repeat		57.325	8.66e-81
A5A1S0;A5A1S6;A5A1U8;A5A1V2;A5A1X2;A5A1X6;A5A1Y0;A5A1Y6;A5A1Z0;Q7Q7F7;A5A1U2;A5A1T2;A5A1T6;A5A1V4;A5A1R0;A5A1R6;A5A1R8;A5A1W0;A5A1R2;A5A1R4;B2FX81;B2FX82;B2FX85;B2FX86;B2FX90;B2FX91	A5A1S0;A5A1S6;A5A1U8;A5A1V2;A5A1X2;A5A1X6;A5A1Y0;A5A1Y6;A5A1Z0;Q7Q7F7;A5A1U2;A5A1T2;A5A1T6;A5A1V4;A5A1R0;A5A1R6;A5A1R8;A5A1W0;A5A1R2;A5A1R4;B2FX81;B2FX82;B2FX85;B2FX86;B2FX90;B2FX91	>tr|A5A1S0|A5A1S0_ANOGA CTL4 OS=Anopheles gambiae PE=4 SV=1;>tr|A5A1S6|A5A1S6_ANOGA CTL4 OS=Anopheles gambiae PE=4 SV=1;>tr|A5A1U8|A5A1U8_ANOGA CTL4 OS=Anopheles gambiae PE=4 SV=1;>tr|A5A1V2|A5A1V2_ANOGA CTL4 OS=Anopheles gambiae PE=4 SV=1;>tr|A5A1X2|A5A1X				19.773	0.0028929
P34838;A6MCV4	P34838;A6MCV4	>sp|P34838|COX1_ANOGA Cytochrome c oxidase subunit 1 OS=Anopheles gambiae GN=COI PE=3 SV=1;>tr|A6MCV4|A6MCV4_ANOGA Cytochrome c oxidase subunit 1 (Fragment) OS=Anopheles gambiae GN=COI PE=3 SV=1				56.84	0.015875
A7LBJ7;Q7PM11	A7LBJ7;Q7PM11	>tr|A7LBJ7|A7LBJ7_ANOGA Voltage-gated calcium channel alpha2-delta subunit 1 OS=Anopheles gambiae PE=2 SV=1;>tr|Q7PM11|Q7PM11_ANOGA AGAP009598-PA OS=Anopheles gambiae GN=AGAP009598 PE=4 SV=3	PF08399	VWA N-terminal		141.89	3.9e-68
A7UQY5	A7UQY5	>tr|A7UQY5|A7UQY5_ANOGA AGAP012829-PA (Fragment) OS=Anopheles gambiae str. PEST GN=AgaP_AGAP012829 PE=4 SV=1	none	none		38.651	0.016764
A7UR20;Q7QA68	A7UR20	>tr|A7UR20|A7UR20_ANOGA AGAP003280-PA OS=Anopheles gambiae GN=AgaP_AGAP003280 PE=4 SV=2	none	none		90.968	0.0069981
A7UR24	A7UR24	>tr|A7UR24|A7UR24_ANOGA AGAP009436-PA (Fragment) OS=Anopheles gambiae GN=AGAP009436 PE=4 SV=1	PF00561	alpha/beta hydrolase fold		38.055	0.0086293
A7UR29	A7UR29	>tr|A7UR29|A7UR29_ANOGA AGAP002290-PA OS=Anopheles gambiae GN=AgaP_AGAP002290 PE=4 SV=2	none	none		135.78	0.00011799
A7UR31	A7UR31	>tr|A7UR31|A7UR31_ANOGA AGAP002273-PA OS=Anopheles gambiae GN=AgaP_AGAP002273 PE=4 SV=2	none	none		641.05	2.6e-32
Q7PTD2;A7UR52	Q7PTD2;A7UR52	>tr|Q7PTD2|Q7PTD2_ANOGA AGAP007670-PB OS=Anopheles gambiae GN=AGAP007670 PE=4 SV=3;>tr|A7UR52|A7UR52_ANOGA AGAP007670-PA OS=Anopheles gambiae GN=AGAP007670 PE=4 SV=1	none	none		28.382	2.49e-09
Q5TX47;A7UR53	Q5TX47;A7UR53	>tr|Q5TX47|Q5TX47_ANOGA AGAP007698-PB OS=Anopheles gambiae GN=AGAP007698 PE=3 SV=2;>tr|A7UR53|A7UR53_ANOGA AGAP007698-PA OS=Anopheles gambiae GN=AGAP007698 PE=3 SV=1	PF00804	Syntaxin		33.515	5.08e-122
A7UR64;Q7PT71	A7UR64;Q7PT71	>tr|A7UR64|A7UR64_ANOGA AGAP007721-PB OS=Anopheles gambiae GN=AGAP007721 PE=4 SV=1;>tr|Q7PT71|Q7PT71_ANOGA AGAP007721-PA OS=Anopheles gambiae GN=AGAP007721 PE=4 SV=3	PF00957	Synaptobrevin		13.541	7.15e-25
A7UR65	A7UR65	>tr|A7UR65|A7UR65_ANOGA AGAP007719-PA (Fragment) OS=Anopheles gambiae GN=AGAP007719 PE=4 SV=1	none	none		23.805	8.12e-13
A7UR66;A7UR67	A7UR66;A7UR67	>tr|A7UR66|A7UR66_ANOGA AGAP007717-PB OS=Anopheles gambiae GN=AGAP007717 PE=4 SV=1;>tr|A7UR67|A7UR67_ANOGA AGAP007717-PC OS=Anopheles gambiae GN=AGAP007717 PE=4 SV=1	PF00018	SH3 domain		96.273	2.14e-288
A7URY0;A7URY4;A7UR77;Q7QIH3;Q7Q693;Q5TR99;A0NBM6;A0NBC0;A0NBM4;A7URY9;A7URZ0;A7URZ1;Q5TR98;Q7PTA3;Q7PP69;Q7PF34;A0NBB9;A7URX6;A7URX8;A7URY8;A0NBC1;B5KP61;B5KP62;B5KP63;B5KP66;B5KP68;B5KP69;B5KP73;Q7PTB7;Q7PTF0;A7URY7	A7URY0;A7URY4;A7UR77;Q7QIH3;Q7Q693;Q5TR99;A0NBM6;A0NBC0;A0NBM4;A7URY9;A7URZ0;A7URZ1;Q5TR98;Q7PTA3;Q7PP69;Q7PF34;A0NBB9;A7URX6;A7URX8;A7URY8;A0NBC1;B5KP61;B5KP62;B5KP63;B5KP66;B5KP68;B5KP69;B5KP73;Q7PTB7;Q7PTF0;A7URY7	>tr|A7URY0|A7URY0_ANOGA AGAP006849-PA OS=Anopheles gambiae GN=CPR40 PE=4 SV=1;>tr|A7URY4|A7URY4_ANOGA AGAP006851-PA OS=Anopheles gambiae GN=CPR44 PE=4 SV=1;>tr|A7UR77|A7UR77_ANOGA AGAP006862-PA OS=Anopheles gambiae GN=CPR35 PE=4 SV=1;>tr|Q7QIH3|Q7QIH3_ANOG	PF00379	Insect cuticle protein		14.409	6.77e-05
A7UR78	A7UR78	>tr|A7UR78|A7UR78_ANOGA AGAP007643-PC OS=Anopheles gambiae GN=AGAP007643 PE=3 SV=1	PF00244	14-3-3 protein		28.344	0
Q7QJS2;A7UR81	Q7QJS2;A7UR81	>tr|Q7QJS2|Q7QJS2_ANOGA AGAP007633-PA OS=Anopheles gambiae GN=AGAP007633 PE=4 SV=4;>tr|A7UR81|A7UR81_ANOGA AGAP007633-PE OS=Anopheles gambiae GN=AGAP007633 PE=4 SV=1	PF01490	Transmembrane amino acid transporter protein		51.27	0.0056446
A7UR88;Q7PTH2	A7UR88;Q7PTH2	>tr|A7UR88|A7UR88_ANOGA AGAP007593-PA OS=Anopheles gambiae GN=AGAP007593 PE=3 SV=1;>tr|Q7PTH2|Q7PTH2_ANOGA AGAP007593-PB OS=Anopheles gambiae GN=AGAP007593 PE=3 SV=2	PF07479	NAD-dependent glycerol-3-phosphate dehydrogenase C-terminus		38.561	9.75e-211
A7UR99;Q7PF94	A7UR99;Q7PF94	>tr|A7UR99|A7UR99_ANOGA AGAP007563-PA OS=Anopheles gambiae GN=AGAP007563 PE=4 SV=1;>tr|Q7PF94|Q7PF94_ANOGA AGAP007563-PB OS=Anopheles gambiae GN=AGAP007563 PE=4 SV=4	PF07679	Immunoglobulin I-set domain		1784.7	3.85e-277
A7URA7;A7URA9	A7URA7;A7URA9	>tr|A7URA7|A7URA7_ANOGA AGAP007534-PA OS=Anopheles gambiae GN=AGAP007534 PE=4 SV=1;>tr|A7URA9|A7URA9_ANOGA AGAP007534-PC OS=Anopheles gambiae GN=AGAP007534 PE=4 SV=1	PF00581	Rhodanese-like domain		21.725	1.51e-55
A7URB7	A7URB7	>tr|A7URB7|A7URB7_ANOGA AGAP007507-PA OS=Anopheles gambiae GN=AGAP007507 PE=4 SV=1	PF00338	Ribosomal protein S10p/S20e		21.179	0.00036865
A7URD9;Q7QJC9	A7URD9;Q7QJC9	>tr|A7URD9|A7URD9_ANOGA AGAP007422-PA OS=Anopheles gambiae GN=AGAP007422 PE=4 SV=1;>tr|Q7QJC9|Q7QJC9_ANOGA AGAP007422-PB OS=Anopheles gambiae GN=AGAP007422 PE=4 SV=4	PF09402	Man1-Src1p-C-terminal domain		110.71	0.00069784
A7URE8;Q7QJB6	A7URE8;Q7QJB6	>tr|A7URE8|A7URE8_ANOGA AGAP007396-PA OS=Anopheles gambiae GN=AGAP007396 PE=4 SV=1;>tr|Q7QJB6|Q7QJB6_ANOGA AGAP007396-PB OS=Anopheles gambiae GN=AGAP007396 PE=4 SV=4	PF01417	ENTH domain		90.34	1.92e-18
A7URF1	A7URF1	>tr|A7URF1|A7URF1_ANOGA AGAP007380-PA OS=Anopheles gambiae GN=AGAP007380 PE=4 SV=1	PF10183	ESSS subunit of NADH:ubiquinone oxidoreductase (complex I)		16.981	1.39e-63
A7URF6	A7URF6	>tr|A7URF6|A7URF6_ANOGA AGAP007362-PA OS=Anopheles gambiae GN=AGAP007362 PE=4 SV=1	PF04908	SH3-binding, glutamic acid-rich protein		20.566	1.32e-09
A7URF8	A7URF8	>tr|A7URF8|A7URF8_ANOGA AGAP007355-PA OS=Anopheles gambiae GN=AGAP007355 PE=4 SV=1	PF00650	CRAL/TRIO domain		36.321	4.05e-16
A7URF9;Q7QJ83	A7URF9;Q7QJ83	>tr|A7URF9|A7URF9_ANOGA AGAP007348-PA OS=Anopheles gambiae GN=AGAP007348 PE=4 SV=1;>tr|Q7QJ83|Q7QJ83_ANOGA AGAP007348-PB OS=Anopheles gambiae GN=AGAP007348 PE=4 SV=4	none	none		84.652	0.00011698
Q7QJ71;A7URG4	Q7QJ71;A7URG4	>tr|Q7QJ71|Q7QJ71_ANOGA AGAP007325-PA OS=Anopheles gambiae GN=AGAP007325 PE=4 SV=3;>tr|A7URG4|A7URG4_ANOGA AGAP007325-PB OS=Anopheles gambiae GN=AGAP007325 PE=4 SV=1	PF00076	RNA recognition motif. (a.k.a. RRM, RBD, or RNP domain)		15.634	5.77e-15
A7URI9	A7URI9	>tr|A7URI9|A7URI9_ANOGA AGAP007250-PC OS=Anopheles gambiae GN=AGAP007250 PE=4 SV=1	none	none		18.099	1.83e-23
A7URJ3;Q7QJ34	A7URJ3	>tr|A7URJ3|A7URJ3_ANOGA AGAP007248-PA OS=Anopheles gambiae GN=AGAP007248 PE=4 SV=1	PF00036	EF hand		21.308	1.09e-08
Q7PTA7;A7URL1	Q7PTA7;A7URL1	>tr|Q7PTA7|Q7PTA7_ANOGA AGAP007209-PA OS=Anopheles gambiae GN=AGAP007209 PE=4 SV=3;>tr|A7URL1|A7URL1_ANOGA AGAP007209-PB OS=Anopheles gambiae GN=AGAP007209 PE=4 SV=1	PF00335	Tetraspanin family		24.645	0.0039119
Q7PT49;A7URL5;Q7QJ26	Q7PT49;A7URL5	>tr|Q7PT49|Q7PT49_ANOGA AGAP007203-PA OS=Anopheles gambiae GN=AGAP007203 PE=3 SV=4;>tr|A7URL5|A7URL5_ANOGA AGAP007203-PB OS=Anopheles gambiae GN=AGAP007203 PE=3 SV=1	PF01049	Cadherin cytoplasmic region		170.37	1.53e-65
A7URL7;A0NBC6	A7URL7;A0NBC6	>tr|A7URL7|A7URL7_ANOGA AGAP007198-PA OS=Anopheles gambiae GN=AGAP007198 PE=4 SV=1;>tr|A0NBC6|A0NBC6_ANOGA AGAP007198-PB OS=Anopheles gambiae GN=AGAP007198 PE=4 SV=2	none	none		190.58	0.0056307
A7URN4;Q7QJ05	A7URN4;Q7QJ05	>tr|A7URN4|A7URN4_ANOGA AGAP007172-PA OS=Anopheles gambiae GN=AGAP007172 PE=3 SV=1;>tr|Q7QJ05|Q7QJ05_ANOGA AGAP007172-PB OS=Anopheles gambiae GN=AGAP007172 PE=3 SV=4	PF01652	Eukaryotic initiation factor 4E		29.482	0.023666
Q7QJ01;A7URN7	Q7QJ01;A7URN7	>tr|Q7QJ01|Q7QJ01_ANOGA AGAP007163-PA OS=Anopheles gambiae GN=AGAP007163 PE=4 SV=4;>tr|A7URN7|A7URN7_ANOGA AGAP007163-PB OS=Anopheles gambiae GN=AGAP007163 PE=4 SV=1	PF00233	3\5\-cyclic nucleotide phosphodiesterase		106.57	5.17e-86
A7URP4	A7URP4	>tr|A7URP4|A7URP4_ANOGA AGAP007154-PA OS=Anopheles gambiae GN=AGAP007154 PE=4 SV=1	none	none		14.288	4.41e-27
A7URP7	A7URP7	>tr|A7URP7|A7URP7_ANOGA AGAP007151-PA OS=Anopheles gambiae GN=AGAP007151 PE=4 SV=1	none	none		14.433	0.0074926
A7URS0	A7URS0	>tr|A7URS0|A7URS0_ANOGA AGAP007052-PA OS=Anopheles gambiae GN=AGAP007052 PE=4 SV=1	none	none		50.023	0.011628
A7URS6;F2YBH4;F2YBE0;F2YBE7;F2YBE8;F2YBF8;F2YBG4;F2YBE5;F2YBG5;F2YBJ9;F2YBF0;F2YBE2;F2YBD1;F2YBM0;F2YBM4;F2YBN4;F2YBP0;A7URS4;F2YBI2;F2YBJ1;F2YBM3;F2YBN0;F2YBI3;F2YBI7;F2YBJ8;F2YBK7;F2YBK8;F2YBK9;F2YBL8;F2YBM2;F2YBM5;F2YBM6;F2YBM7;F2YBN7;F2YBN9;F2YBP9;F2YBI4;F2YBI5;F2YBI8;F2YBJ2;F2YBK2;F2YBK6;F2YBL3;F2YBL7;F2YBI6;F2YBM1;F2YBE1;F2YBE3;F2YBH6;F2YBH8;F2YBH9;F2YBJ7;F2YBK0;F2YBL0;F2YBL2;F2YBP1;F2YBE6;…	A7URS6	>tr|A7URS6|A7URS6_ANOGA AGAP007033-PA OS=Anopheles gambiae GN=APL1C PE=1 SV=1	none	none		82.404	2.2e-57
A7URS7	A7URS7	>tr|A7URS7|A7URS7_ANOGA AGAP007022-PA OS=Anopheles gambiae GN=AGAP007022 PE=4 SV=1	none	none		99.145	3.09e-21
Q7PT09;A7URV3	Q7PT09;A7URV3	>tr|Q7PT09|Q7PT09_ANOGA AGAP006948-PB OS=Anopheles gambiae GN=AGAP006948 PE=4 SV=4;>tr|A7URV3|A7URV3_ANOGA AGAP006948-PA OS=Anopheles gambiae GN=AGAP006948 PE=4 SV=1	PF05517	p25-alpha		25.718	1.73e-21
Q7QIL1;A7URV6	Q7QIL1;A7URV6	>tr|Q7QIL1|Q7QIL1_ANOGA AGAP006936-PA OS=Anopheles gambiae GN=AGAP006936 PE=4 SV=4;>tr|A7URV6|A7URV6_ANOGA AGAP006936-PB OS=Anopheles gambiae GN=AGAP006936 PE=4 SV=1	PF02167	Cytochrome C1 family		33.262	1.3e-123
A7URV7;Q7PTC4	A7URV7;Q7PTC4	>tr|A7URV7|A7URV7_ANOGA AGAP006935-PA OS=Anopheles gambiae GN=AGAP006935 PE=4 SV=1;>tr|Q7PTC4|Q7PTC4_ANOGA AGAP006935-PC OS=Anopheles gambiae GN=AGAP006935 PE=4 SV=4	PF09542	FFD and TFG box motifs		70.966	2.6e-87
A7URW7;A7URW8	A7URW7	>tr|A7URW7|A7URW7_ANOGA AGAP006901-PB OS=Anopheles gambiae GN=AGAP006901 PE=4 SV=1	PF00595	PDZ domain (Also known as DHR or GLGF)		117.34	3.02e-59
A7URY1;A7URY2;A7URX7;B5KP64;B5KP75;B5KP76;B5KP77;B5KP81;B5KP82;B5KP84	A7URY1;A7URY2;A7URX7;B5KP64;B5KP75;B5KP76;B5KP77;B5KP81;B5KP82;B5KP84	>tr|A7URY1|A7URY1_ANOGA AGAP006854-PA OS=Anopheles gambiae GN=CPR41 PE=4 SV=1;>tr|A7URY2|A7URY2_ANOGA AGAP006853-PA OS=Anopheles gambiae GN=CPR42 PE=4 SV=1;>tr|A7URX7|A7URX7_ANOGA AGAP006859-PA OS=Anopheles gambiae GN=CPR66 PE=4 SV=1;>tr|B5KP64|B5KP64_ANOG	PF00379	Insect cuticle protein		14.352	2.24e-05
A7US03	A7US03	>tr|A7US03|A7US03_ANOGA AGAP006756-PA OS=Anopheles gambiae GN=AGAP006756 PE=4 SV=1	none	none		110.5	2.31e-23
A7US05;Q7QIA2	A7US05;Q7QIA2	>tr|A7US05|A7US05_ANOGA AGAP006745-PA OS=Anopheles gambiae GN=AGAP006745 PE=4 SV=1;>tr|Q7QIA2|Q7QIA2_ANOGA AGAP006745-PB OS=Anopheles gambiae GN=AGAP006745 PE=4 SV=4	PF04923	Ninjurin		31.478	4.79e-82
Q7PFA8;A7US13	Q7PFA8;A7US13	>tr|Q7PFA8|Q7PFA8_ANOGA AGAP005293-PA OS=Anopheles gambiae GN=AGAP005293 PE=3 SV=4;>tr|A7US13|A7US13_ANOGA AGAP005293-PB OS=Anopheles gambiae GN=AGAP005293 PE=3 SV=1	PF00091	Tubulin/FtsZ family, GTPase domain		57.148	2.77e-270
A7US20;F5HIY6	A7US20;F5HIY6	>tr|A7US20|A7US20_ANOGA AGAP005288-PB OS=Anopheles gambiae GN=AgaP_AGAP005288 PE=4 SV=2;>tr|F5HIY6|F5HIY6_ANOGA AGAP005288-PC OS=Anopheles gambiae GN=AgaP_AGAP005288 PE=4 SV=1	PF00168	C2 domain		159.58	0.005537
F5HJ22;A7US28	F5HJ22;A7US28	>tr|F5HJ22|F5HJ22_ANOGA AGAP000992-PB OS=Anopheles gambiae GN=AgaP_AGAP000992 PE=4 SV=1;>tr|A7US28|A7US28_ANOGA AGAP000992-PA OS=Anopheles gambiae GN=AgaP_AGAP000992 PE=4 SV=2	none	none		39.773	5.31e-07
A7US31	A7US31	>tr|A7US31|A7US31_ANOGA AGAP011214-PA (Fragment) OS=Anopheles gambiae GN=AGAP011214 PE=4 SV=1	none	none		83.92	3.08e-08
A7US33	A7US33	>tr|A7US33|A7US33_ANOGA AGAP011212-PA OS=Anopheles gambiae GN=AGAP011212 PE=4 SV=1	none	none		22.542	0.014726
A7US38	A7US38	>tr|A7US38|A7US38_ANOGA AGAP011164-PA (Fragment) OS=Anopheles gambiae GN=AGAP011164 PE=4 SV=1	none	none		17.932	6.21e-31
A7US50	A7US50	>tr|A7US50|A7US50_ANOGA Alkaline phosphatase (Fragment) OS=Anopheles gambiae GN=AGAP011304 PE=3 SV=1	PF00245	Alkaline phosphatase		28.124	0.024515
A7US67;Q7QH22	A7US67;Q7QH22	>tr|A7US67|A7US67_ANOGA AGAP011029-PA OS=Anopheles gambiae GN=AGAP011029 PE=3 SV=1;>tr|Q7QH22|Q7QH22_ANOGA AGAP011028-PA OS=Anopheles gambiae GN=AGAP011028 PE=3 SV=4	PF00067	Cytochrome P450		56.903	6.02e-12
A7USC1	A7USC1	>tr|A7USC1|A7USC1_ANOGA AGAP009378-PA OS=Anopheles gambiae GN=AGAP009378 PE=4 SV=1	none	none		17.464	0.0072284
Q7PWI9;A7USC9	Q7PWI9;A7USC9	>tr|Q7PWI9|Q7PWI9_ANOGA AGAP008945-PA (Fragment) OS=Anopheles gambiae GN=AGAP008945 PE=3 SV=4;>tr|A7USC9|A7USC9_ANOGA AGAP009472-PA (Fragment) OS=Anopheles gambiae GN=AGAP009472 PE=3 SV=1	PF01061	ABC-2 type transporter		72.694	0.0053229
A7USD8	A7USD8	>tr|A7USD8|A7USD8_ANOGA AGAP003759-PA OS=Anopheles gambiae GN=AgaP_AGAP003759 PE=4 SV=2	PF02958	Domain of unknown function (DUF227)		47.272	0.00024415
A7USE2	A7USE2	>tr|A7USE2|A7USE2_ANOGA AGAP000021-PA OS=Anopheles gambiae GN=AgaP_AGAP000021 PE=4 SV=2	none	none		16.45	0.0033443
A7USF0	A7USF0	>tr|A7USF0|A7USF0_ANOGA AGAP000463-PA (Fragment) OS=Anopheles gambiae GN=AgaP_AGAP000463 PE=4 SV=2	PF02037	SAP domain		123.32	5.61e-65
A7USH0	A7USH0	>tr|A7USH0|A7USH0_ANOGA AGAP000403-PA OS=Anopheles gambiae GN=AgaP_AGAP000403 PE=4 SV=2	PF02136	Nuclear transport factor 2 (NTF2) domain		84.037	3.57e-175
A7USH6	A7USH6	>tr|A7USH6|A7USH6_ANOGA AGAP000352-PA OS=Anopheles gambiae GN=AgaP_AGAP000352 PE=4 SV=2	PF03103	Domain of unknown function (DUF243)		28.877	1.49e-08
A7USI2	A7USI2	>tr|A7USI2|A7USI2_ANOGA AGAP000315-PA OS=Anopheles gambiae GN=CLIPC6 PE=3 SV=2	PF00089	Trypsin		39.559	0.0042189
A7USI7	A7USI7	>tr|A7USI7|A7USI7_ANOGA AGAP000267-PA OS=Anopheles gambiae GN=AgaP_AGAP000267 PE=4 SV=2	none	none		38.23	0.023282
A7USK8	A7USK8	>tr|A7USK8|A7USK8_ANOGA AGAP000744-PA OS=Anopheles gambiae GN=AGAP000744 PE=4 SV=1	PF00379	Insect cuticle protein		95.076	4.71e-08
A7USK9	A7USK9	>tr|A7USK9|A7USK9_ANOGA AGAP000745-PA (Fragment) OS=Anopheles gambiae GN=AgaP_AGAP000745 PE=4 SV=2	PF00379	Insect cuticle protein		65.596	3.56e-126
A7USL4	A7USL4	>tr|A7USL4|A7USL4_ANOGA AGAP000691-PA OS=Anopheles gambiae GN=AGAP000691 PE=4 SV=1	none	none		25.998	3.42e-28
A7USM5	A7USM5	>tr|A7USM5|A7USM5_ANOGA AGAP010727-PA OS=Anopheles gambiae GN=AGAP010727 PE=4 SV=1	PF05283	Multi-glycosylated core protein 24 (MGC-24)		19.426	0.00014782
A7USN3;A7UST4	A7USN3;A7UST4	>tr|A7USN3|A7USN3_ANOGA AGAP010374-PA (Fragment) OS=Anopheles gambiae GN=AGAP010374 PE=4 SV=1;>tr|A7UST4|A7UST4_ANOGA AGAP002715-PA OS=Anopheles gambiae GN=AgaP_AGAP002715 PE=4 SV=2	none	none		2.6391	0.00018788
A7USN7	A7USN7	>tr|A7USN7|A7USN7_ANOGA AGAP003422-PA OS=Anopheles gambiae GN=AgaP_AGAP003422 PE=4 SV=2	PF04389	Peptidase family M28		99.763	1.98e-45
A7USP3	A7USP3	>tr|A7USP3|A7USP3_ANOGA AGAP003390-PA OS=Anopheles gambiae GN=CPR124 PE=4 SV=1	PF00379	Insect cuticle protein		24.262	1.37e-263
Q7PDF8;A7USP5;Q7PRF2;A0NCX2;A0NCX3	Q7PDF8;A7USP5;Q7PRF2;A0NCX2;A0NCX3	>tr|Q7PDF8|Q7PDF8_ANOGA AGAP012866-PA (Fragment) OS=Anopheles gambiae str. PEST GN=AgaP_AGAP012866 PE=4 SV=4;>tr|A7USP5|A7USP5_ANOGA AGAP003383-PA OS=Anopheles gambiae GN=CPR121 PE=4 SV=1;>tr|Q7PRF2|Q7PRF2_ANOGA AGAP003380-PA OS=Anopheles gambiae GN=CPR119	PF00379	Insect cuticle protein		20.225	1.09e-150
A7USP6;Q7PRE9	A7USP6	>tr|A7USP6|A7USP6_ANOGA AGAP003385-PA OS=Anopheles gambiae GN=CPR123 PE=4 SV=1	PF00379	Insect cuticle protein		16.087	1.4e-173
A7USP7;A0NAN2	A7USP7;A0NAN2	>tr|A7USP7|A7USP7_ANOGA AGAP003379-PA OS=Anopheles gambiae GN=CPR117 PE=4 SV=1;>tr|A0NAN2|A0NAN2_ANOGA AGAP012795-PA (Fragment) OS=Anopheles gambiae str. PEST GN=AgaP_AGAP012795 PE=4 SV=1	PF00379	Insect cuticle protein		16.811	1.09e-173
A7USR2	A7USR2	>tr|A7USR2|A7USR2_ANOGA AGAP003037-PA OS=Anopheles gambiae GN=AgaP_AGAP003037 PE=4 SV=2	PF00379	Insect cuticle protein		43.675	1.01e-46
A7USS2	A7USS2	>tr|A7USS2|A7USS2_ANOGA AGAP002938-PA OS=Anopheles gambiae GN=AgaP_AGAP002938 PE=4 SV=2	none	none		41.072	3.09e-06
A7UST0	A7UST0	>tr|A7UST0|A7UST0_ANOGA AGAP002822-PA OS=Anopheles gambiae GN=AgaP_AGAP002822 PE=4 SV=2	PF06278	Protein of unknown function (DUF1032)		128.67	0.013995
A7UST3	A7UST3	>tr|A7UST3|A7UST3_ANOGA AGAP002744-PA (Fragment) OS=Anopheles gambiae GN=AgaP_AGAP002744 PE=4 SV=2	none	none		79.434	0.066498
A7UST7	A7UST7	>tr|A7UST7|A7UST7_ANOGA AGAP002649-PA OS=Anopheles gambiae GN=AgaP_AGAP002649 PE=4 SV=2	none	none		205.49	2.78e-06
A7USV1	A7USV1	>tr|A7USV1|A7USV1_ANOGA AGAP002501-PA OS=Anopheles gambiae GN=AgaP_AGAP002501 PE=4 SV=2	PF09184	PPP4R2		68.182	0.049915
A7USV9;A7USW1	A7USV9;A7USW1	>tr|A7USV9|A7USV9_ANOGA AGAP002350-PC OS=Anopheles gambiae GN=AgaP_AGAP002350 PE=4 SV=2;>tr|A7USW1|A7USW1_ANOGA AGAP002350-PD OS=Anopheles gambiae GN=AgaP_AGAP002350 PE=4 SV=2	PF00992	Troponin		45.498	3.25e-137
A7USW0;Q3B720	A7USW0;Q3B720	>tr|A7USW0|A7USW0_ANOGA AGAP002350-PE OS=Anopheles gambiae GN=AGAP002350 PE=4 SV=1;>tr|Q3B720|Q3B720_ANOGA Troponin T isoform 5 OS=Anopheles gambiae str. PEST GN=TpnT PE=4 SV=1	PF00992	Troponin		43.548	9.38e-143
Q3B723;Q3B722;A7USW2;Q3B721	Q3B723;Q3B722;A7USW2;Q3B721	>tr|Q3B723|Q3B723_ANOGA Troponin T isoform 1 OS=Anopheles gambiae str. PEST GN=TpnT PE=4 SV=1;>tr|Q3B722|Q3B722_ANOGA Troponin T isoform 2 OS=Anopheles gambiae str. PEST GN=TpnT PE=4 SV=1;>tr|A7USW2|A7USW2_ANOGA AGAP002350-PB OS=Anopheles gambiae GN=AgaP_A	PF00992	Troponin		46.088	3.27e-84
A7USY4	A7USY4	>tr|A7USY4|A7USY4_ANOGA AGAP004174-PA OS=Anopheles gambiae GN=AgaP_AGAP004174 PE=4 SV=2	PF10545	Alcohol dehydrogenase transcription factor Myb/SANT-like		37.194	0.0035054
A7UT13	A7UT13	>tr|A7UT13|A7UT13_ANOGA AGAP003657-PA OS=Anopheles gambiae GN=AgaP_AGAP003657 PE=4 SV=2	none	none		39.574	0.032597
A7UT27	A7UT27	>tr|A7UT27|A7UT27_ANOGA AGAP004349-PA OS=Anopheles gambiae GN=AGAP004349 PE=4 SV=1	PF00013	KH domain		20.237	1.78e-38
A7UT32	A7UT32	>tr|A7UT32|A7UT32_ANOGA AGAP004302-PA OS=Anopheles gambiae GN=AgaP_AGAP004302 PE=4 SV=2	PF04500	FLYWCH zinc finger domain		184.19	0.004039
A7UT37	A7UT37	>tr|A7UT37|A7UT37_ANOGA AGAP004559-PA OS=Anopheles gambiae GN=AgaP_AGAP004559 PE=3 SV=2	PF00071	Ras family		24.347	1.06e-34
A7UT57;A7UT47;A0ASJ7	A7UT57;A7UT47	>tr|A7UT57|A7UT57_ANOGA AGAP005079-PB OS=Anopheles gambiae GN=AGAP005079 PE=4 SV=1;>tr|A7UT47|A7UT47_ANOGA AGAP005079-PH OS=Anopheles gambiae GN=AGAP005079 PE=4 SV=1	PF00503	G-protein alpha subunit		41.727	2.86e-50
A7UT59;A7UT55;A0ASJ9	A7UT59;A7UT55;A0ASJ9	>tr|A7UT59|A7UT59_ANOGA AGAP005079-PD OS=Anopheles gambiae GN=AGAP005079 PE=4 SV=1;>tr|A7UT55|A7UT55_ANOGA AGAP005079-PK OS=Anopheles gambiae GN=AGAP005079 PE=4 SV=1;>tr|A0ASJ9|A0ASJ9_ANOGA G protein alpha subunit AgGq6 (Fragment) OS=Anopheles gambiae PE=2	PF00503	G-protein alpha subunit		41.559	2.65e-97
A7UT60;A7UT56	A7UT60;A7UT56	>tr|A7UT60|A7UT60_ANOGA AGAP005079-PA OS=Anopheles gambiae GN=AGAP005079 PE=4 SV=1;>tr|A7UT56|A7UT56_ANOGA AGAP005079-PF OS=Anopheles gambiae GN=AGAP005079 PE=4 SV=1	PF00503	G-protein alpha subunit		41.432	9.45e-96
Q7Q9R8;A7UT63	Q7Q9R8;A7UT63	>tr|Q7Q9R8|Q7Q9R8_ANOGA AGAP005076-PA OS=Anopheles gambiae GN=AGAP005076 PE=4 SV=4;>tr|A7UT63|A7UT63_ANOGA AGAP005076-PB OS=Anopheles gambiae GN=AGAP005076 PE=4 SV=1	PF03114	BAR domain		73.775	4.49e-178
Q7PQ25;A7UT71	Q7PQ25;A7UT71	>sp|Q7PQ25|CCDCX_ANOGA Coiled-coil domain-containing protein AGAP005037 OS=Anopheles gambiae GN=AGAP005037 PE=4 SV=4;>tr|A7UT71|A7UT71_ANOGA AGAP005037-PB OS=Anopheles gambiae GN=CCDCX_ANOGA PE=4 SV=1	PF03915	Actin interacting protein 3		122.09	1.31e-08
Q7PQ09;A7UT81;A7UT82	Q7PQ09;A7UT81;A7UT82	>tr|Q7PQ09|Q7PQ09_ANOGA Aldehyde dehydrogenase OS=Anopheles gambiae GN=AGAP005124 PE=3 SV=4;>tr|A7UT81|A7UT81_ANOGA Aldehyde dehydrogenase OS=Anopheles gambiae GN=AGAP005124 PE=3 SV=1;>tr|A7UT82|A7UT82_ANOGA Aldehyde dehydrogenase OS=Anopheles gambiae GN=A	PF00171	Aldehyde dehydrogenase family		55.282	7.89e-43
A7UT88;Q7PQ08	A7UT88;Q7PQ08	>tr|A7UT88|A7UT88_ANOGA AGAP005160-PA OS=Anopheles gambiae GN=AGAP005160 PE=3 SV=1;>tr|Q7PQ08|Q7PQ08_ANOGA AGAP005160-PC OS=Anopheles gambiae GN=AGAP005160 PE=3 SV=1	PF00071	Ras family		23.225	4.27e-12
A7UT91;Q7PQ19	A7UT91	>tr|A7UT91|A7UT91_ANOGA AGAP005162-PA OS=Anopheles gambiae GN=AGAP005162 PE=4 SV=1	PF05454	Dystroglycan (Dystrophin-associated glycoprotein 1)		135.08	2.32e-05
Q6QVQ5;Q7Q9H5;A7UTA9	Q6QVQ5;Q7Q9H5;A7UTA9	>tr|Q6QVQ5|Q6QVQ5_ANOGA Superoxide dismutase [Cu-Zn] OS=Anopheles gambiae GN=SOD2 PE=2 SV=1;>tr|Q7Q9H5|Q7Q9H5_ANOGA Superoxide dismutase [Cu-Zn] OS=Anopheles gambiae GN=CUSOD2 PE=3 SV=4;>tr|A7UTA9|A7UTA9_ANOGA Superoxide dismutase [Cu-Zn] OS=Anopheles gamb				21.728	1.44e-113
A7UTC8;A0NDX7	A7UTC8;A0NDX7	>tr|A7UTC8|A7UTC8_ANOGA AGAP004830-PA OS=Anopheles gambiae GN=AGAP004830 PE=4 SV=1;>tr|A0NDX7|A0NDX7_ANOGA AGAP004830-PB OS=Anopheles gambiae GN=AGAP004830 PE=4 SV=2	PF07776	Zinc-finger associated domain (zf-AD)		57.321	5.29e-05
Q7PHM8;A7UTD1;Q17011	Q7PHM8;A7UTD1	>tr|Q7PHM8|Q7PHM8_ANOGA AGAP004846-PB OS=Anopheles gambiae GN=SCRB9 PE=4 SV=4;>tr|A7UTD1|A7UTD1_ANOGA AGAP004846-PA OS=Anopheles gambiae GN=SCRB9 PE=4 SV=1	PF01130	CD36 family		58.55	2.71e-20
A7UTD5	A7UTD5	>tr|A7UTD5|A7UTD5_ANOGA AGAP004852-PB OS=Anopheles gambiae GN=AGAP004852 PE=4 SV=1	PF00596	Class II Aldolase and Adducin N-terminal domain		52.449	3.88e-154
A7UTE0	A7UTE0	>tr|A7UTE0|A7UTE0_ANOGA AGAP004877-PB OS=Anopheles gambiae GN=AGAP004877 PE=4 SV=1	PF01576	Myosin tail		75.954	0
A7UTE1;Q7Q989	A7UTE1;Q7Q989	>tr|A7UTE1|A7UTE1_ANOGA Ribose-phosphate pyrophosphokinase OS=Anopheles gambiae GN=AGAP004890 PE=3 SV=1;>tr|Q7Q989|Q7Q989_ANOGA Ribose-phosphate pyrophosphokinase OS=Anopheles gambiae GN=AGAP004890 PE=3 SV=4	PF00156	Phosphoribosyl transferase domain		47.276	1.03e-57
A7UTF7;Q7PHT4	A7UTF7;Q7PHT4	>tr|A7UTF7|A7UTF7_ANOGA AGAP004677-PA OS=Anopheles gambiae GN=AGAP004677 PE=3 SV=1;>tr|Q7PHT4|Q7PHT4_ANOGA AGAP004677-PB OS=Anopheles gambiae GN=AGAP004677 PE=3 SV=3	PF02882	Tetrahydrofolate dehydrogenase/cyclohydrolase, NAD(P)-binding domain		44.818	2.22e-36
A7UTI5;Q7Q7W3	A7UTI5;Q7Q7W3	>tr|A7UTI5|A7UTI5_ANOGA AGAP004989-PA OS=Anopheles gambiae GN=AGAP004989 PE=4 SV=1;>tr|Q7Q7W3|Q7Q7W3_ANOGA AGAP004989-PB OS=Anopheles gambiae GN=AGAP004989 PE=4 SV=4	PF07714	Protein tyrosine kinase		186.14	0.025776
A7UTJ3;A7UTJ4	A7UTJ3;A7UTJ4	>tr|A7UTJ3|A7UTJ3_ANOGA AGAP004943-PA OS=Anopheles gambiae GN=AGAP004943 PE=4 SV=1;>tr|A7UTJ4|A7UTJ4_ANOGA AGAP004943-PB OS=Anopheles gambiae GN=AGAP004943 PE=4 SV=1	none	none		69.877	0.00084535
A7UTJ9;A0NAC7;A7UT42;Q8MQH5	A7UTJ9;A0NAC7	>tr|A7UTJ9|A7UTJ9_ANOGA AGAP004583-PA (Fragment) OS=Anopheles gambiae GN=AgaP_AGAP004583 PE=3 SV=2;>tr|A0NAC7|A0NAC7_ANOGA AGAP012891-PA (Fragment) OS=Anopheles gambiae str. PEST GN=AgaP_AGAP012891 PE=3 SV=1	PF00012	Hsp70 protein		45.99	7.14e-96
A7UTK5;Q3B717;F5HLW0	A7UTK5;Q3B717;F5HLW0	>tr|A7UTK5|A7UTK5_ANOGA AGAP001053-PB OS=Anopheles gambiae GN=AGAP001053 PE=4 SV=1;>tr|Q3B717|Q3B717_ANOGA Troponin I isoform 6b2 OS=Anopheles gambiae str. PEST GN=TpnI PE=4 SV=1;>tr|F5HLW0|F5HLW0_ANOGA AGAP001053-PF OS=Anopheles gambiae GN=AgaP_AGAP001053	PF00992	Troponin		24.707	1.52e-42
A7UTK8	A7UTK8	>tr|A7UTK8|A7UTK8_ANOGA AGAP012466-PA OS=Anopheles gambiae str. PEST GN=CPR146 PE=4 SV=2	PF00379	Insect cuticle protein		17.029	8.93e-103
A7UTL1;Q7Q7G5	A7UTL1;Q7Q7G5	>tr|A7UTL1|A7UTL1_ANOGA AGAP005322-PA OS=Anopheles gambiae GN=AGAP005322 PE=3 SV=1;>tr|Q7Q7G5|Q7Q7G5_ANOGA AGAP005322-PB OS=Anopheles gambiae GN=AGAP005322 PE=3 SV=4	PF00069	Protein kinase domain		85.061	0.00069336
A7UTN5;A7UTN4;Q7PIT6	A7UTN5;A7UTN4;Q7PIT6	>tr|A7UTN5|A7UTN5_ANOGA AGAP005378-PA OS=Anopheles gambiae GN=AGAP005378 PE=4 SV=1;>tr|A7UTN4|A7UTN4_ANOGA AGAP005378-PB OS=Anopheles gambiae GN=AGAP005378 PE=4 SV=1;>tr|Q7PIT6|Q7PIT6_ANOGA AGAP005378-PC OS=Anopheles gambiae GN=AGAP005378 PE=4 SV=4	PF00036	EF hand		20.614	2.45e-94
A7UTP5	A7UTP5	>tr|A7UTP5|A7UTP5_ANOGA AGAP005414-PA OS=Anopheles gambiae GN=AGAP005414 PE=4 SV=1	none	none		52.698	3.28e-07
A7UTP9;Q5TRN3	A7UTP9;Q5TRN3	>tr|A7UTP9|A7UTP9_ANOGA AGAP005468-PA OS=Anopheles gambiae GN=AGAP005468 PE=4 SV=1;>tr|Q5TRN3|Q5TRN3_ANOGA AGAP005468-PB OS=Anopheles gambiae GN=AGAP005468 PE=4 SV=2	none	none		112.25	1.25e-07
A7UTQ3;A7UTQ2;Q7PIS7	A7UTQ3;A7UTQ2;Q7PIS7	>tr|A7UTQ3|A7UTQ3_ANOGA AGAP005504-PA OS=Anopheles gambiae GN=AGAP005504 PE=4 SV=1;>tr|A7UTQ2|A7UTQ2_ANOGA AGAP005504-PB OS=Anopheles gambiae GN=AGAP005504 PE=4 SV=1;>tr|Q7PIS7|Q7PIS7_ANOGA AGAP005504-PC OS=Anopheles gambiae GN=AGAP005504 PE=4 SV=4	PF03803	Scramblase		41.214	9.96e-15
A7UTQ4;Q7PNR9	A7UTQ4;Q7PNR9	>tr|A7UTQ4|A7UTQ4_ANOGA AGAP005507-PA OS=Anopheles gambiae GN=AGAP005507 PE=4 SV=1;>tr|Q7PNR9|Q7PNR9_ANOGA AGAP005507-PC OS=Anopheles gambiae GN=AGAP005507 PE=4 SV=4	PF00957	Synaptobrevin		18.874	5.27e-163
Q7Q6Y7;A7UTS4	Q7Q6Y7;A7UTS4	>tr|Q7Q6Y7|Q7Q6Y7_ANOGA AGAP005599-PA (Fragment) OS=Anopheles gambiae GN=AGAP005599 PE=4 SV=3;>tr|A7UTS4|A7UTS4_ANOGA AGAP005599-PB (Fragment) OS=Anopheles gambiae GN=AGAP005599 PE=4 SV=1	PF02931	Neurotransmitter-gated ion-channel ligand binding domain		51.515	0.041259
A7UTS9	A7UTS9	>tr|A7UTS9|A7UTS9_ANOGA AGAP005627-PC OS=Anopheles gambiae GN=AGAP005627 PE=3 SV=1	PF00217	ATP:guanido phosphotransferase, C-terminal catalytic domain		39.775	0
A7UTT1	A7UTT1	>tr|A7UTT1|A7UTT1_ANOGA AGAP005629-PA OS=Anopheles gambiae GN=AGAP005629 PE=4 SV=1	none	none		74.642	0.010892
A7UTU7;Q7Q6R7;Q9GT44	A7UTU7;Q7Q6R7	>tr|A7UTU7|A7UTU7_ANOGA AGAP005712-PA OS=Anopheles gambiae GN=AGAP005712 PE=4 SV=1;>tr|Q7Q6R7|Q7Q6R7_ANOGA AGAP005712-PC OS=Anopheles gambiae GN=AGAP005712 PE=4 SV=4	PF00351	Biopterin-dependent aromatic amino acid hydroxylase		51.467	6.7e-29
A7UTV6	A7UTV6	>tr|A7UTV6|A7UTV6_ANOGA AGAP005750-PA OS=Anopheles gambiae GN=AGAP005750 PE=4 SV=1	PF00201	UDP-glucoronosyl and UDP-glucosyl transferase		59.272	3.56e-63
A7UTV7	A7UTV7	>tr|A7UTV7|A7UTV7_ANOGA AGAP005751-PA OS=Anopheles gambiae GN=AGAP005751 PE=4 SV=1	PF00201	UDP-glucoronosyl and UDP-glucosyl transferase		59.634	4.41e-46
A7UTX0	A7UTX0	>tr|A7UTX0|A7UTX0_ANOGA AGAP005852-PA OS=Anopheles gambiae GN=AGAP005852 PE=4 SV=1	PF10210	Mitochondrial 28S ribosomal protein S32		14.877	0.025185
Q7PP48;A7UTX6	Q7PP48;A7UTX6	>tr|Q7PP48|Q7PP48_ANOGA AGAP005890-PA OS=Anopheles gambiae GN=AGAP005890 PE=4 SV=3;>tr|A7UTX6|A7UTX6_ANOGA AGAP005890-PB OS=Anopheles gambiae GN=AGAP005890 PE=4 SV=1	none	none		15.609	1.89e-09
A7UTY5;Q7Q6C2	A7UTY5;Q7Q6C2	>tr|A7UTY5|A7UTY5_ANOGA AGAP005928-PA OS=Anopheles gambiae GN=AGAP005928 PE=4 SV=1;>tr|Q7Q6C2|Q7Q6C2_ANOGA AGAP005928-PB OS=Anopheles gambiae GN=AGAP005928 PE=4 SV=4	none	none		71.222	4.62e-13
A7UTZ2;Q7PIK1	A7UTZ2;Q7PIK1	>tr|A7UTZ2|A7UTZ2_ANOGA AGAP005963-PA OS=Anopheles gambiae GN=AGAP005963 PE=4 SV=1;>tr|Q7PIK1|Q7PIK1_ANOGA AGAP005963-PB OS=Anopheles gambiae GN=AGAP005963 PE=4 SV=3	PF12057	Domain of unknown function (DUF3538)		142.15	5.29e-05
A7UTZ3;Q7Q694	A7UTZ3;Q7Q694	>tr|A7UTZ3|A7UTZ3_ANOGA AGAP005964-PA OS=Anopheles gambiae GN=AGAP005964 PE=4 SV=1;>tr|Q7Q694|Q7Q694_ANOGA AGAP005964-PB OS=Anopheles gambiae GN=AGAP005964 PE=4 SV=4	PF00076	RNA recognition motif. (a.k.a. RRM, RBD, or RNP domain)		49.133	9.06e-06
A7UU04;Q7PII7	A7UU04;Q7PII7	>tr|A7UU04|A7UU04_ANOGA AGAP006023-PB OS=Anopheles gambiae GN=AGAP006023 PE=4 SV=1;>tr|Q7PII7|Q7PII7_ANOGA AGAP006023-PA OS=Anopheles gambiae GN=AGAP006023 PE=4 SV=3	PF00351	Biopterin-dependent aromatic amino acid hydroxylase		65.496	1.42e-10
Q7Q623;A7UU12	Q7Q623;A7UU12	>tr|Q7Q623|Q7Q623_ANOGA AGAP006083-PA OS=Anopheles gambiae GN=AGAP006083 PE=4 SV=4;>tr|A7UU12|A7UU12_ANOGA AGAP006083-PB OS=Anopheles gambiae GN=AGAP006083 PE=4 SV=1	PF07679	Immunoglobulin I-set domain		166.17	7.19e-07
Q5TR57;A7UU18	Q5TR57;A7UU18	>tr|Q5TR57|Q5TR57_ANOGA AGAP006115-PA (Fragment) OS=Anopheles gambiae GN=AGAP006115 PE=4 SV=3;>tr|A7UU18|A7UU18_ANOGA AGAP006115-PB (Fragment) OS=Anopheles gambiae GN=AGAP006115 PE=4 SV=1	PF00955	HCO3- transporter family		147.97	3.4e-73
A7UU42;A7UU41;Q5TR40	A7UU42;A7UU41;Q5TR40	>tr|A7UU42|A7UU42_ANOGA AGAP006179-PA OS=Anopheles gambiae GN=AGAP006179 PE=4 SV=1;>tr|A7UU41|A7UU41_ANOGA AGAP006179-PB OS=Anopheles gambiae GN=AGAP006179 PE=4 SV=1;>tr|Q5TR40|Q5TR40_ANOGA AGAP006179-PC OS=Anopheles gambiae GN=AGAP006179 PE=4 SV=3	PF00036	EF hand		21.249	1.42e-35
A7UU58	A7UU58	>tr|A7UU58|A7UU58_ANOGA AGAP006220-PA OS=Anopheles gambiae GN=AGAP006220 PE=4 SV=1	PF02738	Molybdopterin-binding domain of aldehyde dehydrogenase		125.76	3.99e-27
A7UU59	A7UU59	>tr|A7UU59|A7UU59_ANOGA AGAP006221-PA OS=Anopheles gambiae GN=AGAP006221 PE=4 SV=1	PF02738	Molybdopterin-binding domain of aldehyde dehydrogenase		135.56	4.2e-06
A7UU60	A7UU60	>tr|A7UU60|A7UU60_ANOGA AGAP006223-PA OS=Anopheles gambiae GN=AGAP006223 PE=3 SV=1	PF00201	UDP-glucoronosyl and UDP-glucosyl transferase		49.513	2.53e-13
A7UU64;A7UU66	A7UU64	>tr|A7UU64|A7UU64_ANOGA AGAP006260-PA OS=Anopheles gambiae GN=AGAP006260 PE=4 SV=1	none	none		46.983	1.12e-64
A7UU65	A7UU65	>tr|A7UU65|A7UU65_ANOGA AGAP006260-PD OS=Anopheles gambiae GN=AGAP006260 PE=4 SV=1	none	none		27.492	1.33e-56
A7UU72	A7UU72	>tr|A7UU72|A7UU72_ANOGA AGAP006339-PA OS=Anopheles gambiae GN=AGAP006339 PE=4 SV=1	none	none		203.71	0.00055067
Q7PIC2;A7UU73;A7UU74	Q7PIC2;A7UU73;A7UU74	>tr|Q7PIC2|Q7PIC2_ANOGA AGAP006340-PA OS=Anopheles gambiae GN=AGAP006340 PE=4 SV=4;>tr|A7UU73|A7UU73_ANOGA AGAP006340-PB OS=Anopheles gambiae GN=AGAP006340 PE=4 SV=1;>tr|A7UU74|A7UU74_ANOGA AGAP006340-PC OS=Anopheles gambiae GN=AGAP006340 PE=4 SV=1	PF00069	Protein kinase domain		169.52	4.94e-05
A7UU81;A7UU82;Q7Q5L7	A7UU81;A7UU82;Q7Q5L7	>tr|A7UU81|A7UU81_ANOGA AGAP006364-PA OS=Anopheles gambiae GN=AGAP006364 PE=3 SV=1;>tr|A7UU82|A7UU82_ANOGA AGAP006364-PB OS=Anopheles gambiae GN=AGAP006364 PE=3 SV=1;>tr|Q7Q5L7|Q7Q5L7_ANOGA AGAP006364-PC OS=Anopheles gambiae GN=AGAP006364 PE=3 SV=4	PF00005	ABC transporter		90.813	5.44e-05
A7UU86	A7UU86	>tr|A7UU86|A7UU86_ANOGA AGAP006366-PA OS=Anopheles gambiae GN=AGAP006366 PE=4 SV=1	PF00676	Dehydrogenase E1 component		118.8	0
A7UU87	A7UU87	>tr|A7UU87|A7UU87_ANOGA AGAP006366-PB OS=Anopheles gambiae GN=AGAP006366 PE=4 SV=1	PF00676	Dehydrogenase E1 component		116.35	0
A7UU89	A7UU89	>tr|A7UU89|A7UU89_ANOGA AGAP006378-PA OS=Anopheles gambiae GN=AGAP006378 PE=4 SV=1	none	none		123.91	0.012481
F5HLX4;A7UU99;A7UUA0;Q7Q5G6	F5HLX4;A7UU99;A7UUA0;Q7Q5G6	>tr|F5HLX4|F5HLX4_ANOGA AGAP006448-PD OS=Anopheles gambiae GN=AgaP_AGAP006448 PE=4 SV=1;>tr|A7UU99|A7UU99_ANOGA AGAP006448-PB OS=Anopheles gambiae GN=AGAP006448 PE=4 SV=1;>tr|A7UUA0|A7UUA0_ANOGA AGAP006448-PA OS=Anopheles gambiae GN=AGAP006448 PE=4 SV=1;>t	PF00027	Cyclic nucleotide-binding domain		56.639	1.16e-43
A7UUA2	A7UUA2	>tr|A7UUA2|A7UUA2_ANOGA AGAP006452-PB OS=Anopheles gambiae GN=AGAP006452 PE=4 SV=1	PF00085	Thioredoxin		93.861	1.08e-24
A7UUA4	A7UUA4	>tr|A7UUA4|A7UUA4_ANOGA AGAP006460-PA OS=Anopheles gambiae GN=AGAP006460 PE=4 SV=1	PF05383	La domain		178.52	0.0015004
A7UUB0;Q5TQW9	A7UUB0;Q5TQW9	>tr|A7UUB0|A7UUB0_ANOGA AGAP006480-PA OS=Anopheles gambiae GN=AGAP006480 PE=4 SV=1;>tr|Q5TQW9|Q5TQW9_ANOGA AGAP006480-PB OS=Anopheles gambiae GN=AGAP006480 PE=4 SV=2	none	none		11.523	2.9e-60
A7UUC0	A7UUC0	>tr|A7UUC0|A7UUC0_ANOGA AGAP006526-PA OS=Anopheles gambiae GN=AGAP006526 PE=4 SV=1	PF00018	SH3 domain		71.929	7.92e-24
A7UUE0;Q7PI68	A7UUE0;Q7PI68	>tr|A7UUE0|A7UUE0_ANOGA AGAP006576-PA OS=Anopheles gambiae GN=AGAP006576 PE=4 SV=1;>tr|Q7PI68|Q7PI68_ANOGA AGAP006576-PC OS=Anopheles gambiae GN=AGAP006576 PE=4 SV=4	PF02615	Malate/L-lactate dehydrogenase		53.229	9.79e-19
Q7Q580;A7UUF3	Q7Q580;A7UUF3	>tr|Q7Q580|Q7Q580_ANOGA AGAP006594-PA OS=Anopheles gambiae GN=AGAP006594 PE=4 SV=3;>tr|A7UUF3|A7UUF3_ANOGA AGAP006594-PB OS=Anopheles gambiae GN=AGAP006594 PE=4 SV=1	PF07690	Major Facilitator Superfamily		54.722	0.021014
A7UUF6;Q7Q575	A7UUF6;Q7Q575	>tr|A7UUF6|A7UUF6_ANOGA AGAP006601-PB OS=Anopheles gambiae GN=AGAP006601 PE=4 SV=1;>tr|Q7Q575|Q7Q575_ANOGA AGAP006601-PA OS=Anopheles gambiae GN=AGAP006601 PE=4 SV=4	none	none		150.39	8.84e-16
Q7PP77;A7UUF8	Q7PP77;A7UUF8	>sp|Q7PP77|EIF3I_ANOGA Eukaryotic translation initiation factor 3 subunit I OS=Anopheles gambiae GN=AGAP006607 PE=3 SV=4;>tr|A7UUF8|A7UUF8_ANOGA AGAP006607-PB OS=Anopheles gambiae GN=EIF3I_ANOGA PE=4 SV=1	PF00400	WD domain, G-beta repeat		36.194	1.48e-39
Q7Q566;A7UUG0	Q7Q566;A7UUG0	>sp|Q7Q566|EIF3J_ANOGA Eukaryotic translation initiation factor 3 subunit J OS=Anopheles gambiae GN=AGAP006613 PE=3 SV=2;>tr|A7UUG0|A7UUG0_ANOGA AGAP006613-PA OS=Anopheles gambiae GN=EIF3J_ANOGA PE=4 SV=1	PF08597	Translation initiation factor eIF3 subunit		27.828	2.19e-76
A7UUH1;Q5TQT4	A7UUH1;Q5TQT4	>tr|A7UUH1|A7UUH1_ANOGA AGAP006647-PA OS=Anopheles gambiae GN=AGAP006647 PE=4 SV=1;>tr|Q5TQT4|Q5TQT4_ANOGA AGAP006647-PB OS=Anopheles gambiae GN=AGAP006647 PE=4 SV=3	PF00560	Leucine Rich Repeat		43.026	1.77e-10
A7UUH2;Q7PPB1	A7UUH2;Q7PPB1	>tr|A7UUH2|A7UUH2_ANOGA AGAP006653-PA OS=Anopheles gambiae GN=AGAP006653 PE=4 SV=1;>tr|Q7PPB1|Q7PPB1_ANOGA AGAP006653-PB OS=Anopheles gambiae GN=AGAP006653 PE=4 SV=3	PF10259	Rogdi leucine zipper containing protein		42.879	0.014787
A7UUH3;A7UUH4	A7UUH3;A7UUH4	>tr|A7UUH3|A7UUH3_ANOGA AGAP006656-PB (Fragment) OS=Anopheles gambiae GN=AGAP006656 PE=4 SV=1;>tr|A7UUH4|A7UUH4_ANOGA AGAP006656-PA (Fragment) OS=Anopheles gambiae GN=AGAP006656 PE=4 SV=1	PF00076	RNA recognition motif. (a.k.a. RRM, RBD, or RNP domain)		35.308	2.32e-60
A7UUK5	A7UUK5	>tr|A7UUK5|A7UUK5_ANOGA AGAP008267-PA OS=Anopheles gambiae GN=AGAP008267 PE=4 SV=1	none	none		65.99	2.61e-28
A7UUL4	A7UUL4	>tr|A7UUL4|A7UUL4_ANOGA AGAP008416-PA (Fragment) OS=Anopheles gambiae GN=AGAP008416 PE=4 SV=1	PF07716	Basic region leucine zipper		38.394	0.0026056
A7UUL8	A7UUL8	>tr|A7UUL8|A7UUL8_ANOGA AGAP008445-PA OS=Anopheles gambiae GN=CPLCG2 PE=4 SV=1	none	none		11.687	1.9e-24
A7UUL9	A7UUL9	>tr|A7UUL9|A7UUL9_ANOGA AGAP008444-PA OS=Anopheles gambiae GN=CPLCG1 PE=4 SV=1	none	none		11.987	2.07e-28
A7UUM3;A7UUM6;A7UUN1;A7UUM1;A7UUN0;A7UUN2;A7UUM2	A7UUM3;A7UUM6;A7UUN1;A7UUM1;A7UUN0;A7UUN2;A7UUM2	>tr|A7UUM3|A7UUM3_ANOGA AGAP008451-PA (Fragment) OS=Anopheles gambiae GN=AGAP008451 PE=4 SV=1;>tr|A7UUM6|A7UUM6_ANOGA AGAP008457-PA (Fragment) OS=Anopheles gambiae GN=AGAP008457 PE=4 SV=1;>tr|A7UUN1|A7UUN1_ANOGA AGAP008462-PA (Fragment) OS=Anopheles gambia	none	none		17.484	6.94e-21
A7UUM5	A7UUM5	>tr|A7UUM5|A7UUM5_ANOGA AGAP008446-PA (Fragment) OS=Anopheles gambiae GN=CPLCG3 PE=4 SV=1	none	none		13.102	1.2e-23
A7UUN3	A7UUN3	>tr|A7UUN3|A7UUN3_ANOGA AGAP008459-PA (Fragment) OS=Anopheles gambiae GN=CPLCG15 PE=4 SV=1	none	none		12.815	9.2e-17
A7UUQ1	A7UUQ1	>tr|A7UUQ1|A7UUQ1_ANOGA AGAP008083-PA (Fragment) OS=Anopheles gambiae GN=AGAP008083 PE=4 SV=1	none	none		55.776	3.51e-13
A7UUQ5	A7UUQ5	>tr|A7UUQ5|A7UUQ5_ANOGA AGAP008073-PA OS=Anopheles gambiae GN=AGAP008073 PE=4 SV=1	PF06747	CHCH domain		13.564	0.0015587
A7UUR1	A7UUR1	>tr|A7UUR1|A7UUR1_ANOGA AGAP008046-PA (Fragment) OS=Anopheles gambiae GN=AGAP008046 PE=4 SV=1	PF00611	Fes/CIP4 homology domain		58.26	4.29e-45
A7UUR3	A7UUR3	>tr|A7UUR3|A7UUR3_ANOGA AGAP008014-PA OS=Anopheles gambiae GN=AGAP008014 PE=4 SV=1	none	none		23.801	1.29e-33
A7UUT2	A7UUT2	>tr|A7UUT2|A7UUT2_ANOGA AGAP007771-PA (Fragment) OS=Anopheles gambiae GN=AGAP007771 PE=4 SV=1	none	none		249.59	0.047411
A7UUU6	A7UUU6	>tr|A7UUU6|A7UUU6_ANOGA AGAP011478-PA OS=Anopheles gambiae GN=AGAP011478 PE=4 SV=1	PF00061	Lipocalin / cytosolic fatty-acid binding protein family		30.748	1.32e-74
Q7Q2S3;A7UUV1	Q7Q2S3;A7UUV1	>tr|Q7Q2S3|Q7Q2S3_ANOGA AGAP004786-PA OS=Anopheles gambiae GN=AGAP004786 PE=4 SV=3;>tr|A7UUV1|A7UUV1_ANOGA AGAP004773-PA OS=Anopheles gambiae GN=AGAP004773 PE=4 SV=1	PF00676	Dehydrogenase E1 component		43.327	1.39e-106
A7UUV3	A7UUV3	>tr|A7UUV3|A7UUV3_ANOGA AGAP004710-PA OS=Anopheles gambiae GN=AGAP004710 PE=4 SV=1	PF05365	Ubiquinol-cytochrome C reductase, UQCRX/QCR9 like		6.6077	2.77e-16
A7UUV8;A7UUV7;Q7Q2J8	A7UUV8;A7UUV7;Q7Q2J8	>tr|A7UUV8|A7UUV8_ANOGA AGAP004689-PA OS=Anopheles gambiae GN=AGAP004689 PE=4 SV=1;>tr|A7UUV7|A7UUV7_ANOGA AGAP004689-PB OS=Anopheles gambiae GN=AGAP004689 PE=4 SV=1;>tr|Q7Q2J8|Q7Q2J8_ANOGA AGAP004689-PC OS=Anopheles gambiae GN=AGAP004689 PE=4 SV=4	PF01437	Plexin repeat		68.976	0.0011352
A7UUW7;Q7PMT9	A7UUW7;Q7PMT9	>tr|A7UUW7|A7UUW7_ANOGA Pyruvate carboxylase OS=Anopheles gambiae GN=AGAP004742 PE=3 SV=1;>tr|Q7PMT9|Q7PMT9_ANOGA Pyruvate carboxylase OS=Anopheles gambiae GN=AGAP004742 PE=3 SV=2	PF02786	Carbamoyl-phosphate synthase L chain, ATP binding domain		132.27	0
A7UUW9;Q7PMV0	A7UUW9;Q7PMV0	>tr|A7UUW9|A7UUW9_ANOGA AGAP004745-PA OS=Anopheles gambiae GN=AGAP004745 PE=4 SV=1;>tr|Q7PMV0|Q7PMV0_ANOGA AGAP004745-PB OS=Anopheles gambiae GN=AGAP004745 PE=4 SV=4	PF01846	FF domain		123.21	2.25e-05
A7UUX0;Q7PMU3;Q7QL51	A7UUX0;Q7PMU3	>tr|A7UUX0|A7UUX0_ANOGA AGAP004758-PA OS=Anopheles gambiae GN=AGAP004758 PE=4 SV=1;>tr|Q7PMU3|Q7PMU3_ANOGA AGAP004758-PB OS=Anopheles gambiae GN=AGAP004758 PE=4 SV=4	PF04683	Proteasome complex subunit Rpn13 ubiquitin receptor		47.523	8.84e-115
A7UUX6	A7UUX6	>tr|A7UUX6|A7UUX6_ANOGA AGAP004788-PA OS=Anopheles gambiae GN=AGAP004788 PE=4 SV=1	none	none		5.3202	0.00063567
A7UV04	A7UV04	>tr|A7UV04|A7UV04_ANOGA AGAP003918-PA OS=Anopheles gambiae GN=AgaP_AGAP003918 PE=4 SV=2	PF11502	B-cell lymphoma 9 protein		85.422	0.0043993
A7UV13	A7UV13	>tr|A7UV13|A7UV13_ANOGA AGAP009851-PA (Fragment) OS=Anopheles gambiae GN=AGAP009851 PE=4 SV=1	none	none		4.1028	0.026479
A7UV14	A7UV14	>tr|A7UV14|A7UV14_ANOGA AGAP009672-PA (Fragment) OS=Anopheles gambiae GN=AGAP009672 PE=4 SV=1	none	none		26.037	3.22e-19
Q7Q199;A7UV34	Q7Q199;A7UV34	>tr|Q7Q199|Q7Q199_ANOGA AGAP009895-PA (Fragment) OS=Anopheles gambiae GN=AGAP009895 PE=4 SV=4;>tr|A7UV34|A7UV34_ANOGA AGAP009895-PB (Fragment) OS=Anopheles gambiae GN=AGAP009895 PE=4 SV=1	PF01490	Transmembrane amino acid transporter protein		19.677	0.023894
A7UV38;Q005N1;A0MSS4	A7UV38;Q005N1	>tr|A7UV38|A7UV38_ANOGA AGAP009670-PA OS=Anopheles gambiae GN=SRPN4 PE=3 SV=1;>tr|Q005N1|Q005N1_ANOGA Serpin 4B (Fragment) OS=Anopheles gambiae GN=SRPN4B PE=2 SV=1	PF00079	Serpin (serine protease inhibitor)		68.865	4.14e-97
A7UV64	A7UV64	>tr|A7UV64|A7UV64_ANOGA AGAP010181-PA (Fragment) OS=Anopheles gambiae GN=AGAP010181 PE=4 SV=1	PF01176	Translation initiation factor 1A / IF-1		16.017	0.036915
A7UV66	A7UV66	>tr|A7UV66|A7UV66_ANOGA AGAP010205-PA (Fragment) OS=Anopheles gambiae GN=AGAP010205 PE=4 SV=1	PF02931	Neurotransmitter-gated ion-channel ligand binding domain		40.233	2.95e-34
A7UV68	A7UV68	>tr|A7UV68|A7UV68_ANOGA AGAP010264-PA (Fragment) OS=Anopheles gambiae GN=AGAP010264 PE=4 SV=1	none	none		91.807	1.9e-08
A7UV72	A7UV72	>tr|A7UV72|A7UV72_ANOGA AGAP009106-PA (Fragment) OS=Anopheles gambiae GN=AGAP009106 PE=4 SV=1	none	none		28.244	1.62e-06
A7UV93	A7UV93	>tr|A7UV93|A7UV93_ANOGA AGAP008888-PA (Fragment) OS=Anopheles gambiae GN=AGAP008888 PE=4 SV=1	none	none		28.755	0.077345
A7UV95	A7UV95	>tr|A7UV95|A7UV95_ANOGA AGAP008865-PA OS=Anopheles gambiae GN=AGAP008865 PE=4 SV=1	none	none		18.737	0.064863
A7UVA8	A7UVA8	>tr|A7UVA8|A7UVA8_ANOGA AGAP009254-PA (Fragment) OS=Anopheles gambiae GN=AGAP009254 PE=4 SV=1	PF01931	Protein of unknown function DUF84		39.601	1.49e-09
A7UVB3	A7UVB3	>tr|A7UVB3|A7UVB3_ANOGA AGAP012178-PA (Fragment) OS=Anopheles gambiae GN=AGAP012178 PE=4 SV=1	none	none		61.323	0.00019942
A7UVB5	A7UVB5	>tr|A7UVB5|A7UVB5_ANOGA AGAP012273-PA OS=Anopheles gambiae GN=AGAP012273 PE=4 SV=1	none	none		133.81	3.92e-11
A7UVC9	A7UVC9	>tr|A7UVC9|A7UVC9_ANOGA AGAP012240-PA OS=Anopheles gambiae GN=AGAP012240 PE=4 SV=1	PF00241	Cofilin/tropomyosin-type actin-binding protein		46.217	2.66e-15
Q7PZY6;A7UVD9	Q7PZY6;A7UVD9	>tr|Q7PZY6|Q7PZY6_ANOGA AGAP012148-PA OS=Anopheles gambiae GN=AGAP012148 PE=4 SV=4;>tr|A7UVD9|A7UVD9_ANOGA AGAP012148-PC OS=Anopheles gambiae GN=AGAP012148 PE=4 SV=1	PF00069	Protein kinase domain		21.183	0.00034419
A7UVE2	A7UVE2	>tr|A7UVE2|A7UVE2_ANOGA AGAP012116-PA (Fragment) OS=Anopheles gambiae GN=AGAP012116 PE=4 SV=1	none	none		49.333	0.020016
A7UVG1	A7UVG1	>tr|A7UVG1|A7UVG1_ANOGA AGAP011828-PA (Fragment) OS=Anopheles gambiae GN=AGAP011828 PE=3 SV=1	PF00112	Papain family cysteine protease		38.708	2.04e-49
A7UVI0	A7UVI0	>tr|A7UVI0|A7UVI0_ANOGA AGAP011604-PA OS=Anopheles gambiae GN=AGAP011604 PE=4 SV=1	none	none		25.201	5.4e-183
A7UVI4	A7UVI4	>tr|A7UVI4|A7UVI4_ANOGA AGAP001662-PA OS=Anopheles gambiae GN=AgaP_AGAP001662 PE=4 SV=2	PF05986	ADAM-TS Spacer 1		301.36	2.44e-94
A7UVK6	A7UVK6	>tr|A7UVK6|A7UVK6_ANOGA Beta-galactosidase OS=Anopheles gambiae GN=AgaP_AGAP002056 PE=3 SV=2	PF01301	Glycosyl hydrolases family 35		71.134	0.0076163
A7UVK8;B2G074	A7UVK8	>tr|A7UVK8|A7UVK8_ANOGA AGAP002076-PA OS=Anopheles gambiae GN=AgaP_AGAP002076 PE=3 SV=2	PF00012	Hsp70 protein		71.375	0
A7UVL3	A7UVL3	>tr|A7UVL3|A7UVL3_ANOGA AGAP002130-PA OS=Anopheles gambiae GN=AGAP002130 PE=4 SV=1	PF02970	Tubulin binding cofactor A		13.135	0.0040745
A7UVM2	A7UVM2	>tr|A7UVM2|A7UVM2_ANOGA AGAP001521-PA OS=Anopheles gambiae GN=AgaP_AGAP001521 PE=4 SV=2	none	none		46.237	0.00017735
A7UVM9	A7UVM9	>tr|A7UVM9|A7UVM9_ANOGA AGAP001430-PA OS=Anopheles gambiae GN=AGAP001430 PE=4 SV=1	none	none		32.856	0.0014363
A7UVQ1;Q7PKK8;Q7PX91;F5HMU3	A7UVQ1;Q7PKK8	>tr|A7UVQ1|A7UVQ1_ANOGA AGAP001281-PB OS=Anopheles gambiae GN=AgaP_AGAP001281 PE=3 SV=2;>tr|Q7PKK8|Q7PKK8_ANOGA AGAP001281-PA OS=Anopheles gambiae GN=AgaP_AGAP001281 PE=3 SV=5	PF01007	Inward rectifier potassium channel		49.312	4.74e-19
A7UVR5	A7UVR5	>tr|A7UVR5|A7UVR5_ANOGA AGAP001179-PA OS=Anopheles gambiae GN=AgaP_AGAP001179 PE=4 SV=2	PF10168	Nuclear pore component		91.228	5.28e-05
A7XAS0;C0L2D3;C0L2D7;C0L2D8;C0L2D9;C0L2E0;C0L2E3;C0L2E4;C0L2E6;C0L2E8;C0L2F0;C0L2F6;C0L2F9;C0L2G0;C0L2G7;C0L2G8;C0L2G9;C0L2H0;O17492;Q7PQA4;A7XAR6;C0L2E2;C0L2E7;A7XAR7;C0L2F3;C0L2F4;C0L2G4;C0L2F5;C0L2H2;C0L2H3;C0L2D5;C0L2H1;C0L2J8;A7XAR8;A7XAS1;C0L2F8;Q6VFE5;Q6VFE7;B2FWM2;B2FWM5;B2FWM8;B2FWN2;B2FWN4	A7XAS0;C0L2D3;C0L2D7;C0L2D8;C0L2D9;C0L2E0;C0L2E3;C0L2E4;C0L2E6;C0L2E8;C0L2F0;C0L2F6;C0L2F9;C0L2G0;C0L2G7;C0L2G8;C0L2G9;C0L2H0;O17492;Q7PQA4;A7XAR6;C0L2E2;C0L2E7;A7XAR7;C0L2F3;C0L2F4;C0L2G4;C0L2F5;C0L2H2;C0L2H3;C0L2D5;C0L2H1;C0L2J8;A7XAR8;A7XAS1;C0L2F8	>tr|A7XAS0|A7XAS0_ANOGA GNBP OS=Anopheles gambiae GN=GNBP-B1 PE=4 SV=1;>tr|C0L2D3|C0L2D3_ANOGA GNBP OS=Anopheles gambiae PE=4 SV=1;>tr|C0L2D7|C0L2D7_ANOGA GNBP OS=Anopheles gambiae PE=4 SV=1;>tr|C0L2D8|C0L2D8_ANOGA GNBP OS=Anopheles gambiae PE=4 SV=1;>tr|C				44.094	2.81e-73
A8B1J8	A8B1J8	>tr|A8B1J8|A8B1J8_ANOGA AGAP005095-PA OS=Anopheles gambiae GN=AGAP005095 PE=3 SV=1	PF00022	Actin		41.776	0
A8I281;Q8T631;Q7Q452;A8I285;Q5TQF2;Q7PNB5;Q86LT6;Q7QD04	A8I281;Q8T631;Q7Q452	>tr|A8I281|A8I281_ANOGA Cytochrome P450 CYP6Z1 OS=Anopheles gambiae PE=2 SV=1;>tr|Q8T631|Q8T631_ANOGA Cytochrome P450 CYP6Z1 OS=Anopheles gambiae GN=cyp6z1 PE=2 SV=1;>tr|Q7Q452|Q7Q452_ANOGA AGAP008219-PA OS=Anopheles gambiae GN=CYP6Z1 PE=3 SV=2	PF00067	Cytochrome P450		56.281	7.51e-80
B1Q287;Q7RTL5	B1Q287;Q7RTL5	>tr|B1Q287|B1Q287_ANOGA AGAP002919-PA OS=Anopheles gambiae GN=AGAP002919 PE=4 SV=1;>tr|Q7RTL5|Q7RTL5_ANOGA Ribosomal protein S6 OS=Anopheles gambiae str. PEST GN=rpS6 PE=4 SV=1	PF01092	Ribosomal protein S6e		48.015	1.13e-33
B1Q289;Q7PI45;F5HLW1	B1Q289;Q7PI45;F5HLW1	>tr|B1Q289|B1Q289_ANOGA Troponin I isoform 6a1 OS=Anopheles gambiae str. PEST GN=TpnI PE=4 SV=1;>tr|Q7PI45|Q7PI45_ANOGA AGAP001053-PA OS=Anopheles gambiae GN=AGAP001053 PE=4 SV=4;>tr|F5HLW1|F5HLW1_ANOGA AGAP001053-PH OS=Anopheles gambiae GN=AgaP_AGAP001053	PF00992	Troponin		24.838	1.94e-61
B1Q293;Q5TPA0	B1Q293;Q5TPA0	>tr|B1Q293|B1Q293_ANOGA AGAP012657-PA (Fragment) OS=Anopheles gambiae str. PEST GN=AgaP_AGAP012657 PE=4 SV=1;>tr|Q5TPA0|Q5TPA0_ANOGA AGAP010040-PA (Fragment) OS=Anopheles gambiae GN=AGAP010040 PE=4 SV=2	PF02515	CoA-transferase family III		33.116	6.04e-12
B1Q295;Q7Q5Q8	B1Q295;Q7Q5Q8	>tr|B1Q295|B1Q295_ANOGA Arrestin 2-like protein Arr2 OS=Anopheles gambiae str. PEST GN=ARR2 PE=4 SV=1;>tr|Q7Q5Q8|Q7Q5Q8_ANOGA AGAP006263-PA OS=Anopheles gambiae GN=ARR2 PE=4 SV=2	PF00339	Arrestin (or S-antigen), N-terminal domain		44.535	4.54e-218
B1Q296;Q7Q0L0	B1Q296;Q7Q0L0	>tr|B1Q296|B1Q296_ANOGA AGAP012603-PA OS=Anopheles gambiae str. PEST GN=AgaP_AGAP012603 PE=4 SV=1;>tr|Q7Q0L0|Q7Q0L0_ANOGA AGAP010284-PA OS=Anopheles gambiae GN=AGAP010284 PE=4 SV=3	PF10174	RIM-binding protein of the cytomatrix active zone		26.756	3.98e-46
B1Q299;Q7PTI2	B1Q299;Q7PTI2	>tr|B1Q299|B1Q299_ANOGA AGAP012705-PA OS=Anopheles gambiae str. PEST GN=AgaP_AGAP012705 PE=4 SV=1;>tr|Q7PTI2|Q7PTI2_ANOGA AGAP003900-PA OS=Anopheles gambiae GN=AGAP003900 PE=4 SV=2	PF07347	NADH:ubiquinone oxidoreductase subunit B14.5a (Complex I-B14.5a)		11.086	5.18e-22
B1Q2A0;Q7PCX0;P90677	B1Q2A0;Q7PCX0	>tr|B1Q2A0|B1Q2A0_ANOGA Histone H4 OS=Anopheles gambiae GN=AGAP003909 PE=3 SV=1;>tr|Q7PCX0|Q7PCX0_ANOGA Histone H4 OS=Anopheles gambiae str. PEST GN=AgaP_AGAP012558 PE=3 SV=4	PF00125	Core histone H2A/H2B/H3/H4		11.381	2.71e-138
B1Q2A2;Q7PUA6	B1Q2A2;Q7PUA6	>tr|B1Q2A2|B1Q2A2_ANOGA AGAP007296-PA OS=Anopheles gambiae GN=AGAP007296 PE=4 SV=1;>tr|Q7PUA6|Q7PUA6_ANOGA AGAP012847-PA OS=Anopheles gambiae str. PEST GN=AgaP_AGAP012847 PE=4 SV=3	PF04110	Ubiquitin-like autophagy protein Apg12		14.148	0.0046518
Q7QHI4;Q6VFG6;Q6VFG8;B2C7A8;B2C7B0;B2C7B9;B2C7B4;D6PYS6;D6PYS8;D6PYS9;D6PYT8;D6PYU7;D6PYU9;D6PYS4;B2FZ30;B2FZ31;B2FZ32;B2FZ35;B2FZ40;B2FZ41;B2FZ45;Q7QHK4	Q7QHI4;Q6VFG6;Q6VFG8;B2C7A8;B2C7B0;B2C7B9;B2C7B4;D6PYS6;D6PYS8;D6PYS9;D6PYT8;D6PYU7;D6PYU9;D6PYS4;B2FZ30;B2FZ31;B2FZ32;B2FZ35;B2FZ40;B2FZ41;B2FZ45	>tr|Q7QHI4|Q7QHI4_ANOGA AGAP011197-PA (Fragment) OS=Anopheles gambiae GN=AGAP011197 PE=4 SV=3;>tr|Q6VFG6|Q6VFG6_ANOGA Fibrinogen (Fragment) OS=Anopheles gambiae GN=FBN9 PE=4 SV=1;>tr|Q6VFG8|Q6VFG8_ANOGA Fibrinogen (Fragment) OS=Anopheles gambiae GN=FBN9 PE	PF00147	Fibrinogen beta and gamma chains, C-terminal globular domain		32.329	1.2e-06
Q7QB73;B2FWH6;B2FWH9;B2FWJ1	Q7QB73;B2FWH6;B2FWH9;B2FWJ1	>tr|Q7QB73|Q7QB73_ANOGA AGAP004148-PA OS=Anopheles gambiae GN=CLIPB5 PE=3 SV=4;>tr|B2FWH6|B2FWH6_ANOGA CLIPB5 protein (Fragment) OS=Anopheles gambiae GN=clipb5 PE=2 SV=1;>tr|B2FWH9|B2FWH9_ANOGA CLIPB5 protein (Fragment) OS=Anopheles gambiae GN=clipb5 PE=2	PF00089	Trypsin		41.258	3.19e-21
B2G2K7	B2G2K7	>tr|B2G2K7|B2G2K7_ANOGA TEP15 protein (Fragment) OS=Anopheles gambiae GN=tep15 PE=4 SV=1				19.659	2.8e-45
B3VDI7;B3VDI9;B3VDI8	B3VDI7;B3VDI9;B3VDI8	>tr|B3VDI7|B3VDI7_ANOGA Anti-platelet protein OS=Anopheles gambiae PE=2 SV=1;>tr|B3VDI9|B3VDI9_ANOGA Anti-platelet protein (Fragment) OS=Anopheles gambiae PE=2 SV=1;>tr|B3VDI8|B3VDI8_ANOGA Anti-platelet protein (Fragment) OS=Anopheles gambiae PE=2 SV=1				26.904	2.04e-17
B5STC7;Q7QB41	B5STC7;Q7QB41	>tr|B5STC7|B5STC7_ANOGA Serpin 19 OS=Anopheles gambiae GN=SRPN19 PE=2 SV=1;>tr|Q7QB41|Q7QB41_ANOGA AGAP004198-PA OS=Anopheles gambiae GN=SRPN19 PE=3 SV=4	PF00079	Serpin (serine protease inhibitor)		67.069	3.71e-196
C0L2E9	C0L2E9	>tr|C0L2E9|C0L2E9_ANOGA GNBP OS=Anopheles gambiae PE=4 SV=1				44.117	1.15e-43
C0L2J9;C0L2K2;C0L2K6;C0L2K9;C0L2N9;C0L2P1;C0L2P2;C0L2P4;C0L2Q0;C0L2R6;C0L2K0;C0L2K3;C0L2K4;C0L2P7;C0L2K5;C0L2P8;C0L2P5;C0L2P9;C0L2Q1;C0L2Q7;C0L2Q9;C0L2Q8;C0L2K1;C0L2L4;C0L2N7;C0L2Q4;C0L2R4;O17489;Q7PEV7;C0L2P3;Q6VFC8;Q6VFD0	C0L2J9;C0L2K2;C0L2K6;C0L2K9;C0L2N9;C0L2P1;C0L2P2;C0L2P4;C0L2Q0;C0L2R6;C0L2K0;C0L2K3;C0L2K4;C0L2P7;C0L2K5;C0L2P8;C0L2P5;C0L2P9;C0L2Q1;C0L2Q7;C0L2Q9;C0L2Q8;C0L2K1;C0L2L4;C0L2N7;C0L2Q4;C0L2R4;O17489;Q7PEV7;C0L2P3;Q6VFC8	>tr|C0L2J9|C0L2J9_ANOGA Serine protease 14 OS=Anopheles gambiae GN=SP14D1 PE=3 SV=1;>tr|C0L2K2|C0L2K2_ANOGA Serine protease 14 OS=Anopheles gambiae GN=SP14D1 PE=3 SV=1;>tr|C0L2K6|C0L2K6_ANOGA Serine protease 14 OS=Anopheles gambiae GN=SP14D1 PE=3 SV=1;>tr|				39.449	3.47e-154
C1K2X3;Q7QEQ3	C1K2X3;Q7QEQ3	>tr|C1K2X3|C1K2X3_ANOGA Signal transducer and activator of transcription OS=Anopheles gambiae GN=STAT-A PE=2 SV=1;>tr|Q7QEQ3|Q7QEQ3_ANOGA AGAP000099-PA OS=Anopheles gambiae GN=STAT2 PE=4 SV=3	PF02864	STAT protein, DNA binding domain		86.469	1.09e-18
C3VGX7;C3VGY5	C3VGX7;C3VGY5	>tr|C3VGX7|C3VGX7_ANOGA Heat shock protein 70-like protein (Fragment) OS=Anopheles gambiae S GN=AGAP010331 PE=3 SV=1;>tr|C3VGY5|C3VGY5_ANOGA Heat shock protein 70-like protein (Fragment) OS=Anopheles gambiae M GN=AGAP010331 PE=3 SV=1	PF00012	Hsp70 protein		27.576	2.23e-26
C3VHN5	C3VHN5	>tr|C3VHN5|C3VHN5_ANOGA Roundabout-like protein (Fragment) OS=Anopheles gambiae S GN=AGAP010969 PE=4 SV=1	PF07679	Immunoglobulin I-set domain		28.646	0.073269
C5J0I4;G1UJV5;Q6WLH7;Q7Q1L0;G1UJV4	C5J0I4;G1UJV5;Q6WLH7;Q7Q1L0;G1UJV4	>tr|C5J0I4|C5J0I4_ANOGA Anion exchanger 1 variant 2 OS=Anopheles gambiae GN=NDAE1 PE=2 SV=1;>tr|G1UJV5|G1UJV5_ANOGA Na+-driven anion exchanger variant 4 OS=Anopheles gambiae GN=NDAE1 PE=2 SV=1;>tr|Q6WLH7|Q6WLH7_ANOGA Chloride/bicarbonate anion exchanger OS				139.61	5.53e-10
C6JXI6;C6JXK3;C6JXI7	C6JXI6;C6JXK3;C6JXI7	>tr|C6JXI6|C6JXI6_ANOGA Putative matrix metalloproteinase (Fragment) OS=Anopheles gambiae PE=4 SV=1;>tr|C6JXK3|C6JXK3_ANOGA Putative matrix metalloproteinase (Fragment) OS=Anopheles gambiae PE=4 SV=1;>tr|C6JXI7|C6JXI7_ANOGA Putative matrix metalloproteinas				23.35	1.05e-07
C6JXW2;C6JXX1;C6JXY5	C6JXW2;C6JXX1;C6JXY5	>tr|C6JXW2|C6JXW2_ANOGA Putative NADH:ubiquinone dehydrogenase (Fragment) OS=Anopheles gambiae PE=4 SV=1;>tr|C6JXX1|C6JXX1_ANOGA Putative NADH:ubiquinone dehydrogenase (Fragment) OS=Anopheles gambiae PE=4 SV=1;>tr|C6JXY5|C6JXY5_ANOGA Putative NADH:ubiquino				14.412	1.09e-49
C6JZ71;C6JZ72;C6JZ76;C6JZ82;C6JZ83;C6JZ85;C6JZ86;C6JZ92;C6JZ95;C6JZ98;C6JZ99;C6JZA7;C6JZ87;C6JZA0	C6JZ71;C6JZ72;C6JZ76;C6JZ82;C6JZ83;C6JZ85;C6JZ86;C6JZ92;C6JZ95;C6JZ98;C6JZ99;C6JZA7;C6JZ87;C6JZA0	>tr|C6JZ71|C6JZ71_ANOGA Serpin 11 non-inhibitory serine protease inhibitor (Fragment) OS=Anopheles gambiae PE=3 SV=1;>tr|C6JZ72|C6JZ72_ANOGA Serpin 11 non-inhibitory serine protease inhibitor (Fragment) OS=Anopheles gambiae PE=3 SV=1;>tr|C6JZ76|C6JZ76_ANOG				29.644	1.34e-19
Q7PVQ9;C6K0E5;C6K0E7;C6K0F4	Q7PVQ9;C6K0E5;C6K0E7;C6K0F4	>sp|Q7PVQ9|RPB11_ANOGA DNA-directed RNA polymerase II subunit RPB11 OS=Anopheles gambiae GN=Rpb11 PE=3 SV=2;>tr|C6K0E5|C6K0E5_ANOGA Putative DNA-directed RNA polymerase II subunit J (Fragment) OS=Anopheles gambiae PE=4 SV=1;>tr|C6K0E7|C6K0E7_ANOGA Putative				13.526	0.006161
C6K110	C6K110	>tr|C6K110|C6K110_ANOGA Serpin 2 plasmodium-related inhibitory serine protease inhibitor (Fragment) OS=Anopheles gambiae PE=3 SV=1				26.19	1.87e-95
C6K1E8;C6K1D8;C6K1D9;C6K1E7;C6K1F1	C6K1E8;C6K1D8;C6K1D9;C6K1E7;C6K1F1	>tr|C6K1E8|C6K1E8_ANOGA Serpin 4 inhibitory serine protease inhibitor (Fragment) OS=Anopheles gambiae PE=4 SV=1;>tr|C6K1D8|C6K1D8_ANOGA Serpin 4 inhibitory serine protease inhibitor (Fragment) OS=Anopheles gambiae PE=4 SV=1;>tr|C6K1D9|C6K1D9_ANOGA Serpin 4				21.434	7.13e-107
C7BB95	C7BB95	>tr|C7BB95|C7BB95_ANOGA Putative Ropn1l-like protein OS=Anopheles gambiae PE=2 SV=1				76.802	0.00022588
C9XI64;Q9GYW4;C9XI63;B5AZM0;B5AZM2;B5AZM4;C9XI65;C9XI66;B5AZL9;B5AZN0;Q7Q253;Q7Q251;B5AZK6;B5AZL1;B5AZL3;B5AZJ5;B5AZK0;B5AZK3;B5AZK4;B5AZK5;B5AZJ8;B5AZK2;B5AZJ9;B5AZJ7;B5AZF9;Q7Q7S9;B5AZL2;E9K0F5;E9K0F7;E9K0F8;E9K0F9;E9K0G1;E9K0G5;E9K0G6;E9K0G7;E9K0G9;E9K0H3;E9K0H6;E9K0I3;E9K0J5;E9K0J8;E9K0K0;E9K0K1;E9K0K2;E9K0K3;E9K0K4;E9K0L0;E9K0L2;E9K0M2;E9K0M3;B5AZG0;B5AZI3;B5AZL6;B5AZL8;E9K0G3;E9K0H0;E9K0H1;…	C9XI64;Q9GYW4;C9XI63;B5AZM0;B5AZM2;B5AZM4;C9XI65;C9XI66;B5AZL9;B5AZN0	>tr|C9XI64|C9XI64_ANOGA Thioester-containing protein 1 (Fragment) OS=Anopheles gambiae GN=tep1 PE=4 SV=1;>tr|Q9GYW4|Q9GYW4_ANOGA Thioester-containing protein I OS=Anopheles gambiae GN=TEP-I PE=1 SV=1;>tr|C9XI63|C9XI63_ANOGA Thioester-containing protein 1 (				152	3.25e-71
CON__A2A5Y0	CON__A2A5Y0	>A2A5Y0 TREMBL:A2A5Y0 Tax_Id=10090 Gene_Symbol=Krt31 keratin complex 1, acidic, gene 1			A2A5Y0	47.117	0.029384
CON__ENSEMBL:ENSBTAP00000016242;Q7PT72;Q5TTI6;Q7PGM1	CON__ENSEMBL:ENSBTAP00000016242	>ENSEMBL:ENSBTAP00000016242 (Bos taurus) similar to alpha-tubulin I isoform 1				50.179	5.7e-261
CON__ENSEMBL:ENSBTAP00000024146	CON__ENSEMBL:ENSBTAP00000024146	>ENSEMBL:ENSBTAP00000024146 (Bos taurus) similar to alpha-2-macroglobulin isoform 1				164.34	2.13e-06
CON__ENSEMBL:ENSBTAP00000038253	CON__ENSEMBL:ENSBTAP00000038253	>ENSEMBL:ENSBTAP00000038253 (Bos taurus) 63 kDa protein				63.165	2.55e-173
CON__Q14533;CON__P78385;CON__Q6NT21;CON__O43790;CON__Q61726	CON__Q14533;CON__P78385;CON__Q6NT21;CON__O43790;CON__Q61726	>Q14533 SWISS-PROT:Q14533 Keratin, type II cuticular Hb1 (Hair keratin, type II Hb1) (ghHKb1) (ghHb1) (MLN 137) - Homo sapiens (Human).;>P78385 SWISS-PROT:P78385 Keratin, type II cuticular Hb3 (Hair keratin, type II Hb3) - Homo sapiens (Human).;>Q6NT21 TRE			Q14533;P78385;Q6NT21;O43790;Q61726	54.971	4.56e-05
CON__Q8IUT8;CON__O76011	CON__Q8IUT8;CON__O76011	>Q8IUT8 TREMBL:Q8IUT8 Type I hair keratin 4 - Homo sapiens (Human).;>O76011 SWISS-PROT:O76011 Keratin, type I cuticular HA4 (Hair keratin, type I HA4)			Q8IUT8;O76011	49.411	0.0062294
CON__O76015	CON__O76015	>O76015 SWISS-PROT:O76015 Keratin, type I cuticular HA8 (Hair keratin, type I HA8)			O76015	50.49	0.017655
CON__O95678	CON__O95678	>O95678 SWISS-PROT:O95678 Tax_Id=9606 Gene_Symbol=KRT75 Keratin, type II cytoskeletal 75			O95678	59.504	6.11e-86
CON__P00489	CON__P00489	>P00489 PYGM_RABIT Glycogen phosphorylase, muscle form OS=Oryctolagus cuniculus GN=PYGM PE=1 SV=3				97.288	0
CON__P00761	CON__P00761	>P00761 SWISS-PROT:P00761|TRYP_PIG Trypsin - Sus scrofa (Pig).			P00761	24.409	6.88e-142
CON__P02070	CON__P02070	>P02070 SWISS-PROT:P02070 (Bos taurus) Hemoglobin subunit beta			P02070	15.954	5.04e-05
CON__P02533;CON__Q61782	CON__P02533	>P02533 SWISS-PROT:P02533 Tax_Id=9606 Gene_Symbol=KRT14 Keratin, type I cytoskeletal 14			P02533	51.621	7.79e-201
CON__P02535-1;CON__Q2M2I5	CON__P02535-1	>P02535-1 SWISS-PROT:P02535-1 Tax_Id=10090 Gene_Symbol=Krt10 Isoform 1 of Keratin, type I cytoskeletal 10			P02535-1;P02535	57.769	2.15e-52
CON__P02538;CON__H-INV:HIT000016045	CON__P02538	>P02538 SWISS-PROT:P02538 Tax_Id=9606 Gene_Symbol=KRT6A Keratin, type II cytoskeletal 6A			P02538	60.044	4.76e-209
CON__P02584	CON__P02584	>P02584 SWISS-PROT:P02584 (Bos taurus) Profilin-1			P02584	15.057	1.03e-18
CON__P02768-1	CON__P02768-1	>P02768-1 SWISS-PROT:P02768-1 Tax_Id=9606 Gene_Symbol=ALB Isoform 1 of Serum albumin precursor			P02768-1;P02768	69.366	1.41e-298
CON__P02769	CON__P02769	>P02769 SWISS-PROT:P02769 (Bos taurus) Bovine serum albumin precursor			P02769	69.293	1.95e-99
CON__P04259	CON__P04259	>P04259 SWISS-PROT:P04259 Tax_Id=9606 Gene_Symbol=KRT6B Keratin, type II cytoskeletal 6B			P04259	59.998	9.8e-184
CON__P04264	CON__P04264	>P04264 SWISS-PROT:P04264 Tax_Id=9606 Gene_Symbol=KRT1 Keratin, type II cytoskeletal 1			P04264	66.017	0
CON__P05784	CON__P05784	>P05784 SWISS-PROT:P05784 Tax_Id=10090 Gene_Symbol=Krt18 Keratin, type I cytoskeletal 18			P05784	47.538	1.41e-08
CON__P05787;CON__H-INV:HIT000292931;CON__Q9H552;CON__REFSEQ:XP_092267	CON__P05787;CON__H-INV:HIT000292931;CON__Q9H552	>P05787 SWISS-PROT:P05787 Tax_Id=9606 Gene_Symbol=KRT8 Keratin, type II cytoskeletal 8;>H-INV:HIT000292931 Tax_Id=9606 Gene_Symbol=- Similar to Keratin, type II cytoskeletal 8;>Q9H552 TREMBL:Q9H552 Tax_Id=9606 Gene_Symbol=- Keratin-8-like protein 1			P05787;Q9H552	53.704	3.1e-29
CON__P07477	CON__P07477	>P07477 SWISS-PROT:P07477 Tax_Id=9606 Gene_Symbol=PRSS1 Trypsin-1 precursor			P07477	26.558	3.18e-13
CON__P08727;CON__P19001	CON__P08727	>P08727 SWISS-PROT:P08727 Tax_Id=9606 Gene_Symbol=KRT19 Keratin, type I cytoskeletal 19			P08727	44.091	1.01e-119
CON__P08729;CON__Q3KNV1;CON__Q9DCV7	CON__P08729;CON__Q3KNV1;CON__Q9DCV7	>P08729 SWISS-PROT:P08729 Tax_Id=9606 Gene_Symbol=KRT7 Keratin, type II cytoskeletal 7;>Q3KNV1 TREMBL:Q3KNV1;Q96GE1 Tax_Id=9606 Gene_Symbol=KRT7 keratin 7;>Q9DCV7 SWISS-PROT:Q9DCV7 Tax_Id=10090 Gene_Symbol=Krt7 Keratin, type II cytoskeletal 7			P08729;Q3KNV1;Q96GE1;Q9DCV7	51.417	1.13e-47
CON__P08779;CON__Q3ZAW8;CON__Q9Z2K1	CON__P08779	>P08779 SWISS-PROT:P08779 Tax_Id=9606 Gene_Symbol=KRT16 Keratin, type I cytoskeletal 16			P08779	51.267	1.66e-126
CON__P10096	CON__P10096	>P10096 SWISS-PROT:P10096 (Bos taurus) Glyceraldehyde-3-phosphate dehydrogenase			P10096	35.868	1.35e-18
CON__P12035	CON__P12035	>P12035 SWISS-PROT:P12035 Tax_Id=9606 Gene_Symbol=KRT3 Keratin, type II cytoskeletal 3			P12035	64.503	1.01e-26
CON__P12763	CON__P12763	>P12763 SWISS-PROT:P12763 (Bos taurus) Alpha-2-HS-glycoprotein precursor			P12763	38.418	5.38e-61
CON__P13645;CON__Q7Z3Y8;CON__Q7Z3Y7;CON__Q148H6;CON__Q7Z3Z0	CON__P13645	>P13645 SWISS-PROT:P13645 Tax_Id=9606 Gene_Symbol=KRT10 Keratin, type I cytoskeletal 10			P13645	59.51	0
CON__P13646-1	CON__P13646-1	>P13646-1 SWISS-PROT:P13646-1 Tax_Id=9606 Gene_Symbol=KRT13 Isoform 1 of Keratin, type I cytoskeletal 13			P13646-1;P13646	49.586	5.5e-100
CON__P13647	CON__P13647	>P13647 SWISS-PROT:P13647 Tax_Id=9606 Gene_Symbol=KRT5 Keratin, type II cytoskeletal 5			P13647	62.378	8.78e-176
CON__P15636	CON__P15636	>P15636 SWISS-PROT:P15636 Protease I precursor Lysyl endopeptidase Achromobacter lyticus.			P15636	68.124	0
CON__P17697	CON__P17697	>P17697 SWISS-PROT:P17697 (Bos taurus) Clusterin precursor			P17697	51.113	0.061759
CON__P19012	CON__P19012	>P19012 SWISS-PROT:P19012 Tax_Id=9606 Gene_Symbol=KRT15 Keratin, type I cytoskeletal 15			P19012	49.167	2.03e-57
CON__P19013	CON__P19013	>P19013 SWISS-PROT:P19013 Tax_Id=9606 Gene_Symbol=KRT4 keratin 4			P19013	63.91	1.78e-178
CON__P20930	CON__P20930	>P20930 SWISS-PROT:P20930 Tax_Id=9606 Gene_Symbol=FLG Filaggrin			P20930	435.16	0.00011181
CON__P34955	CON__P34955	>P34955 SWISS-PROT:P34955 (Bos taurus) Alpha-1-antiproteinase precursor			P34955	46.103	1.81e-47
CON__P35527	CON__P35527	>P35527 SWISS-PROT:P35527 Tax_Id=9606 Gene_Symbol=KRT9 Keratin, type I cytoskeletal 9			P35527	62.129	2.01e-172
CON__P35900;CON__Q9D312	CON__P35900;CON__Q9D312	>P35900 SWISS-PROT:P35900 Tax_Id=9606 Gene_Symbol=KRT20 Keratin, type I cytoskeletal 20;>Q9D312 SWISS-PROT:Q9D312 Tax_Id=10090 Gene_Symbol=Krt20 Keratin, type I cytoskeletal 20			P35900;Q9D312	48.486	1.17e-07
CON__P35908	CON__P35908	>P35908 SWISS-PROT:P35908 Tax_Id=9606 Gene_Symbol=KRT2 Keratin, type II cytoskeletal 2 epidermal			P35908	65.865	0
CON__P48668	CON__P48668	>P48668 SWISS-PROT:P48668 Tax_Id=9606 Gene_Symbol=KRT6C Keratin, type II cytoskeletal 6C			P48668	60.024	2.88e-204
CON__P60712	CON__P60712	>P60712 SWISS-PROT:P60712 (Bos taurus) Actin, cytoplasmic 1			P60712	41.736	0
CON__P78386	CON__P78386	>P78386 SWISS-PROT:P78386 Keratin, type II cuticular Hb5 (Hair keratin, type II Hb5) - Homo sapiens (Human).			P78386	55.802	0.00010252
CON__P81644	CON__P81644	>P81644 SWISS-PROT:P81644 (Bos taurus) Apolipoprotein A-II precursor			P81644	11.202	3.6e-07
CON__Q01546	CON__Q01546	>Q01546 SWISS-PROT:Q01546 Tax_Id=9606 Gene_Symbol=KRT76 Keratin, type II cytoskeletal 2 oral			Q01546	65.87	2.59e-11
CON__Q04695;CON__Q9QWL7	CON__Q04695;CON__Q9QWL7	>Q04695 SWISS-PROT:Q04695 Tax_Id=9606 Gene_Symbol=KRT17 Keratin, type I cytoskeletal 17;>Q9QWL7 SWISS-PROT:Q9QWL7 Tax_Id=10090 Gene_Symbol=Krt17 Keratin, type I cytoskeletal 17			Q04695;Q9QWL7	48.105	9.27e-128
CON__Q0IIK2;CON__Q29443	CON__Q0IIK2;CON__Q29443	>Q0IIK2 TREMBL:Q0IIK2 (Bos taurus) Transferrin;>Q29443 SWISS-PROT:Q29443 Serotransferrin - Bos taurus (Bovine).			Q0IIK2;Q29443	77.738	1.81e-08
CON__Q2UVX4	CON__Q2UVX4	>Q2UVX4 SWISS-PROT:Q2UVX4 (Bos taurus) Complement C3 precursor			Q2UVX4	187.37	0.0018718
CON__Q32MB2;CON__Q7RTS7;CON__Q3SY84	CON__Q32MB2;CON__Q7RTS7;CON__Q3SY84	>Q32MB2 TREMBL:Q32MB2;Q86Y46 Tax_Id=9606 Gene_Symbol=KRT73 Keratin-73;>Q7RTS7 SWISS-PROT:Q7RTS7 Tax_Id=9606 Gene_Symbol=KRT74 Keratin, type II cytoskeletal 74;>Q3SY84 SWISS-PROT:Q3SY84 Tax_Id=9606 Gene_Symbol=KRT71 Keratin, type II cytoskeletal 71			Q32MB2;Q86Y46;Q7RTS7;Q3SY84	58.923	1.97e-33
CON__Q3SX09	CON__Q3SX09	>Q3SX09 TREMBL:Q3SX09 (Bos taurus) similar to HBG protein			Q3SX09	22.06	3.24e-05
CON__Q3SX14	CON__Q3SX14	>Q3SX14 TREMBL:Q3SX14 (Bos taurus) Similar to Gelsolin			Q3SX14	85.686	1.95e-15
CON__Q3ZBD7	CON__Q3ZBD7	>Q3ZBD7 SWISS-PROT:Q3ZBD7 (Bos taurus) Glucose-6-phosphate isomerase			Q3ZBD7	62.87	4.06e-33
CON__Q5D862	CON__Q5D862	>Q5D862 SWISS-PROT:Q5D862 Tax_Id=9606 Gene_Symbol=FLG2 Filaggrin-2			Q5D862	248.07	0.00081282
CON__Q5XKE5	CON__Q5XKE5	>Q5XKE5 SWISS-PROT:Q5XKE5 Tax_Id=9606 Gene_Symbol=KRT79 Keratin, type II cytoskeletal 79			Q5XKE5	57.809	6.15e-83
CON__Q6IFX2	CON__Q6IFX2	>Q6IFX2 SWISS-PROT:Q6IFX2 Tax_Id=10090 Gene_Symbol=Krt42 Keratin, type I cytoskeletal 42			Q6IFX2	50.133	7.56e-91
CON__Q6IFZ6;CON__Q7Z794	CON__Q6IFZ6;CON__Q7Z794	>Q6IFZ6 SWISS-PROT:Q6IFZ6 Tax_Id=10090 Gene_Symbol=Krt77 Keratin, type II cytoskeletal 1b;>Q7Z794 SWISS-PROT:Q7Z794 Tax_Id=9606 Gene_Symbol=KRT77 Keratin 77			Q6IFZ6;Q7Z794	61.358	5.99e-111
CON__Q6IME9;CON__Q14CN4-1	CON__Q6IME9;CON__Q14CN4-1	>Q6IME9 TREMBL:Q6IME9 Tax_Id=10090 Gene_Symbol=Krt72 Type-II keratin Kb35;>Q14CN4-1 SWISS-PROT:Q14CN4-1 Tax_Id=9606 Gene_Symbol=KRT72 Isoform 1 of Keratin, type II cytoskeletal 72			Q6IME9;Q14CN4-1;Q14CN4	56.75	0.0001173
CON__Q8N1N4-2;CON__Q7RTT2	CON__Q8N1N4-2;CON__Q7RTT2	>Q8N1N4-2 SWISS-PROT:Q8N1N4-2 Tax_Id=9606 Gene_Symbol=KRT78 Isoform 2 of Keratin, type II cytoskeletal 78;>Q7RTT2 TREMBL:Q7RTT2 Tax_Id=9606 Gene_Symbol=KRT78 Keratin-78			Q8N1N4-2;Q8N1N4;Q7RTT2	56.964	1.14e-17
CON__Q8BGZ7	CON__Q8BGZ7	>Q8BGZ7 TREMBL:Q8BGZ7;Q99MH7 Tax_Id=10090 Gene_Symbol=Krt75 10 days neonate skin cDNA, RIKEN full-length enriched library, clone:4732475I03 product:CYTOKERATIN homolog			Q8BGZ7;Q99MH7	59.74	9.95e-49
CON__Q8N1A0	CON__Q8N1A0	>Q8N1A0 TREMBL:Q8N1A0 Tax_Id=9606 Gene_Symbol=KRT222P truncated type I keratin KA21			Q8N1A0	34.157	0.035418
CON__Q8VED5	CON__Q8VED5	>Q8VED5 TREMBL:Q8VED5 Tax_Id=10090 Gene_Symbol=Krt79 Keratin 79			Q8VED5	57.552	3.5e-83
CON__Q99456	CON__Q99456	>Q99456 SWISS-PROT:Q99456 Tax_Id=9606 Gene_Symbol=KRT12 Keratin, type I cytoskeletal 12			Q99456	53.511	3.85e-06
CON__REFSEQ:XP_986630	CON__REFSEQ:XP_986630	>REFSEQ:XP_986630 Tax_Id=10090 Gene_Symbol=Krt33b keratin complex 1, acidic, gene 3				53.728	0.011907
Q7PWV0;F2YNF6;D1MYR4	Q7PWV0;F2YNF6;D1MYR4	>tr|Q7PWV0|Q7PWV0_ANOGA AGAP008843-PA (Fragment) OS=Anopheles gambiae GN=AGAP008843 PE=3 SV=4;>tr|F2YNF6|F2YNF6_ANOGA Aquaporin water channel (Fragment) OS=Anopheles gambiae GN=AQP1 PE=2 SV=1;>tr|D1MYR4|D1MYR4_ANOGA Aquaporin 1 OS=Anopheles gambiae GN=AgAq	PF00230	Major intrinsic protein		28.479	1e-29
D2K8K7	D2K8K7	>tr|D2K8K7|D2K8K7_ANOGA Plugin OS=Anopheles gambiae GN=AGAP009368 PE=2 SV=1	none	none		65.534	7.2e-201
D3KAC3;D3KAC4;D3KAC5;D3KAC7;Q7PR71	D3KAC3;D3KAC4;D3KAC5;D3KAC7;Q7PR71	>tr|D3KAC3|D3KAC3_ANOGA MDL2 OS=Anopheles gambiae GN=MDL2 PE=4 SV=1;>tr|D3KAC4|D3KAC4_ANOGA MDL2 OS=Anopheles gambiae GN=MDL2 PE=4 SV=1;>tr|D3KAC5|D3KAC5_ANOGA MDL2 OS=Anopheles gambiae GN=MDL2 PE=4 SV=1;>tr|D3KAC7|D3KAC7_ANOGA MDL2 OS=Anopheles gambiae GN				18.015	5.39e-18
Q7Q0A4;D3KAM7;D3KAN1;D3KAN6;D3KAM8;D3KAN2;D3KAN7	Q7Q0A4;D3KAM7;D3KAN1;D3KAN6;D3KAM8;D3KAN2;D3KAN7	>tr|Q7Q0A4|Q7Q0A4_ANOGA AGAP012352-PA OS=Anopheles gambiae GN=AGAP012352 PE=4 SV=4;>tr|D3KAM7|D3KAM7_ANOGA MDL1 (Fragment) OS=Anopheles gambiae GN=MDL1 PE=4 SV=1;>tr|D3KAN1|D3KAN1_ANOGA MDL1 (Fragment) OS=Anopheles gambiae GN=MDL1 PE=4 SV=1;>tr|D3KAN6|D3KA	PF02221	ML domain		17.438	0.0025937
E5KED0	E5KED0	>tr|E5KED0|E5KED0_ANOGA AGAP013365-PA OS=Anopheles gambiae GN=Apo3 PE=2 SV=1	PF07464	Apolipophorin-III precursor (apoLp-III)		21.719	0
F2Y0G0;F2Y0I4	F2Y0G0;F2Y0I4	>tr|F2Y0G0|F2Y0G0_ANOGA APL1C OS=Anopheles gambiae GN=APL1C PE=4 SV=1;>tr|F2Y0I4|F2Y0I4_ANOGA APL1C OS=Anopheles gambiae GN=APL1C PE=4 SV=1				81.031	3.64e-56
F2Y0G1	F2Y0G1	>tr|F2Y0G1|F2Y0G1_ANOGA APL1C OS=Anopheles gambiae GN=APL1C PE=4 SV=1				81.085	1.95e-14
F2Y0G8	F2Y0G8	>tr|F2Y0G8|F2Y0G8_ANOGA APL1C OS=Anopheles gambiae GN=APL1C PE=4 SV=1				81	5.87e-55
F2YBD5;F2YBF5;F2YBI1;F2YBE4;F2YBF4;F2YBF6;F2YBF9;F2YBH1;F2YBH3;F2YBF7;F2YBD7;F2YBD2;F2YBD4;F2YBD8;F2YBD0;F2YBD3;F2YBF1	F2YBD5;F2YBF5;F2YBI1;F2YBE4;F2YBF4;F2YBF6;F2YBF9;F2YBH1;F2YBH3;F2YBF7;F2YBD7;F2YBD2;F2YBD4;F2YBD8;F2YBD0;F2YBD3	>tr|F2YBD5|F2YBD5_ANOGA APL1A OS=Anopheles gambiae GN=APL1A PE=4 SV=1;>tr|F2YBF5|F2YBF5_ANOGA APL1A (Fragment) OS=Anopheles gambiae GN=APL1A PE=4 SV=1;>tr|F2YBI1|F2YBI1_ANOGA APL1A (Fragment) OS=Anopheles gambiae GN=APL1A PE=4 SV=1;>tr|F2YBE4|F2YBE4_ANOGA				60.173	6.12e-30
F2YBG2;F2YBD9	F2YBG2;F2YBD9	>tr|F2YBG2|F2YBG2_ANOGA APL1A (Fragment) OS=Anopheles gambiae GN=APL1A PE=4 SV=1;>tr|F2YBD9|F2YBD9_ANOGA APL1A (Fragment) OS=Anopheles gambiae GN=APL1A PE=4 SV=1				58.201	3.51e-12
F2YBN2	F2YBN2	>tr|F2YBN2|F2YBN2_ANOGA APL1B OS=Anopheles gambiae GN=APL1B PE=4 SV=1				63.798	9.64e-29
F5HIQ7	F5HIQ7	>tr|F5HIQ7|F5HIQ7_ANOGA AGAP013487-PA OS=Anopheles gambiae GN=AgaP_AGAP013487 PE=3 SV=1	PF00089	Trypsin		34.186	6.67e-07
F5HIR1	F5HIR1	>tr|F5HIR1|F5HIR1_ANOGA AGAP003277-PA OS=Anopheles gambiae GN=AGAP003277 PE=3 SV=1	PF00026	Eukaryotic aspartyl protease		41.832	2.95e-183
F5HIS0;Q7PTM4	F5HIS0;Q7PTM4	>tr|F5HIS0|F5HIS0_ANOGA AGAP002274-PB OS=Anopheles gambiae GN=AgaP_AGAP002274 PE=4 SV=1;>tr|Q7PTM4|Q7PTM4_ANOGA AGAP002274-PA OS=Anopheles gambiae GN=AgaP_AGAP002274 PE=4 SV=5	none	none		300.91	1.61e-58
F5HIS1;F5HIS2	F5HIS1;F5HIS2	>tr|F5HIS1|F5HIS1_ANOGA AGAP002272-PB OS=Anopheles gambiae GN=AgaP_AGAP002272 PE=4 SV=1;>tr|F5HIS2|F5HIS2_ANOGA AGAP002272-PC OS=Anopheles gambiae GN=AgaP_AGAP002272 PE=4 SV=1	PF00791	ZU5 domain		280.02	1.09e-273
F5HIS9;F5HIS6;F5HIS8	F5HIS9;F5HIS6;F5HIS8	>tr|F5HIS9|F5HIS9_ANOGA AGAP002263-PC OS=Anopheles gambiae GN=AgaP_AGAP002263 PE=4 SV=1;>tr|F5HIS6|F5HIS6_ANOGA AGAP002263-PA OS=Anopheles gambiae GN=AgaP_AGAP002263 PE=4 SV=1;>tr|F5HIS8|F5HIS8_ANOGA AGAP002263-PE OS=Anopheles gambiae GN=AgaP_AGAP002263 PE	PF01467	Cytidylyltransferase		45.638	2.05e-05
F5HIT5;Q7QK84;F5HIT6	F5HIT5;Q7QK84;F5HIT6	>tr|F5HIT5|F5HIT5_ANOGA AGAP013311-PA OS=Anopheles gambiae GN=AgaP_AGAP013311 PE=4 SV=1;>tr|Q7QK84|Q7QK84_ANOGA AGAP002203-PA OS=Anopheles gambiae GN=AgaP_AGAP002203 PE=4 SV=4;>tr|F5HIT6|F5HIT6_ANOGA AGAP013311-PB OS=Anopheles gambiae GN=AgaP_AGAP013311 PE	none	none		51.999	2.22e-06
F5HIU1;Q5TX95	F5HIU1;Q5TX95	>tr|F5HIU1|F5HIU1_ANOGA AGAP002194-PB OS=Anopheles gambiae GN=AgaP_AGAP002194 PE=4 SV=1;>tr|Q5TX95|Q5TX95_ANOGA AGAP002194-PA OS=Anopheles gambiae GN=AgaP_AGAP002194 PE=4 SV=4	PF03770	Inositol polyphosphate kinase		54.473	0.0054147
F5HIU3;F5HIU4	F5HIU3	>tr|F5HIU3|F5HIU3_ANOGA AGAP013463-PA OS=Anopheles gambiae GN=AgaP_AGAP013463 PE=4 SV=1	PF00520	Ion transport protein		104.46	4.86e-12
F5HIU5	F5HIU5	>tr|F5HIU5|F5HIU5_ANOGA AGAP013366-PA OS=Anopheles gambiae GN=AgaP_AGAP013366 PE=4 SV=1	none	none		103.18	0.068429
F5HIU6;Q7QK78	F5HIU6;Q7QK78	>tr|F5HIU6|F5HIU6_ANOGA AGAP002192-PB OS=Anopheles gambiae GN=AgaP_AGAP002192 PE=3 SV=1;>tr|Q7QK78|Q7QK78_ANOGA AGAP002192-PA (Fragment) OS=Anopheles gambiae GN=AgaP_AGAP002192 PE=3 SV=5	PF00180	Isocitrate/isopropylmalate dehydrogenase		43.532	1.49e-122
Q7QK77;F5HIV0	Q7QK77;F5HIV0	>tr|Q7QK77|Q7QK77_ANOGA AGAP002186-PA OS=Anopheles gambiae GN=AgaP_AGAP002186 PE=4 SV=5;>tr|F5HIV0|F5HIV0_ANOGA AGAP002186-PB OS=Anopheles gambiae GN=AgaP_AGAP002186 PE=4 SV=1	PF00058	Low-density lipoprotein receptor repeat class B		120.2	1.44e-05
F5HIW0	F5HIW0	>tr|F5HIW0|F5HIW0_ANOGA AGAP002150-PB OS=Anopheles gambiae GN=AgaP_AGAP002150 PE=4 SV=1	PF08412	Ion transport protein N-terminal		136.37	0.025674
F5HIW1;Q7QK46	F5HIW1;Q7QK46	>tr|F5HIW1|F5HIW1_ANOGA AGAP002149-PB OS=Anopheles gambiae GN=AgaP_AGAP002149 PE=4 SV=1;>tr|Q7QK46|Q7QK46_ANOGA AGAP002149-PA OS=Anopheles gambiae GN=AgaP_AGAP002149 PE=4 SV=5	none	none		155.28	5.62e-187
F5HIW7;Q7QK02	F5HIW7;Q7QK02	>tr|F5HIW7|F5HIW7_ANOGA AGAP003887-PB OS=Anopheles gambiae GN=AgaP_AGAP003887 PE=4 SV=1;>tr|Q7QK02|Q7QK02_ANOGA AGAP003887-PA OS=Anopheles gambiae GN=AgaP_AGAP003887 PE=4 SV=5	PF10517	Electron transfer DM13		76.041	5.09e-33
F5HIX2	F5HIX2	>tr|F5HIX2|F5HIX2_ANOGA AGAP003893-PA OS=Anopheles gambiae GN=AgaP_AGAP003893 PE=3 SV=1	PF02826	D-isomer specific 2-hydroxyacid dehydrogenase, NAD binding domain		50.9	6.23e-36
Q5TX60;F5HIX3	Q5TX60;F5HIX3	>tr|Q5TX60|Q5TX60_ANOGA AGAP003899-PA OS=Anopheles gambiae GN=sxl PE=2 SV=3;>tr|F5HIX3|F5HIX3_ANOGA AGAP003899-PB OS=Anopheles gambiae GN=AgaP_AGAP003899 PE=4 SV=1	PF00076	RNA recognition motif. (a.k.a. RRM, RBD, or RNP domain)		33.747	6.67e-08
F5HIX4;F7IUV9;Q6VFF8;Q6VFF9;Q6VFG0	F5HIX4;F7IUV9;Q6VFF8;Q6VFF9;Q6VFG0	>tr|F5HIX4|F5HIX4_ANOGA AGAP003904-PB OS=Anopheles gambiae GN=AgaP_AGAP003904 PE=4 SV=1;>tr|F7IUV9|F7IUV9_ANOGA AGAP003904-PA OS=Anopheles gambiae GN=AgaP_AGAP003904 PE=4 SV=1;>tr|Q6VFF8|Q6VFF8_ANOGA Ferredoxin reductase (Fragment) OS=Anopheles gambiae PE=	PF07992	Pyridine nucleotide-disulphide oxidoreductase		60.848	3.84e-13
F5HIX9	F5HIX9	>tr|F5HIX9|F5HIX9_ANOGA AGAP013228-PA OS=Anopheles gambiae GN=AgaP_AGAP013228 PE=4 SV=1	PF00581	Rhodanese-like domain		12.562	4.81e-237
F5HIY0	F5HIY0	>tr|F5HIY0|F5HIY0_ANOGA AGAP013544-PA OS=Anopheles gambiae GN=AgaP_AGAP013544 PE=4 SV=1	PF02737	3-hydroxyacyl-CoA dehydrogenase, NAD binding domain		35.132	1.83e-29
F5HIY1	F5HIY1	>tr|F5HIY1|F5HIY1_ANOGA AGAP013291-PA OS=Anopheles gambiae GN=AgaP_AGAP013291 PE=4 SV=1	PF04051	Transport protein particle (TRAPP) component		20.351	0.0071461
Q7PSW1;F5HIZ5	Q7PSW1;F5HIZ5	>tr|Q7PSW1|Q7PSW1_ANOGA AGAP000927-PA OS=Anopheles gambiae GN=AGAP000927 PE=4 SV=2;>tr|F5HIZ5|F5HIZ5_ANOGA AGAP000927-PB OS=Anopheles gambiae GN=AgaP_AGAP000927 PE=4 SV=1	PF00036	EF hand		20.932	4.34e-55
F5HJ02;Q5TWA3	F5HJ02;Q5TWA3	>tr|F5HJ02|F5HJ02_ANOGA AGAP000941-PB OS=Anopheles gambiae GN=AgaP_AGAP000941 PE=3 SV=1;>tr|Q5TWA3|Q5TWA3_ANOGA AGAP000941-PA OS=Anopheles gambiae GN=AGAP000941 PE=3 SV=3	PF00011	Hsp20/alpha crystallin family		22.056	1.12e-99
F5HJ09;F5HJ04	F5HJ09;F5HJ04	>tr|F5HJ09|F5HJ09_ANOGA AGAP000943-PE OS=Anopheles gambiae GN=AgaP_AGAP000943 PE=4 SV=1;>tr|F5HJ04|F5HJ04_ANOGA AGAP000943-PA OS=Anopheles gambiae GN=AgaP_AGAP000943 PE=4 SV=1	none	none		30.2	2.8e-134
F5HJ15;F5HJ16	F5HJ15;F5HJ16	>tr|F5HJ15|F5HJ15_ANOGA AGAP000954-PA OS=Anopheles gambiae GN=AgaP_AGAP000954 PE=4 SV=1;>tr|F5HJ16|F5HJ16_ANOGA AGAP000954-PD OS=Anopheles gambiae GN=AgaP_AGAP000954 PE=4 SV=1	none	none		41.308	2.97e-45
F5HJ18;Q7PFC9;F5HJ20;F5HJ17	F5HJ18;Q7PFC9;F5HJ20;F5HJ17	>tr|F5HJ18|F5HJ18_ANOGA AGAP000969-PB OS=Anopheles gambiae GN=AgaP_AGAP000969 PE=4 SV=1;>tr|Q7PFC9|Q7PFC9_ANOGA AGAP000969-PA OS=Anopheles gambiae GN=AgaP_AGAP000969 PE=4 SV=5;>tr|F5HJ20|F5HJ20_ANOGA AGAP000969-PC OS=Anopheles gambiae GN=AgaP_AGAP000969 PE	PF03250	Tropomodulin		48.412	3.45e-125
F5HJ21	F5HJ21	>tr|F5HJ21|F5HJ21_ANOGA AGAP013093-PA OS=Anopheles gambiae GN=AgaP_AGAP013093 PE=4 SV=1	PF02686	Glu-tRNAGln amidotransferase C subunit		19.681	0.025152
F5HJ34	F5HJ34	>tr|F5HJ34|F5HJ34_ANOGA AGAP001023-PA OS=Anopheles gambiae GN=AGAP001023 PE=4 SV=1	none	none		18.385	7.89e-31
F5HJ36	F5HJ36	>tr|F5HJ36|F5HJ36_ANOGA AGAP013181-PA OS=Anopheles gambiae GN=AgaP_AGAP013181 PE=4 SV=1	PF00246	Zinc carboxypeptidase		48.946	7.24e-16
F5HJ63;F5HJ66;F5HJ67;F5HJ68	F5HJ63;F5HJ66;F5HJ67;F5HJ68	>tr|F5HJ63|F5HJ63_ANOGA AGAP003509-PA (Fragment) OS=Anopheles gambiae GN=AgaP_AGAP003509 PE=4 SV=1;>tr|F5HJ66|F5HJ66_ANOGA AGAP003509-PE (Fragment) OS=Anopheles gambiae GN=AgaP_AGAP003509 PE=4 SV=1;>tr|F5HJ67|F5HJ67_ANOGA AGAP003509-PB (Fragment) OS=Anophe	PF05835	Synaphin protein		16.785	1.35e-211
Q7PCM5;F5HJ72	Q7PCM5;F5HJ72	>tr|Q7PCM5|Q7PCM5_ANOGA AGAP003492-PA OS=Anopheles gambiae GN=AgaP_AGAP003492 PE=3 SV=5;>tr|F5HJ72|F5HJ72_ANOGA AGAP003492-PB OS=Anopheles gambiae GN=AgaP_AGAP003492 PE=3 SV=1	PF00083	Sugar (and other) transporter		52.858	6.55e-05
F5HJ75;Q7QH25	F5HJ75;Q7QH25	>tr|F5HJ75|F5HJ75_ANOGA AGAP003484-PB OS=Anopheles gambiae GN=AgaP_AGAP003484 PE=4 SV=1;>tr|Q7QH25|Q7QH25_ANOGA AGAP003484-PA OS=Anopheles gambiae GN=AgaP_AGAP003484 PE=4 SV=5	PF01237	Oxysterol-binding protein		112.59	4.71e-21
F5HJ81	F5HJ81	>tr|F5HJ81|F5HJ81_ANOGA AGAP013187-PA OS=Anopheles gambiae GN=AgaP_AGAP013187 PE=4 SV=1	none	none		29.97	0.00058428
F5HJ82	F5HJ82	>tr|F5HJ82|F5HJ82_ANOGA AGAP013455-PA OS=Anopheles gambiae GN=AgaP_AGAP013455 PE=4 SV=1	PF06741	LsmAD domain		118.96	1.14e-05
F5HJ84	F5HJ84	>tr|F5HJ84|F5HJ84_ANOGA AGAP003742-PB OS=Anopheles gambiae GN=AgaP_AGAP003742 PE=4 SV=1	PF00415	Regulator of chromosome condensation (RCC1) repeat		48.704	4.81e-08
F5HJ87	F5HJ87	>tr|F5HJ87|F5HJ87_ANOGA AGAP013467-PA OS=Anopheles gambiae GN=AgaP_AGAP013467 PE=4 SV=1	PF02958	Domain of unknown function (DUF227)		97.063	8.07e-20
F5HJA6	F5HJA6	>tr|F5HJA6|F5HJA6_ANOGA AGAP003785-PC OS=Anopheles gambiae GN=AgaP_AGAP003785 PE=3 SV=1	PF00732	GMC oxidoreductase		69.324	2.39e-39
F5HJB1;F5HJB2;Q7PDX4	F5HJB1;F5HJB2	>tr|F5HJB1|F5HJB1_ANOGA Annexin OS=Anopheles gambiae GN=ANXB9 PE=3 SV=1;>tr|F5HJB2|F5HJB2_ANOGA Annexin OS=Anopheles gambiae GN=ANXB9 PE=3 SV=1				35.93	5.72e-121
F5HJB3	F5HJB3	>tr|F5HJB3|F5HJB3_ANOGA Annexin OS=Anopheles gambiae GN=ANXB9 PE=3 SV=1				35.941	1.35e-124
Q7PFR9;F5HJB4	Q7PFR9;F5HJB4	>tr|Q7PFR9|Q7PFR9_ANOGA AGAP003794-PA OS=Anopheles gambiae GN=AgaP_AGAP003794 PE=4 SV=5;>tr|F5HJB4|F5HJB4_ANOGA AGAP003794-PB OS=Anopheles gambiae GN=AgaP_AGAP003794 PE=4 SV=1	PF08075	NOPS (NUC059) domain		66.551	1.38e-69
F5HJB6	F5HJB6	>tr|F5HJB6|F5HJB6_ANOGA AGAP013391-PA OS=Anopheles gambiae GN=AgaP_AGAP013391 PE=4 SV=1	PF00335	Tetraspanin family		98.15	0.0099278
Q7QFT0;F5HJD1;Q7QL50	Q7QFT0;F5HJD1;Q7QL50	>tr|Q7QFT0|Q7QFT0_ANOGA AGAP003860-PA OS=Anopheles gambiae GN=AgaP_AGAP003860 PE=4 SV=5;>tr|F5HJD1|F5HJD1_ANOGA AGAP003860-PB OS=Anopheles gambiae GN=AgaP_AGAP003860 PE=4 SV=1;>tr|Q7QL50|Q7QL50_ANOGA AGAP012718-PA (Fragment) OS=Anopheles gambiae str. PEST	PF01619	Proline dehydrogenase		80.865	5.24e-194
Q7PFQ6;F5HJD6	Q7PFQ6;F5HJD6	>tr|Q7PFQ6|Q7PFQ6_ANOGA AGAP003874-PA OS=Anopheles gambiae GN=AgaP_AGAP003874 PE=4 SV=4;>tr|F5HJD6|F5HJD6_ANOGA AGAP003874-PB OS=Anopheles gambiae GN=AgaP_AGAP003874 PE=4 SV=1	PF00485	Phosphoribulokinase / Uridine kinase family		31.732	4.22e-06
F5HJD7	F5HJD7	>tr|F5HJD7|F5HJD7_ANOGA AGAP013059-PA OS=Anopheles gambiae GN=AgaP_AGAP013059 PE=4 SV=1	PF00560	Leucine Rich Repeat		59.356	8.03e-13
Q7PG50;F5HJF0;Q9Y1K4	Q7PG50;F5HJF0;Q9Y1K4	>tr|Q7PG50|Q7PG50_ANOGA AGAP000573-PA OS=Anopheles gambiae GN=CLIPC4 PE=3 SV=4;>tr|F5HJF0|F5HJF0_ANOGA AGAP000573-PB OS=Anopheles gambiae GN=CLIPC4 PE=3 SV=1;>tr|Q9Y1K4|Q9Y1K4_ANOGA Serine protease 2A (Fragment) OS=Anopheles gambiae GN=Sp2A PE=2 SV=1	PF00089	Trypsin		40.734	7.97e-05
F5HJG3;Q7QFJ7	F5HJG3;Q7QFJ7	>tr|F5HJG3|F5HJG3_ANOGA AGAP000534-PB OS=Anopheles gambiae GN=AgaP_AGAP000534 PE=4 SV=1;>tr|Q7QFJ7|Q7QFJ7_ANOGA AGAP000534-PA OS=Anopheles gambiae GN=AgaP_AGAP000534 PE=4 SV=5	PF03917	Eukaryotic glutathione synthase, ATP binding domain		57.688	5.78e-21
F5HJG4	F5HJG4	>tr|F5HJG4|F5HJG4_ANOGA AGAP013283-PA OS=Anopheles gambiae GN=AgaP_AGAP013283 PE=4 SV=1	none	none		16.413	0.00018394
Q7QFI3;F5HJH3	Q7QFI3;F5HJH3	>tr|Q7QFI3|Q7QFI3_ANOGA AGAP000500-PA OS=Anopheles gambiae GN=AgaP_AGAP000500 PE=4 SV=5;>tr|F5HJH3|F5HJH3_ANOGA AGAP000500-PD OS=Anopheles gambiae GN=AgaP_AGAP000500 PE=4 SV=1	PF00667	FAD binding domain		66.555	6.93e-45
F5HJJ4	F5HJJ4	>tr|F5HJJ4|F5HJJ4_ANOGA AGAP000426-PA OS=Anopheles gambiae GN=AGAP000426 PE=4 SV=1	PF03073	TspO/MBR family		19.695	0.073484
F5HJJ8;Q7QFD4	F5HJJ8;Q7QFD4	>tr|F5HJJ8|F5HJJ8_ANOGA AGAP000416-PB OS=Anopheles gambiae GN=AgaP_AGAP000416 PE=3 SV=1;>tr|Q7QFD4|Q7QFD4_ANOGA AGAP000416-PA OS=Anopheles gambiae GN=AGAP000416 PE=3 SV=3	PF00753	Metallo-beta-lactamase superfamily		33.797	3.35e-49
F5HJK0;Q7QFB8	F5HJK0;Q7QFB8	>tr|F5HJK0|F5HJK0_ANOGA AGAP000399-PB OS=Anopheles gambiae GN=AgaP_AGAP000399 PE=4 SV=1;>tr|Q7QFB8|Q7QFB8_ANOGA AGAP000399-PA OS=Anopheles gambiae GN=AgaP_AGAP000399 PE=4 SV=5	PF00076	RNA recognition motif. (a.k.a. RRM, RBD, or RNP domain)		38.598	7.64e-132
F5HJL3;Q7QF68;Q7Q3G2	F5HJL3;Q7QF68	>tr|F5HJL3|F5HJL3_ANOGA Lysyl-tRNA synthetase OS=Anopheles gambiae GN=AgaP_AGAP000325 PE=3 SV=1;>tr|Q7QF68|Q7QF68_ANOGA Lysyl-tRNA synthetase OS=Anopheles gambiae GN=AgaP_AGAP000325 PE=3 SV=5	PF00152	tRNA synthetases class II (D, K and N)		70.786	8.66e-61
F5HJL5	F5HJL5	>tr|F5HJL5|F5HJL5_ANOGA AGAP013441-PA OS=Anopheles gambiae GN=AgaP_AGAP013441 PE=4 SV=1	PF05030	SSXT protein (N-terminal region)		74.845	0.011777
Q7QF62;F5HJL6	Q7QF62;F5HJL6	>tr|Q7QF62|Q7QF62_ANOGA AGAP000321-PA OS=Anopheles gambiae GN=AgaP_AGAP000321 PE=4 SV=5;>tr|F5HJL6|F5HJL6_ANOGA AGAP000321-PB OS=Anopheles gambiae GN=AgaP_AGAP000321 PE=4 SV=1	none	none		72.614	2.17e-22
Q7QF61;F5HJL8;F5HJL7	Q7QF61;F5HJL8;F5HJL7	>tr|Q7QF61|Q7QF61_ANOGA AGAP000320-PA OS=Anopheles gambiae GN=AgaP_AGAP000320 PE=4 SV=4;>tr|F5HJL8|F5HJL8_ANOGA AGAP000320-PC OS=Anopheles gambiae GN=AgaP_AGAP000320 PE=4 SV=1;>tr|F5HJL7|F5HJL7_ANOGA AGAP000320-PB OS=Anopheles gambiae GN=AgaP_AGAP000320 PE	PF11540	Cytoplasmic dynein 1 intermediate chain 2		76.832	1.47e-09
Q7QF31;F5HJM4	Q7QF31;F5HJM4	>tr|Q7QF31|Q7QF31_ANOGA AGAP000280-PA OS=Anopheles gambiae GN=AgaP_AGAP000280 PE=3 SV=5;>tr|F5HJM4|F5HJM4_ANOGA AGAP000280-PB OS=Anopheles gambiae GN=AgaP_AGAP000280 PE=3 SV=1	PF00211	Adenylate and Guanylate cyclase catalytic domain		76.2	4.65e-05
Q7PRR3;F5HJM9;Q7Q9Q9;Q7PM28	Q7PRR3;F5HJM9;Q7Q9Q9;Q7PM28	>tr|Q7PRR3|Q7PRR3_ANOGA AGAP000260-PA OS=Anopheles gambiae GN=AgaP_AGAP000260 PE=4 SV=5;>tr|F5HJM9|F5HJM9_ANOGA AGAP000260-PB OS=Anopheles gambiae GN=AgaP_AGAP000260 PE=4 SV=1;>tr|Q7Q9Q9|Q7Q9Q9_ANOGA AGAP005098-PA OS=Anopheles gambiae GN=AGAP005098 PE=4 SV	PF04627	Mitochondrial ATP synthase epsilon chain		6.6816	1.09e-32
F5HJN1;F5HJN2	F5HJN1;F5HJN2	>tr|F5HJN1|F5HJN1_ANOGA AGAP000255-PE (Fragment) OS=Anopheles gambiae GN=AgaP_AGAP000255 PE=4 SV=1;>tr|F5HJN2|F5HJN2_ANOGA AGAP000255-PA (Fragment) OS=Anopheles gambiae GN=AgaP_AGAP000255 PE=4 SV=1	PF00625	Guanylate kinase		104.21	6.51e-153
F5HJN4	F5HJN4	>tr|F5HJN4|F5HJN4_ANOGA AGAP000255-PD (Fragment) OS=Anopheles gambiae GN=AgaP_AGAP000255 PE=4 SV=1	PF00625	Guanylate kinase		88.572	9.15e-164
F5HJN9;F5HJP0;Q5TUZ0	F5HJN9;F5HJP0;Q5TUZ0	>tr|F5HJN9|F5HJN9_ANOGA AGAP000236-PB (Fragment) OS=Anopheles gambiae GN=AgaP_AGAP000236 PE=3 SV=1;>tr|F5HJP0|F5HJP0_ANOGA AGAP000236-PC OS=Anopheles gambiae GN=AgaP_AGAP000236 PE=3 SV=1;>tr|Q5TUZ0|Q5TUZ0_ANOGA AGAP000236-PA OS=Anopheles gambiae GN=AgaP_AG	PF00233	3\5\-cyclic nucleotide phosphodiesterase		144.26	4.45e-10
F5HJP2	F5HJP2	>tr|F5HJP2|F5HJP2_ANOGA AGAP000235-PA OS=Anopheles gambiae GN=AGAP000235 PE=4 SV=1	PF01290	Thymosin beta-4 family		14.389	3.08e-188
Q7QEY2;F5HJP7	Q7QEY2;F5HJP7	>tr|Q7QEY2|Q7QEY2_ANOGA AGAP000207-PA OS=Anopheles gambiae GN=AGAP000207 PE=4 SV=3;>tr|F5HJP7|F5HJP7_ANOGA AGAP000207-PB OS=Anopheles gambiae GN=AgaP_AGAP000207 PE=4 SV=1	PF09738	Double stranded RNA binding protein (DUF2051)		46.009	1.16e-22
F5HJQ2	F5HJQ2	>tr|F5HJQ2|F5HJQ2_ANOGA Malic enzyme OS=Anopheles gambiae GN=AgaP_AGAP000184 PE=3 SV=1	PF03949	Malic enzyme, NAD binding domain		75.642	2.21e-141
Q7QEW3;F5HJQ3	Q7QEW3;F5HJQ3	>tr|Q7QEW3|Q7QEW3_ANOGA Amidophosphoribosyltransferase OS=Anopheles gambiae GN=AgaP_AGAP000179 PE=3 SV=5;>tr|F5HJQ3|F5HJQ3_ANOGA Amidophosphoribosyltransferase OS=Anopheles gambiae GN=AgaP_AGAP000179 PE=3 SV=1	PF00310	Glutamine amidotransferases class-II		62.111	9.95e-07
F5HJS2;F5HJS5;Q5TUU9	F5HJS2;F5HJS5;Q5TUU9	>tr|F5HJS2|F5HJS2_ANOGA AGAP000086-PD (Fragment) OS=Anopheles gambiae GN=AgaP_AGAP000086 PE=4 SV=1;>tr|F5HJS5|F5HJS5_ANOGA AGAP000086-PB OS=Anopheles gambiae GN=AgaP_AGAP000086 PE=4 SV=1;>tr|Q5TUU9|Q5TUU9_ANOGA AGAP000086-PA OS=Anopheles gambiae GN=AgaP_AG	none	none		40.462	2.65e-55
F5HJT0	F5HJT0	>tr|F5HJT0|F5HJT0_ANOGA AGAP007278-PA (Fragment) OS=Anopheles gambiae GN=AgaP_AGAP007278 PE=4 SV=1	none	none		22.827	0.015805
F5HJT4	F5HJT4	>tr|F5HJT4|F5HJT4_ANOGA AGAP013447-PA (Fragment) OS=Anopheles gambiae GN=AgaP_AGAP013447 PE=4 SV=1	none	none		56.569	3.86e-08
Q7PRW8;F5HJT8;F5HJT9	Q7PRW8;F5HJT8;F5HJT9	>tr|Q7PRW8|Q7PRW8_ANOGA AGAP000009-PA OS=Anopheles gambiae GN=AgaP_AGAP000009 PE=4 SV=5;>tr|F5HJT8|F5HJT8_ANOGA AGAP000009-PC OS=Anopheles gambiae GN=AgaP_AGAP000009 PE=4 SV=1;>tr|F5HJT9|F5HJT9_ANOGA AGAP000009-PB OS=Anopheles gambiae GN=AgaP_AGAP000009 PE	PF08366	LLGL2		139.24	5.05e-10
Q7QED8;F5HJV4	Q7QED8;F5HJV4	>tr|Q7QED8|Q7QED8_ANOGA AGAP000699-PA OS=Anopheles gambiae GN=AgaP_AGAP000699 PE=4 SV=5;>tr|F5HJV4|F5HJV4_ANOGA AGAP000699-PB OS=Anopheles gambiae GN=AgaP_AGAP000699 PE=4 SV=1	PF03476	MOSC N-terminal beta barrel domain		38.078	5.47e-08
F5HJW0;Q5TUN1	F5HJW0;Q5TUN1	>tr|F5HJW0|F5HJW0_ANOGA AGAP000708-PB OS=Anopheles gambiae GN=AgaP_AGAP000708 PE=4 SV=1;>tr|Q5TUN1|Q5TUN1_ANOGA AGAP000708-PA OS=Anopheles gambiae GN=AgaP_AGAP000708 PE=4 SV=4	PF00723	Glycosyl hydrolases family 15		139.25	1.06e-07
F5HJX4	F5HJX4	>tr|F5HJX4|F5HJX4_ANOGA AGAP013043-PA OS=Anopheles gambiae GN=AgaP_AGAP013043 PE=4 SV=1	none	none		11.857	4.54e-08
F5HJX8	F5HJX8	>tr|F5HJX8|F5HJX8_ANOGA AGAP013440-PA OS=Anopheles gambiae GN=AgaP_AGAP013440 PE=4 SV=1	PF00076	RNA recognition motif. (a.k.a. RRM, RBD, or RNP domain)		9.857	5.86e-07
F5HJY3	F5HJY3	>tr|F5HJY3|F5HJY3_ANOGA AGAP000774-PB OS=Anopheles gambiae GN=AgaP_AGAP000774 PE=4 SV=1	PF01369	Sec7 domain		131.8	6.35e-10
F5HJY5	F5HJY5	>tr|F5HJY5|F5HJY5_ANOGA AGAP013147-PA OS=Anopheles gambiae GN=AgaP_AGAP013147 PE=4 SV=1	PF00704	Glycosyl hydrolases family 18		184.26	0.0061511
F5HJY7;Q7PTG6	F5HJY7	>tr|F5HJY7|F5HJY7_ANOGA AGAP000794-PA OS=Anopheles gambiae GN=AGAP000794 PE=3 SV=1	PF00346	Respiratory-chain NADH dehydrogenase, 49 Kd subunit		52.631	4.88e-50
F5HJZ2	F5HJZ2	>tr|F5HJZ2|F5HJZ2_ANOGA AGAP013022-PA OS=Anopheles gambiae GN=AgaP_AGAP013022 PE=4 SV=1	none	none		28.929	2.19e-25
F5HJZ8;P84185	F5HJZ8;P84185	>tr|F5HJZ8|F5HJZ8_ANOGA AGAP000651-PB OS=Anopheles gambiae GN=ACT5C_ANOGA PE=3 SV=1;>sp|P84185|ACT5C_ANOGA Actin-5C OS=Anopheles gambiae GN=Act5C PE=2 SV=1	PF00022	Actin		41.821	0
F5HJZ9;Q7Q6J8	F5HJZ9	>tr|F5HJZ9|F5HJZ9_ANOGA AGAP000662-PA OS=Anopheles gambiae GN=AgaP_AGAP000662 PE=4 SV=1	PF00250	Fork head domain		71.878	1.39e-72
Q7PRE1;F5HK05	Q7PRE1;F5HK05	>tr|Q7PRE1|Q7PRE1_ANOGA AGAP003378-PA OS=Anopheles gambiae GN=CPR116 PE=4 SV=4;>tr|F5HK05|F5HK05_ANOGA AGAP003378-PB OS=Anopheles gambiae GN=CPR116 PE=4 SV=1	PF00379	Insect cuticle protein		13.294	3.32e-104
F5HK07;F5HK09	F5HK07;F5HK09	>tr|F5HK07|F5HK07_ANOGA AGAP003398-PD OS=Anopheles gambiae GN=AgaP_AGAP003398 PE=4 SV=1;>tr|F5HK09|F5HK09_ANOGA AGAP003398-PF OS=Anopheles gambiae GN=AgaP_AGAP003398 PE=4 SV=1	PF00719	Inorganic pyrophosphatase		43.756	3.42e-122
F5HK08;Q5TU96;F5HK10	F5HK08;Q5TU96;F5HK10	>tr|F5HK08|F5HK08_ANOGA AGAP003398-PB OS=Anopheles gambiae GN=AgaP_AGAP003398 PE=4 SV=1;>tr|Q5TU96|Q5TU96_ANOGA AGAP003398-PA OS=Anopheles gambiae GN=AgaP_AGAP003398 PE=4 SV=4;>tr|F5HK10|F5HK10_ANOGA AGAP003398-PC OS=Anopheles gambiae GN=AgaP_AGAP003398 PE	PF00719	Inorganic pyrophosphatase		43.24	4.06e-180
F6KNY1;F5HK41	F6KNY1;F5HK41	>tr|F6KNY1|F6KNY1_ANOGA Chitinase 5-5 OS=Anopheles gambiae GN=Cht5-5 PE=2 SV=1;>tr|F5HK41|F5HK41_ANOGA AGAP013260-PA OS=Anopheles gambiae GN=AgaP_AGAP013260 PE=3 SV=1	PF00704	Glycosyl hydrolases family 18		50.796	1.42e-27
F5HK42;Q7QC53	F5HK42;Q7QC53	>tr|F5HK42|F5HK42_ANOGA AGAP002456-PB OS=Anopheles gambiae GN=AgaP_AGAP002456 PE=4 SV=1;>tr|Q7QC53|Q7QC53_ANOGA AGAP002456-PA OS=Anopheles gambiae GN=AGAP002456 PE=4 SV=3	PF00350	Dynamin family		113.07	1.08e-20
F5HK45;Q17031	F5HK45;Q17031	>tr|F5HK45|F5HK45_ANOGA AGAP002440-PB OS=Anopheles gambiae GN=CDC42_ANOGA PE=3 SV=1;>sp|Q17031|CDC42_ANOGA Cdc42 homolog OS=Anopheles gambiae GN=Cdc42 PE=2 SV=2	PF00071	Ras family		21.413	9.47e-07
Q5TTR3;F5HK48	Q5TTR3;F5HK48	>tr|Q5TTR3|Q5TTR3_ANOGA AGAP002438-PA OS=Anopheles gambiae GN=AgaP_AGAP002438 PE=4 SV=4;>tr|F5HK48|F5HK48_ANOGA AGAP002438-PB OS=Anopheles gambiae GN=AgaP_AGAP002438 PE=4 SV=1	PF00102	Protein-tyrosine phosphatase		73.42	1.6e-05
F5HK52;F5HK51	F5HK52	>tr|F5HK52|F5HK52_ANOGA AGAP012957-PA OS=Anopheles gambiae GN=AgaP_AGAP012957 PE=3 SV=1	PF00067	Cytochrome P450		58.012	4e-11
F5HK53;REV__Q7Q5Y3	F5HK53	>tr|F5HK53|F5HK53_ANOGA AGAP002413-PA OS=Anopheles gambiae GN=AgaP_AGAP002413 PE=4 SV=1	PF02020	eIF4-gamma/eIF5/eIF2-epsilon		48.395	1.35e-65
F5HK64;F5HK61;F5HK60;F5HK63;F5HK62	F5HK64;F5HK61;F5HK60;F5HK63;F5HK62	>tr|F5HK64|F5HK64_ANOGA AGAP013481-PG OS=Anopheles gambiae GN=AgaP_AGAP013481 PE=4 SV=1;>tr|F5HK61|F5HK61_ANOGA AGAP013481-PA OS=Anopheles gambiae GN=AgaP_AGAP013481 PE=4 SV=1;>tr|F5HK60|F5HK60_ANOGA AGAP013481-PE OS=Anopheles gambiae GN=AgaP_AGAP013481 PE	none	none		41.146	3.22e-64
F5HK65	F5HK65	>tr|F5HK65|F5HK65_ANOGA AGAP013481-PB OS=Anopheles gambiae GN=AgaP_AGAP013481 PE=4 SV=1	none	none		14.399	2.59e-79
F5HK66	F5HK66	>tr|F5HK66|F5HK66_ANOGA AGAP013481-PD OS=Anopheles gambiae GN=AgaP_AGAP013481 PE=4 SV=1	none	none		18.33	2.16e-13
F5HK69	F5HK69	>tr|F5HK69|F5HK69_ANOGA AGAP013161-PA OS=Anopheles gambiae GN=AgaP_AGAP013161 PE=4 SV=1	PF01425	Amidase		56.587	0.00038816
F5HK70	F5HK70	>tr|F5HK70|F5HK70_ANOGA AGAP013375-PA OS=Anopheles gambiae GN=AgaP_AGAP013375 PE=4 SV=1	none	none		30.134	7.25e-25
F5HK75;Q7PQV7	F5HK75;Q7PQV7	>tr|F5HK75|F5HK75_ANOGA AGAP002358-PB OS=Anopheles gambiae GN=ADT2_ANOGA PE=3 SV=1;>sp|Q7PQV7|ADT2_ANOGA ADP,ATP carrier protein 2 OS=Anopheles gambiae GN=AGAP002358 PE=3 SV=2	PF00153	Mitochondrial carrier protein		32.962	3.33e-50
Q7QBX9;F5HK76	Q7QBX9;F5HK76	>tr|Q7QBX9|Q7QBX9_ANOGA Glutamine synthetase OS=Anopheles gambiae GN=AgaP_AGAP002355 PE=3 SV=5;>tr|F5HK76|F5HK76_ANOGA Glutamine synthetase OS=Anopheles gambiae GN=AgaP_AGAP002355 PE=3 SV=1	PF00120	Glutamine synthetase, catalytic domain		41.434	0
F5HK97	F5HK97	>tr|F5HK97|F5HK97_ANOGA AGAP003047-PA OS=Anopheles gambiae GN=AgaP_AGAP003047 PE=3 SV=1	PF00271	Helicase conserved C-terminal domain		84.386	1.1e-50
F5HKA3	F5HKA3	>tr|F5HKA3|F5HKA3_ANOGA AGAP003025-PA OS=Anopheles gambiae GN=AGAP003025 PE=4 SV=1	PF00428	60s Acidic ribosomal protein		11.301	8.48e-110
F5HKB4	F5HKB4	>tr|F5HKB4|F5HKB4_ANOGA AGAP013498-PA OS=Anopheles gambiae GN=AgaP_AGAP013498 PE=4 SV=1	none	none		15.449	0.040064
F5HKB8	F5HKB8	>tr|F5HKB8|F5HKB8_ANOGA AGAP002996-PA OS=Anopheles gambiae GN=AgaP_AGAP002996 PE=4 SV=1	PF07724	AAA domain (Cdc48 subfamily)		73.634	3.94e-14
F5HKC4;F5HKC6	F5HKC4;F5HKC6	>tr|F5HKC4|F5HKC4_ANOGA AGAP013286-PD OS=Anopheles gambiae GN=AgaP_AGAP013286 PE=4 SV=1;>tr|F5HKC6|F5HKC6_ANOGA AGAP013286-PA OS=Anopheles gambiae GN=AgaP_AGAP013286 PE=4 SV=1	PF01641	SelR domain		25.546	0.0010431
F5HKD1	F5HKD1	>tr|F5HKD1|F5HKD1_ANOGA AGAP013509-PA OS=Anopheles gambiae GN=AgaP_AGAP013509 PE=4 SV=1	PF00135	Carboxylesterase		68.02	1.3e-50
Q7PQY3;F5HKD7;F5HKD8	Q7PQY3;F5HKD7	>tr|Q7PQY3|Q7PQY3_ANOGA AGAP002952-PA OS=Anopheles gambiae GN=AgaP_AGAP002952 PE=4 SV=5;>tr|F5HKD7|F5HKD7_ANOGA AGAP002952-PC OS=Anopheles gambiae GN=AgaP_AGAP002952 PE=4 SV=1	PF00160	Cyclophilin type peptidyl-prolyl cis-trans isomerase/CLD		112.3	1.96e-05
F5HKE4	F5HKE4	>tr|F5HKE4|F5HKE4_ANOGA AGAP002933-PB OS=Anopheles gambiae GN=AgaP_AGAP002933 PE=4 SV=1	PF10510	Phosphatidylinositol-glycan biosynthesis class S protein		66.316	2.69e-07
F5HKE5	F5HKE5	>tr|F5HKE5|F5HKE5_ANOGA AGAP013008-PA OS=Anopheles gambiae GN=AgaP_AGAP013008 PE=4 SV=1	PF10044	Retinal tissue protein		11.568	2.06e-39
F5HKE8;Q7PQX7	F5HKE8;Q7PQX7	>tr|F5HKE8|F5HKE8_ANOGA AGAP002927-PB OS=Anopheles gambiae GN=AgaP_AGAP002927 PE=3 SV=1;>tr|Q7PQX7|Q7PQX7_ANOGA AGAP002927-PA OS=Anopheles gambiae GN=AgaP_AGAP002927 PE=3 SV=5	PF00233	3\5\-cyclic nucleotide phosphodiesterase		173.59	0.052164
F5HKF0	F5HKF0	>tr|F5HKF0|F5HKF0_ANOGA AGAP002925-PA OS=Anopheles gambiae GN=AgaP_AGAP002925 PE=4 SV=1	PF09412	Endoribonuclease XendoU		56.909	7.95e-35
F5HKF3	F5HKF3	>tr|F5HKF3|F5HKF3_ANOGA AGAP002914-PA OS=Anopheles gambiae GN=AGAP002914 PE=3 SV=1	PF10509	Galactokinase galactose-binding signature		43.559	2.3e-12
F5HKG0	F5HKG0	>tr|F5HKG0|F5HKG0_ANOGA AGAP013212-PA OS=Anopheles gambiae GN=AgaP_AGAP013212 PE=4 SV=1	PF03656	Pam16		14.546	2.98e-13
F5HKH3;F5HKH6;F5HKH4;Q7QD02;F5HKH5	F5HKH3;F5HKH6;F5HKH4;Q7QD02;F5HKH5	>tr|F5HKH3|F5HKH3_ANOGA AGAP002891-PB OS=Anopheles gambiae GN=GPRMGL4 PE=4 SV=1;>tr|F5HKH6|F5HKH6_ANOGA AGAP002891-PD OS=Anopheles gambiae GN=GPRMGL4 PE=4 SV=1;>tr|F5HKH4|F5HKH4_ANOGA AGAP002891-PE OS=Anopheles gambiae GN=GPRMGL4 PE=4 SV=1;>tr|Q7QD02|Q7QD0	PF00654	Voltage gated chloride channel		131.86	0.031606
F5HKH7;Q7QD01	F5HKH7;Q7QD01	>tr|F5HKH7|F5HKH7_ANOGA AGAP002890-PB OS=Anopheles gambiae GN=AgaP_AGAP002890 PE=4 SV=1;>tr|Q7QD01|Q7QD01_ANOGA AGAP002890-PA OS=Anopheles gambiae GN=AgaP_AGAP002890 PE=4 SV=5	PF03036	Perilipin family		47.924	0.0011895
F5HKI4;Q7QCZ7;F5HKI5	F5HKI4;Q7QCZ7;F5HKI5	>tr|F5HKI4|F5HKI4_ANOGA AGAP002879-PB OS=Anopheles gambiae GN=AgaP_AGAP002879 PE=3 SV=1;>tr|Q7QCZ7|Q7QCZ7_ANOGA AGAP002879-PA OS=Anopheles gambiae GN=AgaP_AGAP002879 PE=3 SV=5;>tr|F5HKI5|F5HKI5_ANOGA AGAP002879-PC OS=Anopheles gambiae GN=AgaP_AGAP002879 PE	PF00112	Papain family cysteine protease		202.19	0
F5HKJ1;F5HKJ2;F5HKJ4	F5HKJ1;F5HKJ2;F5HKJ4	>tr|F5HKJ1|F5HKJ1_ANOGA AGAP002858-PC OS=Anopheles gambiae GN=AgaP_AGAP002858 PE=3 SV=1;>tr|F5HKJ2|F5HKJ2_ANOGA AGAP002858-PB OS=Anopheles gambiae GN=AgaP_AGAP002858 PE=3 SV=1;>tr|F5HKJ4|F5HKJ4_ANOGA AGAP002858-PD OS=Anopheles gambiae GN=AgaP_AGAP002858 PE	PF00122	E1-E2 ATPase		115.4	0
F5HKK8	F5HKK8	>tr|F5HKK8|F5HKK8_ANOGA AGAP013130-PA OS=Anopheles gambiae GN=AgaP_AGAP013130 PE=4 SV=1	none	none		11.929	0.0184
F5HKL1;Q7QCU4	F5HKL1;Q7QCU4	>tr|F5HKL1|F5HKL1_ANOGA AGAP002807-PB OS=Anopheles gambiae GN=AgaP_AGAP002807 PE=4 SV=1;>tr|Q7QCU4|Q7QCU4_ANOGA AGAP002807-PA OS=Anopheles gambiae GN=AgaP_AGAP002807 PE=4 SV=4	PF00439	Bromodomain		184.91	7.58e-12
F5HKM9	F5HKM9	>tr|F5HKM9|F5HKM9_ANOGA AGAP013025-PA OS=Anopheles gambiae GN=AgaP_AGAP013025 PE=4 SV=1	none	none		24.515	1.6e-10
Q7QCN9;F5HKN5	Q7QCN9;F5HKN5	>tr|Q7QCN9|Q7QCN9_ANOGA AGAP002736-PA OS=Anopheles gambiae GN=AgaP_AGAP002736 PE=4 SV=5;>tr|F5HKN5|F5HKN5_ANOGA AGAP002736-PB OS=Anopheles gambiae GN=AgaP_AGAP002736 PE=4 SV=1	none	none		85.23	0.0022592
F5HKN6;Q7PQX9	F5HKN6;Q7PQX9	>tr|F5HKN6|F5HKN6_ANOGA AGAP002728-PB OS=Anopheles gambiae GN=AgaP_AGAP002728 PE=3 SV=1;>tr|Q7PQX9|Q7PQX9_ANOGA AGAP002728-PA OS=Anopheles gambiae GN=AgaP_AGAP002728 PE=3 SV=5	PF00180	Isocitrate/isopropylmalate dehydrogenase		45.375	2.11e-268
F5HKN8;Q7QCN4	F5HKN8;Q7QCN4	>tr|F5HKN8|F5HKN8_ANOGA AGAP002726-PB OS=Anopheles gambiae GN=CPR9 PE=4 SV=1;>tr|Q7QCN4|Q7QCN4_ANOGA AGAP002726-PA OS=Anopheles gambiae GN=CPR9 PE=4 SV=3	PF00379	Insect cuticle protein		25.112	2.68e-32
F5HKQ7	F5HKQ7	>tr|F5HKQ7|F5HKQ7_ANOGA AGAP013131-PA OS=Anopheles gambiae GN=AgaP_AGAP013131 PE=4 SV=1	none	none		12.465	7.74e-05
F5HKQ8;Q5TTX2	F5HKQ8;Q5TTX2	>tr|F5HKQ8|F5HKQ8_ANOGA AGAP002654-PB OS=Anopheles gambiae GN=AgaP_AGAP002654 PE=4 SV=1;>tr|Q5TTX2|Q5TTX2_ANOGA AGAP002654-PA OS=Anopheles gambiae GN=AgaP_AGAP002654 PE=4 SV=3	PF00076	RNA recognition motif. (a.k.a. RRM, RBD, or RNP domain)		126.81	0
F5HKT8	F5HKT8	>tr|F5HKT8|F5HKT8_ANOGA AGAP013336-PA OS=Anopheles gambiae GN=AgaP_AGAP013336 PE=4 SV=1	none	none		10.686	4.18e-26
F5HKV6	F5HKV6	>tr|F5HKV6|F5HKV6_ANOGA Fructose-bisphosphate aldolase OS=Anopheles gambiae GN=AgaP_AGAP002564 PE=3 SV=1	PF00274	Fructose-bisphosphate aldolase class-I		39.189	0
Q7QCC6;F5HKV7	Q7QCC6;F5HKV7	>tr|Q7QCC6|Q7QCC6_ANOGA AGAP002559-PA OS=Anopheles gambiae GN=AgaP_AGAP002559 PE=4 SV=3;>tr|F5HKV7|F5HKV7_ANOGA AGAP002559-PB OS=Anopheles gambiae GN=AgaP_AGAP002559 PE=4 SV=1	PF00650	CRAL/TRIO domain		36.979	3.27e-101
Q7PRC0;F5HKW4	Q7PRC0;F5HKW4	>tr|Q7PRC0|Q7PRC0_ANOGA AGAP002534-PA OS=Anopheles gambiae GN=AGAP002534 PE=4 SV=2;>tr|F5HKW4|F5HKW4_ANOGA AGAP002534-PB OS=Anopheles gambiae GN=AgaP_AGAP002534 PE=4 SV=1	PF00106	short chain dehydrogenase		24.766	2.09e-35
F5HKY0;Q7PQR3	F5HKY0;Q7PQR3	>tr|F5HKY0|F5HKY0_ANOGA AGAP003077-PB OS=Anopheles gambiae GN=AgaP_AGAP003077 PE=4 SV=1;>tr|Q7PQR3|Q7PQR3_ANOGA AGAP003077-PA OS=Anopheles gambiae GN=AgaP_AGAP003077 PE=4 SV=5	PF01433	Peptidase family M1		118.38	9.14e-22
F5HL05;Q5TTG1	F5HL05;Q5TTG1	>tr|F5HL05|F5HL05_ANOGA AGAP003153-PB OS=Anopheles gambiae GN=VATA_ANOGA PE=3 SV=1;>sp|Q5TTG1|VATA_ANOGA V-type proton ATPase catalytic subunit A OS=Anopheles gambiae GN=Vha68-2 PE=3 SV=1	PF00006	ATP synthase alpha/beta family, nucleotide-binding domain		68.208	0
Q7QBI2;F5HL09	Q7QBI2;F5HL09	>tr|Q7QBI2|Q7QBI2_ANOGA AGAP003164-PA OS=Anopheles gambiae GN=AgaP_AGAP003164 PE=4 SV=5;>tr|F5HL09|F5HL09_ANOGA AGAP003164-PB OS=Anopheles gambiae GN=AgaP_AGAP003164 PE=4 SV=1	PF00168	C2 domain		135.27	8.03e-07
F5HL11;Q005M7;Q7QBF4;C6JYM3;C6JYN0;C6JYN1;C6JYN2;C6JYN4;C6JYN5;C6JYP3;C6JYQ6;C6JYM6;C6JYM7;C6JYM8;C6JYQ8;B2FW88;B2FW95;B2FW98;B2FWA1	F5HL11;Q005M7;Q7QBF4;C6JYM3;C6JYN0;C6JYN1;C6JYN2;C6JYN4;C6JYN5;C6JYP3;C6JYQ6;C6JYM6;C6JYM7	>tr|F5HL11|F5HL11_ANOGA AGAP003194-PB OS=Anopheles gambiae GN=SRPN8 PE=3 SV=1;>tr|Q005M7|Q005M7_ANOGA Serpin 8 OS=Anopheles gambiae GN=SRPN8 PE=2 SV=1;>tr|Q7QBF4|Q7QBF4_ANOGA AGAP003194-PA OS=Anopheles gambiae GN=SRPN8 PE=3 SV=4;>tr|C6JYM3|C6JYM3_ANOGA Ser	PF00079	Serpin (serine protease inhibitor)		50.264	6.65e-06
Q7QBE4;F5HL15	Q7QBE4;F5HL15	>tr|Q7QBE4|Q7QBE4_ANOGA AGAP003206-PA OS=Anopheles gambiae GN=AgaP_AGAP003206 PE=4 SV=4;>tr|F5HL15|F5HL15_ANOGA AGAP003206-PB OS=Anopheles gambiae GN=AgaP_AGAP003206 PE=4 SV=1	PF07690	Major Facilitator Superfamily		88.527	3.04e-116
F5HL16;Q7PQT9	F5HL16;Q7PQT9	>tr|F5HL16|F5HL16_ANOGA AGAP003219-PB OS=Anopheles gambiae GN=AgaP_AGAP003219 PE=4 SV=1;>tr|Q7PQT9|Q7PQT9_ANOGA AGAP003219-PA OS=Anopheles gambiae GN=AgaP_AGAP003219 PE=4 SV=5	PF00076	RNA recognition motif. (a.k.a. RRM, RBD, or RNP domain)		40.528	1.27e-09
F5HL20;F5HL19;F5HL21	F5HL20;F5HL19;F5HL21	>tr|F5HL20|F5HL20_ANOGA AGAP003238-PC OS=Anopheles gambiae GN=AgaP_AGAP003238 PE=4 SV=1;>tr|F5HL19|F5HL19_ANOGA AGAP003238-PD OS=Anopheles gambiae GN=AgaP_AGAP003238 PE=4 SV=1;>tr|F5HL21|F5HL21_ANOGA AGAP003238-PB OS=Anopheles gambiae GN=AgaP_AGAP003238 PE	PF03096	Ndr family		40.09	1.72e-290
F5HL33	F5HL33	>tr|F5HL33|F5HL33_ANOGA AGAP004108-PB OS=Anopheles gambiae GN=AgaP_AGAP004108 PE=4 SV=1	PF07679	Immunoglobulin I-set domain		36.085	1.15e-81
F5HL44;Q7QB64	F5HL44;Q7QB64	>tr|F5HL44|F5HL44_ANOGA Malic enzyme OS=Anopheles gambiae GN=AgaP_AGAP004159 PE=3 SV=1;>tr|Q7QB64|Q7QB64_ANOGA Malic enzyme OS=Anopheles gambiae GN=AgaP_AGAP004159 PE=3 SV=5	PF03949	Malic enzyme, NAD binding domain		69.577	3.71e-188
F5HL57;Q7PH03	F5HL57;Q7PH03	>tr|F5HL57|F5HL57_ANOGA AGAP004225-PB (Fragment) OS=Anopheles gambiae GN=AgaP_AGAP004225 PE=4 SV=1;>tr|Q7PH03|Q7PH03_ANOGA AGAP004225-PA (Fragment) OS=Anopheles gambiae GN=AgaP_AGAP004225 PE=4 SV=4	PF06246	Isy1-like splicing family		28.435	0.0036053
Q7QB23;F5HL58	Q7QB23;F5HL58	>tr|Q7QB23|Q7QB23_ANOGA AGAP004226-PA OS=Anopheles gambiae GN=AgaP_AGAP004226 PE=4 SV=5;>tr|F5HL58|F5HL58_ANOGA AGAP004226-PB OS=Anopheles gambiae GN=AgaP_AGAP004226 PE=4 SV=1	PF10205	Predicted coiled-coil domain-containing protein		46.012	3.66e-05
F5HL61;Q7QB17;F5HL62	F5HL61;Q7QB17	>tr|F5HL61|F5HL61_ANOGA AGAP004235-PC OS=Anopheles gambiae GN=AgaP_AGAP004235 PE=3 SV=1;>tr|Q7QB17|Q7QB17_ANOGA AGAP004235-PA OS=Anopheles gambiae GN=AGAP004235 PE=3 SV=3	PF00736	EF-1 guanine nucleotide exchange domain		48.448	6.57e-165
F5HL66;Q7PQL0	F5HL66;Q7PQL0	>tr|F5HL66|F5HL66_ANOGA AGAP004246-PB (Fragment) OS=Anopheles gambiae GN=AgaP_AGAP004246 PE=4 SV=1;>tr|Q7PQL0|Q7PQL0_ANOGA AGAP004246-PA (Fragment) OS=Anopheles gambiae GN=AgaP_AGAP004246 PE=4 SV=5	PF00102	Protein-tyrosine phosphatase		221.2	0.00053314
F5HL67	F5HL67	>tr|F5HL67|F5HL67_ANOGA AGAP013480-PA OS=Anopheles gambiae GN=AgaP_AGAP013480 PE=4 SV=1	none	none		75.991	2.18e-41
F5HL68;Q7PGZ2	F5HL68;Q7PGZ2	>tr|F5HL68|F5HL68_ANOGA Glutathione peroxidase OS=Anopheles gambiae GN=GPXH1 PE=3 SV=1;>tr|Q7PGZ2|Q7PGZ2_ANOGA Glutathione peroxidase OS=Anopheles gambiae GN=GPXH1 PE=3 SV=3				22.235	1.21e-90
F5HL70	F5HL70	>tr|F5HL70|F5HL70_ANOGA AGAP012988-PA OS=Anopheles gambiae GN=AgaP_AGAP012988 PE=4 SV=1	none	none		13.919	0.034072
F5HL81	F5HL81	>tr|F5HL81|F5HL81_ANOGA AGAP004273-PC OS=Anopheles gambiae GN=AgaP_AGAP004273 PE=4 SV=1	PF03909	BSD domain		54.898	0
F5HL83;F5HL85;Q5TQQ1;Q8WQP8	F5HL83;F5HL85	>tr|F5HL83|F5HL83_ANOGA AGAP001076-PA OS=Anopheles gambiae GN=AGAP001076 PE=3 SV=1;>tr|F5HL85|F5HL85_ANOGA AGAP001076-PD OS=Anopheles gambiae GN=AgaP_AGAP001076 PE=3 SV=1	PF00067	Cytochrome P450		64.735	9.98e-17
Q7QKM8;F5HL87	Q7QKM8;F5HL87	>tr|Q7QKM8|Q7QKM8_ANOGA AGAP012662-PA (Fragment) OS=Anopheles gambiae str. PEST GN=AgaP_AGAP012662 PE=4 SV=3;>tr|F5HL87|F5HL87_ANOGA AGAP013231-PA OS=Anopheles gambiae GN=AgaP_AGAP013231 PE=4 SV=1	PF00795	Carbon-nitrogen hydrolase		33.87	0.00021261
F5HL97	F5HL97	>tr|F5HL97|F5HL97_ANOGA Elongation factor 1-alpha OS=Anopheles gambiae GN=AGAP003541 PE=3 SV=1	PF00009	Elongation factor Tu GTP binding domain		50.443	4.19e-149
F5HLB2	F5HLB2	>tr|F5HLB2|F5HLB2_ANOGA AGAP013333-PA OS=Anopheles gambiae GN=AgaP_AGAP013333 PE=3 SV=1	PF00153	Mitochondrial carrier protein		38.319	8.23e-139
F5HLB5	F5HLB5	>tr|F5HLB5|F5HLB5_ANOGA AGAP003597-PB OS=Anopheles gambiae GN=AgaP_AGAP003597 PE=4 SV=1	PF00856	SET domain		51.637	1.76e-83
F5HLC1;F5HLC2;Q7QAM6	F5HLC1;F5HLC2;Q7QAM6	>tr|F5HLC1|F5HLC1_ANOGA AGAP003623-PC OS=Anopheles gambiae GN=AgaP_AGAP003623 PE=4 SV=1;>tr|F5HLC2|F5HLC2_ANOGA AGAP003623-PB OS=Anopheles gambiae GN=AgaP_AGAP003623 PE=4 SV=1;>tr|Q7QAM6|Q7QAM6_ANOGA AGAP003623-PA OS=Anopheles gambiae GN=AGAP003623 PE=4 SV	PF00501	AMP-binding enzyme		80.053	4.9e-71
F5HLD3	F5HLD3	>tr|F5HLD3|F5HLD3_ANOGA AGAP013179-PA OS=Anopheles gambiae GN=AgaP_AGAP013179 PE=4 SV=1	none	none		62.305	0.0089052
Q7PH68;F5HLD4;F5HLD5	Q7PH68;F5HLD4;F5HLD5	>tr|Q7PH68|Q7PH68_ANOGA AGAP003656-PA OS=Anopheles gambiae GN=AgaP_AGAP003656 PE=4 SV=5;>tr|F5HLD4|F5HLD4_ANOGA AGAP003656-PB OS=Anopheles gambiae GN=AgaP_AGAP003656 PE=4 SV=1;>tr|F5HLD5|F5HLD5_ANOGA AGAP003656-PC OS=Anopheles gambiae GN=AgaP_AGAP003656 PE	PF00052	Laminin B (Domain IV)		454.54	0
F5HLG3;F5HLG5;Q7QIZ0;A7URQ4	F5HLG3;F5HLG5	>tr|F5HLG3|F5HLG3_ANOGA AGAP003711-PD OS=Anopheles gambiae GN=AgaP_AGAP003711 PE=4 SV=1;>tr|F5HLG5|F5HLG5_ANOGA AGAP003711-PB OS=Anopheles gambiae GN=AgaP_AGAP003711 PE=4 SV=1	PF01496	V-type ATPase 116kDa subunit family		97.358	2.33e-65
F5HLG8	F5HLG8	>tr|F5HLG8|F5HLG8_ANOGA AGAP004504-PB OS=Anopheles gambiae GN=AgaP_AGAP004504 PE=4 SV=1	PF01417	ENTH domain		145.65	2.89e-34
F5HLJ0	F5HLJ0	>tr|F5HLJ0|F5HLJ0_ANOGA AGAP013053-PA OS=Anopheles gambiae GN=AgaP_AGAP013053 PE=4 SV=1	none	none		47.914	0.0013845
F5HLJ6;Q7PHG1	F5HLJ6;Q7PHG1	>tr|F5HLJ6|F5HLJ6_ANOGA AGAP004283-PB OS=Anopheles gambiae GN=AgaP_AGAP004283 PE=4 SV=1;>tr|Q7PHG1|Q7PHG1_ANOGA AGAP004283-PA OS=Anopheles gambiae GN=AGAP004283 PE=4 SV=2	PF01217	Clathrin adaptor complex small chain		18.431	0.078018
F5HLK4	F5HLK4	>tr|F5HLK4|F5HLK4_ANOGA AGAP004298-PA OS=Anopheles gambiae GN=AgaP_AGAP004298 PE=4 SV=1	PF00036	EF hand		19.249	1.69e-30
F5HLL7	F5HLL7	>tr|F5HLL7|F5HLL7_ANOGA AGAP004362-PB OS=Anopheles gambiae GN=AgaP_AGAP004362 PE=3 SV=1	PF00208	Glutamate/Leucine/Phenylalanine/Valine dehydrogenase		61.302	4.38e-267
F5HLM0;F5HLL8;F5HLM1	F5HLM0;F5HLL8;F5HLM1	>tr|F5HLM0|F5HLM0_ANOGA AGAP004362-PF OS=Anopheles gambiae GN=AgaP_AGAP004362 PE=3 SV=1;>tr|F5HLL8|F5HLL8_ANOGA AGAP004362-PD OS=Anopheles gambiae GN=AgaP_AGAP004362 PE=3 SV=1;>tr|F5HLM1|F5HLM1_ANOGA Glutamate dehydrogenase OS=Anopheles gambiae GN=AgaP_AGA	PF00208	Glutamate/Leucine/Phenylalanine/Valine dehydrogenase		63.198	4.28e-255
F5HLN3;F5HLN4	F5HLN3;F5HLN4	>tr|F5HLN3|F5HLN3_ANOGA AGAP004437-PC OS=Anopheles gambiae GN=AgaP_AGAP004437 PE=3 SV=1;>tr|F5HLN4|F5HLN4_ANOGA AGAP004437-PA OS=Anopheles gambiae GN=AGAP004437 PE=3 SV=1	PF01266	FAD dependent oxidoreductase		81.84	4.56e-228
Q7QA48;F5HLN7;REV__CON__O76013;REV__CON__Q497I4;REV__CON__Q14532;REV__CON__Q6IFU5;REV__CON__Q92764;REV__CON__Q15323;REV__CON__Q9UE12;REV__CON__O76009;REV__CON__Q14525;REV__CON__Q6NTB9;REV__CON__Q9D646	Q7QA48;F5HLN7	>tr|Q7QA48|Q7QA48_ANOGA AGAP004440-PA OS=Anopheles gambiae GN=AgaP_AGAP004440 PE=4 SV=5;>tr|F5HLN7|F5HLN7_ANOGA AGAP004440-PC OS=Anopheles gambiae GN=AgaP_AGAP004440 PE=4 SV=1	PF00435	Spectrin repeat		481.15	7.07e-15
F5HLN9;Q7QA46	F5HLN9;Q7QA46	>tr|F5HLN9|F5HLN9_ANOGA AGAP004443-PB OS=Anopheles gambiae GN=AgaP_AGAP004443 PE=4 SV=1;>tr|Q7QA46|Q7QA46_ANOGA AGAP004443-PA OS=Anopheles gambiae GN=AgaP_AGAP004443 PE=4 SV=5	PF00069	Protein kinase domain		51.415	4.51e-33
F5HLP4	F5HLP4	>tr|F5HLP4|F5HLP4_ANOGA AGAP013508-PA OS=Anopheles gambiae GN=AgaP_AGAP013508 PE=4 SV=1	none	none		67.56	7.07e-186
F5HLQ7;Q17017	F5HLQ7;Q17017	>tr|F5HLQ7|F5HLQ7_ANOGA AGAP013189-PA OS=Anopheles gambiae GN=FABP_ANOGA_b PE=3 SV=1;>sp|Q17017|FABP_ANOGA Probable fatty acid-binding protein OS=Anopheles gambiae GN=ENSANGG00000000821 PE=3 SV=2	PF00061	Lipocalin / cytosolic fatty-acid binding protein family		14.744	1.19e-183
F5HLR1;Q5XNT1	F5HLR1	>tr|F5HLR1|F5HLR1_ANOGA AGAP013511-PA OS=Anopheles gambiae GN=AgaP_AGAP013511 PE=3 SV=1	PF00067	Cytochrome P450		54.992	1.12e-69
F5HLR5;F5HLR6;Q7PCP9	F5HLR5;F5HLR6;Q7PCP9	>tr|F5HLR5|F5HLR5_ANOGA AGAP003352-PB OS=Anopheles gambiae GN=AgaP_AGAP003352 PE=4 SV=1;>tr|F5HLR6|F5HLR6_ANOGA AGAP003352-PC OS=Anopheles gambiae GN=AgaP_AGAP003352 PE=4 SV=1;>tr|Q7PCP9|Q7PCP9_ANOGA AGAP003352-PA OS=Anopheles gambiae GN=AgaP_AGAP003352 PE	PF01145	SPFH domain / Band 7 family		42.722	0.0012668
F5HLR7	F5HLR7	>tr|F5HLR7|F5HLR7_ANOGA AGAP013192-PA OS=Anopheles gambiae GN=AgaP_AGAP013192 PE=4 SV=1	PF00188	Cysteine-rich secretory protein family		28.648	3.23e-45
Q7Q995;F5HLS3	Q7Q995;F5HLS3	>tr|Q7Q995|Q7Q995_ANOGA AGAP003369-PA OS=Anopheles gambiae GN=AgaP_AGAP003369 PE=4 SV=5;>tr|F5HLS3|F5HLS3_ANOGA AGAP003369-PB OS=Anopheles gambiae GN=AgaP_AGAP003369 PE=4 SV=1	PF04818	Protein of unknown function, DUF618		151.07	3.92e-15
F5HLS5	F5HLS5	>tr|F5HLS5|F5HLS5_ANOGA AGAP003372-PB OS=Anopheles gambiae GN=AgaP_AGAP003372 PE=4 SV=1	PF00702	haloacid dehalogenase-like hydrolase		27.552	3.74e-33
F5HLU5;Q7PPE6;F5HLV2;F5HLV0;F5HLU7;F5HLU9	F5HLU5;Q7PPE6	>tr|F5HLU5|F5HLU5_ANOGA AGAP004592-PE OS=Anopheles gambiae GN=AgaP_AGAP004592 PE=4 SV=1;>tr|Q7PPE6|Q7PPE6_ANOGA AGAP004592-PA OS=Anopheles gambiae GN=AgaP_AGAP004592 PE=4 SV=3	PF00076	RNA recognition motif. (a.k.a. RRM, RBD, or RNP domain)		40.866	1.02e-13
F5HLV8;A7UTK6;Q3B716	F5HLV8;A7UTK6;Q3B716	>tr|F5HLV8|F5HLV8_ANOGA AGAP001053-PD OS=Anopheles gambiae GN=AgaP_AGAP001053 PE=4 SV=1;>tr|A7UTK6|A7UTK6_ANOGA AGAP001053-PC OS=Anopheles gambiae GN=AGAP001053 PE=4 SV=1;>tr|Q3B716|Q3B716_ANOGA Troponin I isoform 6b1 OS=Anopheles gambiae str. PEST GN=TpnI	PF00992	Troponin		24.957	4e-167
F5HLX5	F5HLX5	>tr|F5HLX5|F5HLX5_ANOGA AGAP013092-PA OS=Anopheles gambiae GN=AgaP_AGAP013092 PE=4 SV=1	PF02297	Cytochrome oxidase c subunit VIb		8.999	4.69e-58
F5HLZ2	F5HLZ2	>tr|F5HLZ2|F5HLZ2_ANOGA AGAP012991-PA OS=Anopheles gambiae GN=AgaP_AGAP012991 PE=4 SV=1	PF06268	Fascin domain		57.36	3.1e-22
F5HM00;Q7PMW6	F5HM00;Q7PMW6	>tr|F5HM00|F5HM00_ANOGA AGAP001082-PB OS=Anopheles gambiae GN=AgaP_AGAP001082 PE=4 SV=1;>tr|Q7PMW6|Q7PMW6_ANOGA AGAP001082-PA OS=Anopheles gambiae GN=AgaP_AGAP001082 PE=4 SV=4	PF02199	Saposin A-type domain		113.18	4.24e-33
F5HM13	F5HM13	>tr|F5HM13|F5HM13_ANOGA Serine hydroxymethyltransferase OS=Anopheles gambiae GN=AgaP_AGAP001065 PE=3 SV=1	PF00464	Serine hydroxymethyltransferase		51.765	5.23e-70
F5HM17	F5HM17	>tr|F5HM17|F5HM17_ANOGA AGAP013341-PA OS=Anopheles gambiae GN=AgaP_AGAP013341 PE=4 SV=1	none	none		105.98	0.0083604
Q7Q2A8;F5HM28	Q7Q2A8;F5HM28	>tr|Q7Q2A8|Q7Q2A8_ANOGA AGAP003938-PA OS=Anopheles gambiae GN=AgaP_AGAP003938 PE=4 SV=5;>tr|F5HM28|F5HM28_ANOGA AGAP003938-PB OS=Anopheles gambiae GN=AgaP_AGAP003938 PE=4 SV=1	PF00595	PDZ domain (Also known as DHR or GLGF)		37.48	0.009099
F5HM37	F5HM37	>tr|F5HM37|F5HM37_ANOGA AGAP013271-PA OS=Anopheles gambiae GN=AgaP_AGAP013271 PE=4 SV=1	none	none		12.728	8.34e-08
F5HM45;Q7Q272;F5HM46;F5HM47	F5HM45;Q7Q272;F5HM46;F5HM47	>tr|F5HM45|F5HM45_ANOGA AGAP003997-PB OS=Anopheles gambiae GN=AgaP_AGAP003997 PE=3 SV=1;>tr|Q7Q272|Q7Q272_ANOGA AGAP003997-PA OS=Anopheles gambiae GN=AgaP_AGAP003997 PE=3 SV=5;>tr|F5HM46|F5HM46_ANOGA AGAP003997-PC OS=Anopheles gambiae GN=AgaP_AGAP003997 PE	PF00069	Protein kinase domain		55.526	3.79e-38
F5HM51	F5HM51	>tr|F5HM51|F5HM51_ANOGA AGAP013186-PA OS=Anopheles gambiae GN=AgaP_AGAP013186 PE=4 SV=1	PF00560	Leucine Rich Repeat		39.548	0.0088781
F5HM53;Q7Q257	F5HM53;Q7Q257	>tr|F5HM53|F5HM53_ANOGA AGAP004028-PB OS=Anopheles gambiae GN=AgaP_AGAP004028 PE=4 SV=1;>tr|Q7Q257|Q7Q257_ANOGA AGAP004028-PA OS=Anopheles gambiae GN=AgaP_AGAP004028 PE=4 SV=5	PF04851	Type III restriction enzyme, res subunit		177.76	0.04343
F5HM58;Q7Q0I8	F5HM58;Q7Q0I8	>tr|F5HM58|F5HM58_ANOGA AGAP003296-PB OS=Anopheles gambiae GN=AgaP_AGAP003296 PE=4 SV=1;>tr|Q7Q0I8|Q7Q0I8_ANOGA AGAP003296-PA OS=Anopheles gambiae GN=AgaP_AGAP003296 PE=4 SV=5	PF07766	LETM1-like protein		100.55	6.5e-106
F5HM59;Q7PKA3	F5HM59;Q7PKA3	>tr|F5HM59|F5HM59_ANOGA AGAP003308-PB OS=Anopheles gambiae GN=AgaP_AGAP003308 PE=4 SV=1;>tr|Q7PKA3|Q7PKA3_ANOGA AGAP003308-PA OS=Anopheles gambiae GN=AgaP_AGAP003308 PE=4 SV=5	PF01607	Chitin binding Peritrophin-A domain		27.632	1.74e-21
F5HM63	F5HM63	>tr|F5HM63|F5HM63_ANOGA AGAP003318-PB OS=Anopheles gambiae GN=AgaP_AGAP003318 PE=4 SV=1	PF02750	Synapsin, ATP binding domain		97.445	0
F5HM64	F5HM64	>tr|F5HM64|F5HM64_ANOGA AGAP013430-PA OS=Anopheles gambiae GN=AgaP_AGAP013430 PE=4 SV=1	none	none		12.084	1.4e-09
F5HM65	F5HM65	>tr|F5HM65|F5HM65_ANOGA AGAP013167-PA OS=Anopheles gambiae GN=AgaP_AGAP013167 PE=4 SV=1	PF01103	Surface antigen		49.607	2.87e-06
F5HM67	F5HM67	>tr|F5HM67|F5HM67_ANOGA AGAP002085-PA OS=Anopheles gambiae GN=AGAP002085 PE=4 SV=1	none	none		16.984	4.69e-113
F5HM87;Q7PL01	F5HM87;Q7PL01	>tr|F5HM87|F5HM87_ANOGA AGAP002015-PB OS=Anopheles gambiae GN=AgaP_AGAP002015 PE=4 SV=1;>tr|Q7PL01|Q7PL01_ANOGA AGAP002015-PA OS=Anopheles gambiae GN=AGAP002015 PE=4 SV=4	PF03028	Dynein heavy chain		533.1	5.45e-301
F5HMA3	F5HMA3	>tr|F5HMA3|F5HMA3_ANOGA AGAP013533-PA OS=Anopheles gambiae GN=AgaP_AGAP013533 PE=4 SV=1	PF06585	Haemolymph juvenile hormone binding protein (JHBP)		27.359	0.0002857
F5HMA4	F5HMA4	>tr|F5HMA4|F5HMA4_ANOGA AGAP013061-PA OS=Anopheles gambiae GN=AgaP_AGAP013061 PE=4 SV=1	PF06585	Haemolymph juvenile hormone binding protein (JHBP)		27.827	3.56e-08
F5HMA7;Q7PYK3	F5HMA7;Q7PYK3	>tr|F5HMA7|F5HMA7_ANOGA AGAP001981-PB OS=Anopheles gambiae GN=AgaP_AGAP001981 PE=4 SV=1;>tr|Q7PYK3|Q7PYK3_ANOGA AGAP001981-PA OS=Anopheles gambiae GN=AgaP_AGAP001981 PE=4 SV=5	PF06585	Haemolymph juvenile hormone binding protein (JHBP)		28.169	2.66e-07
F5HMB0;Q7PYJ6	F5HMB0;Q7PYJ6	>tr|F5HMB0|F5HMB0_ANOGA Proteasome subunit alpha type OS=Anopheles gambiae GN=AgaP_AGAP001973 PE=3 SV=1;>tr|Q7PYJ6|Q7PYJ6_ANOGA Proteasome subunit alpha type OS=Anopheles gambiae GN=AgaP_AGAP001973 PE=3 SV=4	PF00227	Proteasome subunit		30.44	8.71e-71
F5HMB4;Q7PUN0	F5HMB4;Q7PUN0	>tr|F5HMB4|F5HMB4_ANOGA AGAP001957-PB OS=Anopheles gambiae GN=AgaP_AGAP001957 PE=4 SV=1;>tr|Q7PUN0|Q7PUN0_ANOGA AGAP001957-PA OS=Anopheles gambiae GN=AGAP001957 PE=4 SV=4	PF02121	Phosphatidylinositol transfer protein		31.613	2.09e-24
F5HMB9;Q7PYH0	F5HMB9;Q7PYH0	>tr|F5HMB9|F5HMB9_ANOGA AGAP001936-PB OS=Anopheles gambiae GN=AgaP_AGAP001936 PE=4 SV=1;>tr|Q7PYH0|Q7PYH0_ANOGA AGAP001936-PA OS=Anopheles gambiae GN=AgaP_AGAP001936 PE=4 SV=5	PF00388	Phosphatidylinositol-specific phospholipase C, X domain		124.95	1.02e-200
F5HMC8	F5HMC8	>tr|F5HMC8|F5HMC8_ANOGA AGAP001874-PA OS=Anopheles gambiae GN=AGAP001874 PE=4 SV=1	PF00071	Ras family		20.76	1.15e-116
F5HME4;Q7PKX8	F5HME4;Q7PKX8	>tr|F5HME4|F5HME4_ANOGA AGAP001799-PB OS=Anopheles gambiae GN=AgaP_AGAP001799 PE=3 SV=1;>tr|Q7PKX8|Q7PKX8_ANOGA AGAP001799-PA OS=Anopheles gambiae GN=AGAP001799 PE=3 SV=1	PF00261	Tropomyosin		32.41	2.78e-261
F5HME5	F5HME5	>tr|F5HME5|F5HME5_ANOGA AGAP001797-PC OS=Anopheles gambiae GN=AgaP_AGAP001797 PE=3 SV=1	PF00261	Tropomyosin		29.326	0
F5HME9;Q380N3	F5HME9;Q380N3	>tr|F5HME9|F5HME9_ANOGA AGAP001797-PE OS=Anopheles gambiae GN=AgaP_AGAP001797 PE=3 SV=1;>tr|Q380N3|Q380N3_ANOGA AGAP001797-PA OS=Anopheles gambiae GN=AgaP_AGAP001797 PE=3 SV=4	PF00261	Tropomyosin		32.823	0
F5HMF0	F5HMF0	>tr|F5HMF0|F5HMF0_ANOGA AGAP001797-PD OS=Anopheles gambiae GN=AgaP_AGAP001797 PE=3 SV=1	PF00261	Tropomyosin		48.804	0
F5HMF3;F5HMF1	F5HMF3;F5HMF1	>tr|F5HMF3|F5HMF3_ANOGA AGAP001797-PI OS=Anopheles gambiae GN=AgaP_AGAP001797 PE=3 SV=1;>tr|F5HMF1|F5HMF1_ANOGA AGAP001797-PB OS=Anopheles gambiae GN=AgaP_AGAP001797 PE=4 SV=1	PF00261	Tropomyosin		29.51	0
Q7PUN8;F5HMH0;F5HMH3;F5HMH2	Q7PUN8;F5HMH0	>tr|Q7PUN8|Q7PUN8_ANOGA AGAP001751-PA OS=Anopheles gambiae GN=AgaP_AGAP001751 PE=4 SV=5;>tr|F5HMH0|F5HMH0_ANOGA AGAP001751-PE OS=Anopheles gambiae GN=AgaP_AGAP001751 PE=4 SV=1	PF07534	TLD		148.72	3.59e-48
F5HMI4;F5HMI5;F5HMI6	F5HMI4;F5HMI5;F5HMI6	>tr|F5HMI4|F5HMI4_ANOGA AGAP013145-PB (Fragment) OS=Anopheles gambiae GN=AgaP_AGAP013145 PE=4 SV=1;>tr|F5HMI5|F5HMI5_ANOGA AGAP013145-PA (Fragment) OS=Anopheles gambiae GN=AgaP_AGAP013145 PE=4 SV=1;>tr|F5HMI6|F5HMI6_ANOGA AGAP013145-PC OS=Anopheles gambiae	PF00076	RNA recognition motif. (a.k.a. RRM, RBD, or RNP domain)		53.749	6.47e-36
Q7PY01;Q4JSB7;F5HMJ2	Q7PY01;Q4JSB7;F5HMJ2	>tr|Q7PY01|Q7PY01_ANOGA AGAP001678-PA OS=Anopheles gambiae GN=AgaP_AGAP001678 PE=4 SV=5;>tr|Q4JSB7|Q4JSB7_ANOGA Tensin OS=Anopheles gambiae GN=D1.3 PE=4 SV=1;>tr|F5HMJ2|F5HMJ2_ANOGA AGAP001678-PB OS=Anopheles gambiae GN=AgaP_AGAP001678 PE=4 SV=1	PF08416	Phosphotyrosine-binding domain		164.6	6.82e-30
F5HMJ4	F5HMJ4	>tr|F5HMJ4|F5HMJ4_ANOGA AGAP013191-PA OS=Anopheles gambiae GN=AgaP_AGAP013191 PE=4 SV=1	none	none		36.571	5.43e-05
F5HMJ7;Q7PXX6	F5HMJ7;Q7PXX6	>tr|F5HMJ7|F5HMJ7_ANOGA AGAP001644-PB OS=Anopheles gambiae GN=AgaP_AGAP001644 PE=4 SV=1;>tr|Q7PXX6|Q7PXX6_ANOGA AGAP001644-PA OS=Anopheles gambiae GN=AgaP_AGAP001644 PE=4 SV=4	PF02274	Amidinotransferase		30.128	3.88e-19
Q7PUV7;F5HMK9;Q8ST98	Q7PUV7;F5HMK9;Q8ST98	>tr|Q7PUV7|Q7PUV7_ANOGA AGAP001581-PA OS=Anopheles gambiae GN=AgaP_AGAP001581 PE=4 SV=5;>tr|F5HMK9|F5HMK9_ANOGA AGAP001581-PB OS=Anopheles gambiae GN=AgaP_AGAP001581 PE=4 SV=1;>tr|Q8ST98|Q8ST98_ANOGA Putative uncharacterized protein 4F11.9 OS=Anopheles gam	none	none		76.822	1.18e-05
F5HML9	F5HML9	>tr|F5HML9|F5HML9_ANOGA AGAP012996-PA OS=Anopheles gambiae GN=AgaP_AGAP012996 PE=4 SV=1	PF02958	Domain of unknown function (DUF227)		51.581	0.037868
F5HMM1	F5HMM1	>tr|F5HMM1|F5HMM1_ANOGA AGAP013243-PA OS=Anopheles gambiae GN=AgaP_AGAP013243 PE=4 SV=1	PF02958	Domain of unknown function (DUF227)		47.32	0.0035951
F5HMM2	F5HMM2	>tr|F5HMM2|F5HMM2_ANOGA AGAP012990-PA OS=Anopheles gambiae GN=AgaP_AGAP012990 PE=3 SV=1	PF00164	Ribosomal protein S12		16.119	1.43e-13
F5HMM8;F5HMM9	F5HMM8;F5HMM9	>tr|F5HMM8|F5HMM8_ANOGA AGAP013478-PB OS=Anopheles gambiae GN=AgaP_AGAP013478 PE=3 SV=1;>tr|F5HMM9|F5HMM9_ANOGA AGAP013478-PA OS=Anopheles gambiae GN=AgaP_AGAP013478 PE=3 SV=1	PF02826	D-isomer specific 2-hydroxyacid dehydrogenase, NAD binding domain		41.326	0.0042882
F5HMN2	F5HMN2	>tr|F5HMN2|F5HMN2_ANOGA AGAP013005-PA OS=Anopheles gambiae GN=AgaP_AGAP013005 PE=4 SV=1	none	none		33.913	0.0006795
F5HMN3	F5HMN3	>tr|F5HMN3|F5HMN3_ANOGA AGAP013185-PA OS=Anopheles gambiae GN=AgaP_AGAP013185 PE=4 SV=1	none	none		26.267	0.043974
Q7PXN9;F5HMN5	Q7PXN9;F5HMN5	>tr|Q7PXN9|Q7PXN9_ANOGA AGAP001501-PA OS=Anopheles gambiae GN=AgaP_AGAP001501 PE=4 SV=4;>tr|F5HMN5|F5HMN5_ANOGA AGAP001501-PB OS=Anopheles gambiae GN=AgaP_AGAP001501 PE=4 SV=1	PF08450	SMP-30/Gluconolaconase/LRE-like region		39.281	3.5e-87
Q7PKQ5;F5HMN8;F5HMN9	Q7PKQ5;F5HMN8;F5HMN9	>sp|Q7PKQ5|ACTN_ANOGA Alpha-actinin, sarcomeric OS=Anopheles gambiae GN=Actn PE=3 SV=2;>tr|F5HMN8|F5HMN8_ANOGA AGAP001497-PB OS=Anopheles gambiae GN=ACTN_ANOGA PE=4 SV=1;>tr|F5HMN9|F5HMN9_ANOGA AGAP001497-PC OS=Anopheles gambiae GN=ACTN_ANOGA PE=4 SV=1	PF08726	Ca2+ insensitive EF hand		106.53	0
F5HMQ1	F5HMQ1	>tr|F5HMQ1|F5HMQ1_ANOGA AGAP013329-PA OS=Anopheles gambiae GN=AgaP_AGAP013329 PE=4 SV=1	PF00583	Acetyltransferase (GNAT) family		27.383	0.0048896
F5HMQ3;F5HMQ2;Q380G8;F5HMQ4;F5HMQ6	F5HMQ3;F5HMQ2;Q380G8;F5HMQ4;F5HMQ6	>tr|F5HMQ3|F5HMQ3_ANOGA AGAP001446-PB OS=Anopheles gambiae GN=AgaP_AGAP001446 PE=4 SV=1;>tr|F5HMQ2|F5HMQ2_ANOGA AGAP001446-PC (Fragment) OS=Anopheles gambiae GN=AgaP_AGAP001446 PE=4 SV=1;>tr|Q380G8|Q380G8_ANOGA AGAP001446-PA OS=Anopheles gambiae GN=AgaP_AG	PF00571	CBS domain		145.81	9.22e-06
F5HMR6	F5HMR6	>tr|F5HMR6|F5HMR6_ANOGA AGAP001419-PC OS=Anopheles gambiae GN=AgaP_AGAP001419 PE=4 SV=1	PF00076	RNA recognition motif. (a.k.a. RRM, RBD, or RNP domain)		59.623	5.47e-159
F5HMR8	F5HMR8	>tr|F5HMR8|F5HMR8_ANOGA AGAP001419-PA OS=Anopheles gambiae GN=AGAP001419 PE=4 SV=1	PF00076	RNA recognition motif. (a.k.a. RRM, RBD, or RNP domain)		59.358	1.67e-162
F5HMS4;Q7PUS1	F5HMS4;Q7PUS1	>tr|F5HMS4|F5HMS4_ANOGA Synaptosomal-associated protein OS=Anopheles gambiae GN=AgaP_AGAP001394 PE=3 SV=1;>tr|Q7PUS1|Q7PUS1_ANOGA Synaptosomal-associated protein OS=Anopheles gambiae GN=AGAP001394 PE=3 SV=4	PF00835	SNAP-25 family		23.55	2.72e-101
F5HMS7	F5HMS7	>tr|F5HMS7|F5HMS7_ANOGA AGAP013112-PA OS=Anopheles gambiae GN=AgaP_AGAP013112 PE=4 SV=1	PF04774	Hyaluronan / mRNA binding family		54.623	1.6e-149
F5HMS8;F5HMS9;Q7PXE9	F5HMS8;F5HMS9;Q7PXE9	>tr|F5HMS8|F5HMS8_ANOGA AGAP001372-PB OS=Anopheles gambiae GN=AgaP_AGAP001372 PE=4 SV=1;>tr|F5HMS9|F5HMS9_ANOGA AGAP001372-PC OS=Anopheles gambiae GN=AgaP_AGAP001372 PE=4 SV=1;>tr|Q7PXE9|Q7PXE9_ANOGA AGAP001372-PA OS=Anopheles gambiae GN=AgaP_AGAP001372 PE	none	none		27.245	5.86e-09
F5HMT4;A7UVP5;Q7PKL4;A7UVP4;A7UVP6	F5HMT4;A7UVP5;Q7PKL4;A7UVP4;A7UVP6	>tr|F5HMT4|F5HMT4_ANOGA AGAP001315-PE OS=Anopheles gambiae GN=AgaP_AGAP001315 PE=4 SV=1;>tr|A7UVP5|A7UVP5_ANOGA AGAP001315-PB OS=Anopheles gambiae GN=AgaP_AGAP001315 PE=4 SV=2;>tr|Q7PKL4|Q7PKL4_ANOGA AGAP001315-PC OS=Anopheles gambiae GN=AgaP_AGAP001315 PE	PF05672	MAP7 (E-MAP-115) family		128.89	8.38e-51
F5HMT9	F5HMT9	>tr|F5HMT9|F5HMT9_ANOGA AGAP013277-PA OS=Anopheles gambiae GN=AgaP_AGAP013277 PE=4 SV=1	PF00432	Prenyltransferase and squalene oxidase repeat		37.101	0.030936
F5HMU0;Q7PX94;F5HMU1	F5HMU0;Q7PX94	>tr|F5HMU0|F5HMU0_ANOGA AGAP001287-PB OS=Anopheles gambiae GN=AgaP_AGAP001287 PE=4 SV=1;>tr|Q7PX94|Q7PX94_ANOGA AGAP001287-PA OS=Anopheles gambiae GN=AgaP_AGAP001287 PE=4 SV=5	PF00621	RhoGEF domain		595.21	2.37e-05
F5HMV1	F5HMV1	>tr|F5HMV1|F5HMV1_ANOGA AGAP001257-PB OS=Anopheles gambiae GN=AgaP_AGAP001257 PE=4 SV=1	PF01704	UTP--glucose-1-phosphate uridylyltransferase		58.174	8.64e-90
F5HMV2;F5HMV3;Q7PX77	F5HMV2;F5HMV3;Q7PX77	>tr|F5HMV2|F5HMV2_ANOGA AGAP001256-PC OS=Anopheles gambiae GN=AgaP_AGAP001256 PE=3 SV=1;>tr|F5HMV3|F5HMV3_ANOGA AGAP001256-PB OS=Anopheles gambiae GN=AgaP_AGAP001256 PE=3 SV=1;>tr|Q7PX77|Q7PX77_ANOGA AGAP001256-PA OS=Anopheles gambiae GN=AGAP001256 PE=3 SV	PF01747	ATP-sulfurylase		74.621	1.21e-83
F5HMW0	F5HMW0	>tr|F5HMW0|F5HMW0_ANOGA AGAP013048-PA OS=Anopheles gambiae GN=AgaP_AGAP013048 PE=4 SV=1	PF00076	RNA recognition motif. (a.k.a. RRM, RBD, or RNP domain)		10.186	1.55e-13
Q7PX40;F5HMX0	Q7PX40;F5HMX0	>tr|Q7PX40|Q7PX40_ANOGA AGAP001200-PA OS=Anopheles gambiae GN=AGAP001200 PE=4 SV=3;>tr|F5HMX0|F5HMX0_ANOGA AGAP001200-PB OS=Anopheles gambiae GN=AgaP_AGAP001200 PE=4 SV=1	PF06202	Amylo-alpha-1,6-glucosidase		175.87	7.14e-30
F7IW19;F5HMX5;Q8I8R1	F7IW19;F5HMX5;Q8I8R1	>tr|F7IW19|F7IW19_ANOGA AGAP001189-PA OS=Anopheles gambiae GN=OBP10 PE=4 SV=1;>tr|F5HMX5|F5HMX5_ANOGA AGAP001189-PB OS=Anopheles gambiae GN=OBP10 PE=4 SV=1;>tr|Q8I8R1|Q8I8R1_ANOGA Odorant-binding protein AgamOBP10 OS=Anopheles gambiae GN=AgamOBP10 PE=4 SV=	PF01395	PBP/GOBP family		15.564	2.01e-40
F5HMX8;F5HMY2;Q7PX14;A0NH90;Q7QC57;O97165	F5HMX8;F5HMY2;Q7PX14	>tr|F5HMX8|F5HMX8_ANOGA AGAP013149-PA OS=Anopheles gambiae GN=GPROP1 PE=3 SV=1;>tr|F5HMY2|F5HMY2_ANOGA AGAP012982-PA OS=Anopheles gambiae GN=GPROP3 PE=3 SV=1;>tr|Q7PX14|Q7PX14_ANOGA AGAP001161-PA OS=Anopheles gambiae GN=GPROP6 PE=3 SV=4	PF00001	7 transmembrane receptor (rhodopsin family)		41.54	2.28e-92
F5HMY6;Q7PUU7	F5HMY6;Q7PUU7	>tr|F5HMY6|F5HMY6_ANOGA AGAP001141-PB OS=Anopheles gambiae GN=AgaP_AGAP001141 PE=4 SV=1;>tr|Q7PUU7|Q7PUU7_ANOGA AGAP001141-PA OS=Anopheles gambiae GN=AgaP_AGAP001141 PE=4 SV=5	none	none		132.75	8.31e-29
F7IUE6;Q7PR02;Q17033;Q7Q3K7	F7IUE6;Q7PR02;Q17033;Q7Q3K7	>tr|F7IUE6|F7IUE6_ANOGA AGAP001971-PA OS=Anopheles gambiae GN=AgaP_AGAP001971 PE=4 SV=1;>tr|Q7PR02|Q7PR02_ANOGA AGAP002599-PA OS=Anopheles gambiae GN=AgaP_AGAP002599 PE=4 SV=4;>tr|Q17033|Q17033_ANOGA Polyubiquitin OS=Anopheles gambiae PE=4 SV=1;>tr|Q7Q3K7|	PF00240	Ubiquitin family		119.79	1.48e-142
F7IUQ9;Q7PUV9	F7IUQ9;Q7PUV9	>tr|F7IUQ9|F7IUQ9_ANOGA Predicted protein OS=Anopheles gambiae GN=D1.6 PE=4 SV=1;>tr|Q7PUV9|Q7PUV9_ANOGA AGAP001681-PA OS=Anopheles gambiae GN=AgaP_AGAP001681 PE=4 SV=5	PF10408	Ubiquitin elongating factor core		123.44	5.58e-39
F7IVD7;Q6VFB0	F7IVD7	>tr|F7IVD7|F7IVD7_ANOGA AGAP002884-PA OS=Anopheles gambiae GN=AgaP_AGAP002884 PE=3 SV=1	PF00006	ATP synthase alpha/beta family, nucleotide-binding domain		55.526	0
F7IW82;Q2TLV8	F7IW82;Q2TLV8	>tr|F7IW82|F7IW82_ANOGA AGAP000610-PA OS=Anopheles gambiae GN=AgaP_AGAP000610 PE=4 SV=1;>tr|Q2TLV8|Q2TLV8_ANOGA SAGLIN OS=Anopheles gambiae PE=4 SV=1	none	none		49.25	0.0016824
Q7QD16;F7IWH2	Q7QD16;F7IWH2	>tr|Q7QD16|Q7QD16_ANOGA AGAP002902-PA OS=Anopheles gambiae GN=AgaP_AGAP002902 PE=4 SV=4;>tr|F7IWH2|F7IWH2_ANOGA Medea OS=Anopheles gambiae PE=4 SV=1	PF03166	MH2 domain		82.502	0.0043553
H2KMF2;F5HJE6;F5HJE7;F5HJE8	H2KMF2;F5HJE6;F5HJE7;F5HJE8	>tr|H2KMF2|H2KMF2_ANOGA AGAP000577-PA OS=Anopheles gambiae GN=AgaP_AGAP000577 PE=4 SV=1;>tr|F5HJE6|F5HJE6_ANOGA AGAP000577-PD OS=Anopheles gambiae GN=AgaP_AGAP000577 PE=4 SV=1;>tr|F5HJE7|F5HJE7_ANOGA AGAP000577-PB OS=Anopheles gambiae GN=AgaP_AGAP000577 PE	PF00962	Adenosine/AMP deaminase		90.802	2.93e-24
H2KMF3;Q7QLH1;Q95WJ6;Q7YSI7;Q7YSP3;Q7YSQ9;Q7YUF7;Q7YUG0;Q7YUG1	H2KMF3;Q7QLH1	>tr|H2KMF3|H2KMF3_ANOGA Glucose-6-phosphate 1-dehydrogenase OS=Anopheles gambiae GN=AgaP_AGAP010739 PE=3 SV=1;>tr|Q7QLH1|Q7QLH1_ANOGA Glucose-6-phosphate 1-dehydrogenase (Fragment) OS=Anopheles gambiae str. PEST GN=AgaP_AGAP012678 PE=3 SV=4	PF02781	Glucose-6-phosphate dehydrogenase, C-terminal domain		62.614	2.01e-131
H2KMF4	H2KMF4	>tr|H2KMF4|H2KMF4_ANOGA AGAP009863-PA OS=Anopheles gambiae GN=AgaP_AGAP009863 PE=3 SV=1	PF00270	DEAD/DEAH box helicase		45.659	1.23e-259
O44248	O44248	>sp|O44248|RL5_ANOGA 60S ribosomal protein L5 OS=Anopheles gambiae GN=RpL5 PE=2 SV=3				37.781	2.93e-36
O44250;Q7Q5Q9;B2FXC0;B2FXC7;Q8MZM2	O44250;Q7Q5Q9	>tr|O44250|O44250_ANOGA Pro-phenol oxidase subunit 1 OS=Anopheles gambiae PE=2 SV=1;>tr|Q7Q5Q9|Q7Q5Q9_ANOGA AGAP006258-PA OS=Anopheles gambiae GN=PPO2 PE=4 SV=2	PF03723	Hemocyanin, ig-like domain		78.099	1.72e-288
O61470	O61470	>sp|O61470|PSMD3_ANOGA Probable 26S proteasome non-ATPase regulatory subunit 3 OS=Anopheles gambiae GN=Dox-A2 PE=3 SV=2				56.275	6e-64
O76483	O76483	>sp|O76483|GSTT7_ANOGA Glutathione S-transferase D7 OS=Anopheles gambiae GN=GstD7 PE=2 SV=1				24.998	2.71e-95
O76732	O76732	>sp|O76732|RL7A_ANOGA 60S ribosomal protein L7a OS=Anopheles gambiae GN=RpL7A PE=3 SV=2				30.969	1.88e-30
O76757	O76757	>sp|O76757|SAHH_ANOGA Adenosylhomocysteinase OS=Anopheles gambiae GN=Ahcy13 PE=2 SV=2				47.679	1.6e-22
O76951;Q7QCV8	O76951;Q7QCV8	>tr|O76951|O76951_ANOGA Prophenoloxidase OS=Anopheles gambiae GN=AgProPO PE=2 SV=1;>tr|Q7QCV8|Q7QCV8_ANOGA AGAP002825-PA OS=Anopheles gambiae GN=PPO1 PE=4 SV=2	PF03723	Hemocyanin, ig-like domain		79.33	0.0081118
O96752;Q7QKR8	O96752;Q7QKR8	>tr|O96752|O96752_ANOGA Prophenoloxidase OS=Anopheles gambiae GN=PPO5 PE=2 SV=1;>tr|Q7QKR8|Q7QKR8_ANOGA AGAP012616-PA OS=Anopheles gambiae str. PEST GN=PPO5 PE=4 SV=1	PF03723	Hemocyanin, ig-like domain		78.779	1.27e-20
O96753;Q7PI00;O96751;Q7PPF5	O96753;Q7PI00	>tr|O96753|O96753_ANOGA Prophenoloxidase OS=Anopheles gambiae GN=PPO6 PE=2 SV=1;>tr|Q7PI00|Q7PI00_ANOGA AGAP004977-PA OS=Anopheles gambiae GN=PPO6 PE=4 SV=1	PF03723	Hemocyanin, ig-like domain		78.999	0
O97413;Q7PNX0;Q8WR39	O97413;Q7PNX0;Q8WR39	>tr|O97413|O97413_ANOGA Putative gVAG protein OS=Anopheles gambiae GN=gVAG PE=2 SV=2;>tr|Q7PNX0|Q7PNX0_ANOGA AGAP006421-PA OS=Anopheles gambiae GN=AGAP006421 PE=4 SV=3;>tr|Q8WR39|Q8WR39_ANOGA Antigen 5-related 1 protein OS=Anopheles gambiae PE=2 SV=1	PF00188	Cysteine-rich secretory protein family		28.913	1.22e-37
P33514	P33514	>sp|P33514|RS7_ANOGA 40S ribosomal protein S7 OS=Anopheles gambiae GN=RpS7 PE=2 SV=2				22.206	1.36e-57
P34836	P34836	>sp|P34836|ATP8_ANOGA ATP synthase protein 8 OS=Anopheles gambiae GN=mt:ATPase8 PE=3 SV=1				6.4477	0.043254
P34840;Q8HPK2	P34840;Q8HPK2	>sp|P34840|COX2_ANOGA Cytochrome c oxidase subunit 2 OS=Anopheles gambiae GN=COII PE=3 SV=1;>tr|Q8HPK2|Q8HPK2_ANOGA Cytochrome c oxidase subunit 2 (Fragment) OS=Anopheles gambiae GN=COII PE=3 SV=1				26.221	8.11e-187
P34846	P34846	>sp|P34846|NU1M_ANOGA NADH-ubiquinone oxidoreductase chain 1 OS=Anopheles gambiae GN=mt:ND1 PE=3 SV=1				36.1	1.98e-10
P34856	P34856	>sp|P34856|NU6M_ANOGA NADH-ubiquinone oxidoreductase chain 6 OS=Anopheles gambiae GN=mt:ND6 PE=3 SV=2				20.453	0.0059414
P42678	P42678	>sp|P42678|SUI1_ANOGA Protein translation factor SUI1 homolog OS=Anopheles gambiae GN=AGAP006459 PE=3 SV=1	PF01253	Translation initiation factor SUI1		12.418	2.88e-115
P46428	P46428	>sp|P46428|GST_ANOGA Glutathione S-transferase OS=Anopheles gambiae GN=GstS1 PE=2 SV=4				23.246	4.66e-104
P52811	P52811	>sp|P52811|RS13_ANOGA 40S ribosomal protein S13 OS=Anopheles gambiae GN=RpS13 PE=2 SV=2				17.172	1.11e-29
P52812	P52812	>sp|P52812|RS11_ANOGA 40S ribosomal protein S11 OS=Anopheles gambiae GN=RpS11 PE=2 SV=2				17.814	4.27e-14
P52813	P52813	>sp|P52813|RS3A_ANOGA 40S ribosomal protein S3a OS=Anopheles gambiae GN=RpS3A PE=2 SV=3				29.811	1.69e-123
P52818	P52818	>sp|P52818|RL15_ANOGA 60S ribosomal protein L15 OS=Anopheles gambiae GN=RpL15 PE=2 SV=3				24.224	3.39e-10
P90675	P90675	>tr|P90675|P90675_ANOGA Histone H2A (Fragment) OS=Anopheles gambiae GN=H2a PE=3 SV=1				12.036	8.03e-42
Q005M6;Q7QBK0;Q7PE54;C6JYU2;C6JYU5;C6JYU6;C6JYV4;C6JYV9;C6JYW1;C6JYW4;C6JYV0;Q6VFC3;Q6VFC5;C6JYU7	Q005M6;Q7QBK0;Q7PE54;C6JYU2;C6JYU5;C6JYU6;C6JYV4;C6JYV9;C6JYW1;C6JYW4;C6JYV0;Q6VFC3;Q6VFC5;C6JYU7	>tr|Q005M6|Q005M6_ANOGA Serpin 9 OS=Anopheles gambiae GN=SRPN9 PE=2 SV=1;>tr|Q7QBK0|Q7QBK0_ANOGA AGAP003139-PA OS=Anopheles gambiae GN=SRPN15 PE=3 SV=3;>tr|Q7PE54|Q7PE54_ANOGA AGAP012938-PA (Fragment) OS=Anopheles gambiae str. PEST GN=AgaP_AGAP012938 PE=3	PF00079	Serpin (serine protease inhibitor)		49.847	2.41e-150
Q005M8;Q7PVQ4;C6K078;C6K079;C6K080;C6K085;C6K089;C6K093;C6K094;C6K095;C6K096;C6K081;C6K090;C6K087;C6K0B0	Q005M8;Q7PVQ4;C6K078;C6K079;C6K080;C6K085;C6K089;C6K093;C6K094;C6K095;C6K096;C6K081;C6K090;C6K087	>tr|Q005M8|Q005M8_ANOGA Serpin 6 OS=Anopheles gambiae GN=SRPN6 PE=2 SV=1;>tr|Q7PVQ4|Q7PVQ4_ANOGA AGAP009212-PA OS=Anopheles gambiae GN=SRPN6 PE=3 SV=2;>tr|C6K078|C6K078_ANOGA Serpin 6 plasmodium-related inhibitory serine protease inhibitor (Fragment) OS=An	PF00079	Serpin (serine protease inhibitor)		55.172	1.79e-26
Q005N2;Q7QIJ7;C6K171;C6K192;C6K196;C6K197;C6K170;C6K172;C6K174;C6K175;C6K176;C6K180;C6K181;C6K182;C6K185;C6K187;C6K1A1;C6K1A3;C6K1A4;C6K1A8;C6K188;C6K189;C6K190;C6K191	Q005N2;Q7QIJ7;C6K171;C6K192;C6K196;C6K197	>tr|Q005N2|Q005N2_ANOGA Serpin 3 OS=Anopheles gambiae GN=SRPN3 PE=2 SV=1;>tr|Q7QIJ7|Q7QIJ7_ANOGA AGAP006910-PA OS=Anopheles gambiae GN=SRPN3 PE=3 SV=4;>tr|C6K171|C6K171_ANOGA Serpin 3 inhibitory serine protease inhibitor (Fragment) OS=Anopheles gambiae PE=	PF00079	Serpin (serine protease inhibitor)		47.132	2.65e-125
Q005N3;Q7QIJ8;B5KPS5;C6K108;C6K109;C6K112;C6K119;C6K121;C6K124;C6K122;C6K116;C6K136;C6K132;B5KPT4;B5KPT5;B5KPT1;B5KPT2;B2FXI9;B2FXJ4;B5KPT3;B5KPU9;C6K117;Q9U451	Q005N3;Q7QIJ8;B5KPS5	>tr|Q005N3|Q005N3_ANOGA Serpin 2 OS=Anopheles gambiae GN=SRPN2 PE=1 SV=1;>tr|Q7QIJ8|Q7QIJ8_ANOGA AGAP006911-PA OS=Anopheles gambiae GN=SRPN2 PE=3 SV=4;>tr|B5KPS5|B5KPS5_ANOGA Serine protease inhibitor 2 (Fragment) OS=Anopheles gambiae GN=srpn2 PE=3 SV=1	PF00079	Serpin (serine protease inhibitor)		46.499	1.75e-257
Q17015	Q17015	>sp|Q17015|CU01_ANOGA Cuticle protein OS=Anopheles gambiae GN=Ccp84Ab PE=2 SV=3				25.283	1.58e-181
Q17020;A0NEH5;A7UTV9	Q17020;A0NEH5;A7UTV9	>sp|Q17020|HEXA_ANOGA Hexamerin-1.1 OS=Anopheles gambiae GN=HexA PE=2 SV=2;>tr|A0NEH5|A0NEH5_ANOGA AGAP005766-PA OS=Anopheles gambiae GN=AGAP005766 PE=4 SV=1;>tr|A7UTV9|A7UTV9_ANOGA AGAP005767-PA OS=Anopheles gambiae GN=AGAP005767 PE=4 SV=1	PF03723	Hemocyanin, ig-like domain		83.494	8.3e-50
Q17022;Q7Q0D7	Q17022;Q7Q0D7	>tr|Q17022|Q17022_ANOGA Maltase-like protein Agm2 OS=Anopheles gambiae PE=2 SV=1;>tr|Q7Q0D7|Q7Q0D7_ANOGA AGAP012400-PA OS=Anopheles gambiae GN=AGAP012400 PE=4 SV=1	PF00128	Alpha amylase, catalytic domain		68.586	0.046199
Q17024	Q17024	>tr|Q17024|Q17024_ANOGA Anlar protein (Fragment) OS=Anopheles gambiae GN=Anlar PE=4 SV=1				140.46	7.08e-05
Q17029	Q17029	>sp|Q17029|VATF_ANOGA V-type proton ATPase subunit F OS=Anopheles gambiae GN=Vha14 PE=2 SV=2				14.152	1.12e-56
Q17034;Q6VFF5;Q6VFF7;Q17028	Q17034	>tr|Q17034|Q17034_ANOGA AGAP009515-PA OS=Anopheles gambiae GN=gambif1 PE=1 SV=1	PF00554	Rel homology domain (RHD)		75.875	6.55e-05
Q19MS3;Q7Q0Z5;Q7QGH9	Q19MS3	>tr|Q19MS3|Q19MS3_ANOGA Putative cytoplasmic carbonic anhydrase OS=Anopheles gambiae PE=2 SV=1				31.407	1.68e-179
Q1KZX8	Q1KZX8	>tr|Q1KZX8|Q1KZX8_ANOGA Transposase OS=Anopheles gambiae str. PEST PE=4 SV=1				101.36	0.029879
Q27238	Q27238	>sp|Q27238|ADT1_ANOGA ADP,ATP carrier protein 1 OS=Anopheles gambiae GN=AGAP006782 PE=2 SV=2	PF00153	Mitochondrial carrier protein		32.82	7.67e-190
Q27442;Q7Q2C5;Q7QNF3	Q27442;Q7Q2C5	>sp|Q27442|H2B_ANOGA Histone H2B OS=Anopheles gambiae GN=AGAP012199 PE=2 SV=5;>tr|Q7Q2C5|Q7Q2C5_ANOGA Histone H2B (Fragment) OS=Anopheles gambiae GN=AgaP_AGAP003912 PE=3 SV=5	PF00125	Core histone H2A/H2B/H3/H4		13.759	1.45e-232
Q2MCN9	Q2MCN9	>tr|Q2MCN9|Q2MCN9_ANOGA AGAP011062-PA OS=Anopheles gambiae GN=glob1 PE=2 SV=1	PF00042	Globin		18.455	0.0010822
Q380A9	Q380A9	>tr|Q380A9|Q380A9_ANOGA AGAP001096-PA OS=Anopheles gambiae GN=AgaP_AGAP001096 PE=4 SV=2	none	none		24.186	0.00050491
Q380B5	Q380B5	>tr|Q380B5|Q380B5_ANOGA AGAP001150-PA OS=Anopheles gambiae GN=AgaP_AGAP001150 PE=4 SV=4	none	none		108.89	0.028208
Q380G3	Q380G3	>tr|Q380G3|Q380G3_ANOGA AGAP001411-PA OS=Anopheles gambiae GN=AgaP_AGAP001411 PE=4 SV=3	PF06553	BNIP3		20.795	0.027194
Q380G4	Q380G4	>tr|Q380G4|Q380G4_ANOGA AGAP001428-PA OS=Anopheles gambiae GN=AGAP001428 PE=4 SV=1	PF10571	Uncharacterised protein family UPF0547		19.933	8.61e-08
Q380H3	Q380H3	>tr|Q380H3|Q380H3_ANOGA AGAP001460-PA OS=Anopheles gambiae GN=AgaP_AGAP001460 PE=4 SV=4	PF00076	RNA recognition motif. (a.k.a. RRM, RBD, or RNP domain)		63.471	1.08e-40
Q380K3	Q380K3	>tr|Q380K3|Q380K3_ANOGA AGAP001664-PA OS=Anopheles gambiae GN=CPR1 PE=4 SV=1	PF00379	Insect cuticle protein		20.593	3.05e-88
Q380M9;Q7PUQ0	Q380M9	>tr|Q380M9|Q380M9_ANOGA AGAP001775-PA OS=Anopheles gambiae GN=AgaP_AGAP001775 PE=3 SV=4	PF00664	ABC transporter transmembrane region		152.32	4.35e-26
Q380Q2	Q380Q2	>tr|Q380Q2|Q380Q2_ANOGA AGAP001940-PA OS=Anopheles gambiae GN=AgaP_AGAP001940 PE=4 SV=4	none	none		21.661	0.046579
Q380R2	Q380R2	>tr|Q380R2|Q380R2_ANOGA AGAP001986-PA OS=Anopheles gambiae GN=AgaP_AGAP001986 PE=4 SV=4	PF05021	NPL4 family		73.566	6.66e-10
Q380S1;Q86PT6	Q380S1;Q86PT6	>tr|Q380S1|Q380S1_ANOGA AGAP002049-PA OS=Anopheles gambiae GN=AGAP002049 PE=4 SV=1;>tr|Q86PT6|Q86PT6_ANOGA Putative antennal carrier protein A5 OS=Anopheles gambiae PE=2 SV=1	PF01161	Phosphatidylethanolamine-binding protein		23.199	2.35e-26
Q380S2	Q380S2	>tr|Q380S2|Q380S2_ANOGA Beta-galactosidase OS=Anopheles gambiae GN=AGAP002055 PE=3 SV=3	PF01301	Glycosyl hydrolases family 35		73.954	2.49e-05
Q4JS97	Q4JS97	>tr|Q4JS97|Q4JS97_ANOGA BEL12_AG transposon polyprotein OS=Anopheles gambiae GN=BEL12-AG transposon PE=4 SV=1				198.14	0.031699
Q7PY31;Q4JSA1	Q7PY31;Q4JSA1	>tr|Q7PY31|Q7PY31_ANOGA AGAP001724-PA OS=Anopheles gambiae GN=AgaP_AGAP001724 PE=3 SV=5;>tr|Q4JSA1|Q4JSA1_ANOGA Sply, Sphingosine-phosphate lyase OS=Anopheles gambiae GN=D2.10 PE=3 SV=1	PF00282	Pyridoxal-dependent decarboxylase conserved domain		60.024	2.88e-37
Q4JSA7;Q7PUK3	Q4JSA7;Q7PUK3	>tr|Q4JSA7|Q4JSA7_ANOGA Predicted protein OS=Anopheles gambiae GN=D2.4 PE=4 SV=1;>tr|Q7PUK3|Q7PUK3_ANOGA AGAP001718-PA OS=Anopheles gambiae GN=AGAP001718 PE=4 SV=3	none	none		22.043	1.28e-05
Q4JSB1	Q4JSB1	>tr|Q4JSB1|Q4JSB1_ANOGA Alkaline phosphatase OS=Anopheles gambiae GN=D1.8 PE=3 SV=1				60.662	0.080083
Q4U479;Q7Q7A2	Q4U479;Q7Q7A2	>tr|Q4U479|Q4U479_ANOGA NADPH:adrenodoxin oxidoreductase, mitochondrial OS=Anopheles gambiae GN=AR PE=2 SV=1;>tr|Q7Q7A2|Q7Q7A2_ANOGA NADPH:adrenodoxin oxidoreductase, mitochondrial OS=Anopheles gambiae GN=AGAP005419 PE=3 SV=4	PF07992	Pyridine nucleotide-disulphide oxidoreductase		53.906	0.00047912
Q7Q5V9;Q58IU2;A7UU38;Q58IU3	Q7Q5V9;Q58IU2;A7UU38;Q58IU3	>tr|Q7Q5V9|Q7Q5V9_ANOGA AGAP006176-PA OS=Anopheles gambiae GN=AGAP006176 PE=4 SV=4;>tr|Q58IU2|Q58IU2_ANOGA Laccase-2 isoform B OS=Anopheles gambiae PE=2 SV=1;>tr|A7UU38|A7UU38_ANOGA AGAP006176-PB OS=Anopheles gambiae GN=AGAP006176 PE=4 SV=1;>tr|Q58IU3|Q58I	PF07732	Multicopper oxidase		84.11	9.15e-45
Q5BN34	Q5BN34	>tr|Q5BN34|Q5BN34_ANOGA AGAP004674-PA OS=Anopheles gambiae GN=AGAP004674 PE=2 SV=1	none	none		36.291	3.51e-37
Q5Q0U3	Q5Q0U3	>tr|Q5Q0U3|Q5Q0U3_ANOGA Thioredoxin dependent peroxidase (Fragment) OS=Anopheles gambiae GN=TPX5 PE=2 SV=1				10.654	4.92e-06
Q5TMH3	Q5TMH3	>tr|Q5TMH3|Q5TMH3_ANOGA AGAP011632-PA OS=Anopheles gambiae GN=AGAP011632 PE=4 SV=2	none	none		8.737	0.00014173
Q5TMH4	Q5TMH4	>tr|Q5TMH4|Q5TMH4_ANOGA AGAP011634-PA OS=Anopheles gambiae GN=AGAP011634 PE=4 SV=3	PF01557	Fumarylacetoacetate (FAA) hydrolase family		36.061	5.76e-26
Q5TMH5	Q5TMH5	>tr|Q5TMH5|Q5TMH5_ANOGA AGAP011638-PA (Fragment) OS=Anopheles gambiae GN=AGAP011638 PE=4 SV=3	PF01753	MYND finger		109.65	1.58e-08
Q5TMJ9	Q5TMJ9	>tr|Q5TMJ9|Q5TMJ9_ANOGA 60S ribosomal protein L27 OS=Anopheles gambiae GN=AGAP011687 PE=3 SV=1	PF01777	Ribosomal L27e protein family		15.971	8.52e-16
Q5TMN0;A0NGR9	Q5TMN0;A0NGR9	>tr|Q5TMN0|Q5TMN0_ANOGA AGAP011788-PA (Fragment) OS=Anopheles gambiae GN=CLIPA14 PE=3 SV=2;>tr|A0NGR9|A0NGR9_ANOGA AGAP011788-PB (Fragment) OS=Anopheles gambiae GN=CLIPA14 PE=4 SV=1	PF00089	Trypsin		30.434	4.43e-59
Q5TMQ0	Q5TMQ0	>tr|Q5TMQ0|Q5TMQ0_ANOGA AGAP011872-PA OS=Anopheles gambiae GN=AGAP011872 PE=4 SV=3	PF09358	Ubiquitin-activating enzyme e1 C-terminal domain		39.739	1.3e-74
Q5TMV8	Q5TMV8	>tr|Q5TMV8|Q5TMV8_ANOGA AGAP012028-PA OS=Anopheles gambiae GN=AGAP012028 PE=4 SV=3	PF00403	Heavy-metal-associated domain		7.85	3.78e-08
Q5TMX9	Q5TMX9	>tr|Q5TMX9|Q5TMX9_ANOGA AGAP012407-PA (Fragment) OS=Anopheles gambiae GN=AGAP012407 PE=3 SV=3	PF00085	Thioredoxin		53.132	0
Q5TMZ4	Q5TMZ4	>tr|Q5TMZ4|Q5TMZ4_ANOGA AGAP012064-PA OS=Anopheles gambiae GN=AGAP012064 PE=4 SV=3	PF00069	Protein kinase domain		110.18	3.81e-23
Q5TN06	Q5TN06	>tr|Q5TN06|Q5TN06_ANOGA AGAP012097-PA (Fragment) OS=Anopheles gambiae GN=AGAP012097 PE=3 SV=3	PF00153	Mitochondrial carrier protein		31.012	2.28e-58
Q5TN47	Q5TN47	>tr|Q5TN47|Q5TN47_ANOGA AGAP012257-PA OS=Anopheles gambiae GN=AGAP012257 PE=3 SV=2	PF00042	Globin		16.972	0.037203
Q5TN88;Q7PD60	Q5TN88;Q7PD60	>tr|Q5TN88|Q5TN88_ANOGA AGAP010318-PA OS=Anopheles gambiae GN=AGAP010318 PE=4 SV=1;>tr|Q7PD60|Q7PD60_ANOGA AGAP012525-PA (Fragment) OS=Anopheles gambiae str. PEST GN=AgaP_AGAP012525 PE=4 SV=4	PF00400	WD domain, G-beta repeat		33.542	0.0025508
Q5TNA7	Q5TNA7	>tr|Q5TNA7|Q5TNA7_ANOGA AGAP008990-PA (Fragment) OS=Anopheles gambiae GN=AGAP008990 PE=4 SV=2	PF02450	Lecithin:cholesterol acyltransferase		41.987	1.43e-23
Q5TNB0	Q5TNB0	>tr|Q5TNB0|Q5TNB0_ANOGA AGAP008885-PA OS=Anopheles gambiae GN=AGAP008885 PE=4 SV=1	PF05179	RNA pol II accessory factor, Cdc73 family		61.688	5.04e-05
Q5TNB1;Q6Y8G3	Q5TNB1;Q6Y8G3	>tr|Q5TNB1|Q5TNB1_ANOGA Sodium/hydrogen exchanger OS=Anopheles gambiae GN=AGAP009036 PE=3 SV=2;>tr|Q6Y8G3|Q6Y8G3_ANOGA Sodium/hydrogen exchanger OS=Anopheles gambiae GN=NHE3 PE=2 SV=1	PF00999	Sodium/hydrogen exchanger family		134.16	4.88e-14
Q5TNC1	Q5TNC1	>tr|Q5TNC1|Q5TNC1_ANOGA AGAP009177-PA (Fragment) OS=Anopheles gambiae GN=AGAP009177 PE=4 SV=2	none	none		34.184	0.00027487
Q5TNF5	Q5TNF5	>tr|Q5TNF5|Q5TNF5_ANOGA AGAP009104-PA OS=Anopheles gambiae GN=AGAP009104 PE=3 SV=3	PF00151	Lipase		35.626	1.29e-05
Q5TNH5	Q5TNH5	>sp|Q5TNH5|GNPI_ANOGA Glucosamine-6-phosphate isomerase OS=Anopheles gambiae GN=Gnpda1 PE=3 SV=3				31.022	2.21e-14
Q5TNI1;Q005M1;C6JZP2;C6JZP3;C6JZP8;C6JZQ2;C6JZQ4;C6JZQ7;C6JZQ8;C6JZP4;C6JZP6;C6JZR7;C6JZR8;C6JZS5;C6JZR6;B2FY19;B2FY20;B2FY25;B2FY27;B2FY28;B2FY29;B2FY31;B2FY34	Q5TNI1;Q005M1	>tr|Q5TNI1|Q5TNI1_ANOGA AGAP009213-PA OS=Anopheles gambiae GN=SRPN16 PE=3 SV=2;>tr|Q005M1|Q005M1_ANOGA Serpin 16 OS=Anopheles gambiae GN=SRPN16 PE=2 SV=1	PF00079	Serpin (serine protease inhibitor)		61.115	7.87e-09
Q5TNJ3	Q5TNJ3	>tr|Q5TNJ3|Q5TNJ3_ANOGA AGAP008907-PA OS=Anopheles gambiae GN=AGAP008907 PE=3 SV=2	PF00755	Choline/Carnitine o-acyltransferase		74.431	4.92e-57
Q5TNJ4	Q5TNJ4	>tr|Q5TNJ4|Q5TNJ4_ANOGA AGAP008916-PA (Fragment) OS=Anopheles gambiae GN=AGAP008916 PE=3 SV=3	PF00327	Ribosomal protein L30p/L7e		30.476	3.88e-49
Q5TNR2	Q5TNR2	>tr|Q5TNR2|Q5TNR2_ANOGA AGAP003317-PA OS=Anopheles gambiae GN=AgaP_AGAP003317 PE=4 SV=4	PF00100	Zona pellucida-like domain		37.487	0.0014154
Q5TNR4	Q5TNR4	>tr|Q5TNR4|Q5TNR4_ANOGA AGAP003318-PA OS=Anopheles gambiae GN=AgaP_AGAP003318 PE=4 SV=4	PF02750	Synapsin, ATP binding domain		65.912	0
Q5TNR5	Q5TNR5	>tr|Q5TNR5|Q5TNR5_ANOGA AGAP003325-PA OS=Anopheles gambiae GN=AGAP003325 PE=4 SV=1	PF10526	NADH-ubiquinone reductase complex 1 MLRQ subunit		9.4548	3.07e-48
Q5TNS1	Q5TNS1	>tr|Q5TNS1|Q5TNS1_ANOGA AGAP010293-PA (Fragment) OS=Anopheles gambiae GN=AGAP010293 PE=3 SV=2	PF00153	Mitochondrial carrier protein		32.714	5.16e-48
Q5TNU2;A7USX4	Q5TNU2	>tr|Q5TNU2|Q5TNU2_ANOGA AGAP010206-PA OS=Anopheles gambiae GN=AGAP010206 PE=4 SV=3	PF09730	Microtubule-associated protein Bicaudal-D		90.195	2.46e-44
Q5TNU4	Q5TNU4	>tr|Q5TNU4|Q5TNU4_ANOGA AGAP010200-PA (Fragment) OS=Anopheles gambiae GN=AGAP010200 PE=4 SV=3	PF00076	RNA recognition motif. (a.k.a. RRM, RBD, or RNP domain)		35.911	1.59e-05
Q5TNW4	Q5TNW4	>tr|Q5TNW4|Q5TNW4_ANOGA AGAP010130-PA OS=Anopheles gambiae GN=AGAP010130 PE=4 SV=3	PF00378	Enoyl-CoA hydratase/isomerase family		31.667	1.58e-156
Q7PM43;Q5TP11	Q7PM43;Q5TP11	>tr|Q7PM43|Q7PM43_ANOGA AGAP009897-PA OS=Anopheles gambiae GN=AGAP009897 PE=4 SV=4;>tr|Q5TP11|Q5TP11_ANOGA AGAP009898-PA OS=Anopheles gambiae GN=AGAP009898 PE=4 SV=2	PF01490	Transmembrane amino acid transporter protein		54.779	5.56e-05
Q5TP19	Q5TP19	>tr|Q5TP19|Q5TP19_ANOGA Profilin OS=Anopheles gambiae GN=AGAP009861 PE=3 SV=3	PF00235	Profilin		13.672	5.91e-101
Q5TP24	Q5TP24	>tr|Q5TP24|Q5TP24_ANOGA AGAP009843-PA (Fragment) OS=Anopheles gambiae GN=AGAP009843 PE=4 SV=1	none	none		29.811	5.9e-05
Q5TP25	Q5TP25	>tr|Q5TP25|Q5TP25_ANOGA AGAP009835-PA (Fragment) OS=Anopheles gambiae GN=AGAP009835 PE=3 SV=3	PF00664	ABC transporter transmembrane region		210.72	9.55e-79
Q5TP35	Q5TP35	>tr|Q5TP35|Q5TP35_ANOGA AGAP009799-PA OS=Anopheles gambiae GN=AGAP009799 PE=3 SV=3	PF00664	ABC transporter transmembrane region		224.88	0.010151
Q5TP41	Q5TP41	>tr|Q5TP41|Q5TP41_ANOGA AGAP009791-PA (Fragment) OS=Anopheles gambiae GN=AGAP009791 PE=4 SV=3	PF05649	Peptidase family M13		78.859	0.0025043
Q5TP55	Q5TP55	>tr|Q5TP55|Q5TP55_ANOGA AGAP009741-PA OS=Anopheles gambiae GN=AGAP009741 PE=4 SV=1	PF12494	Protein of unknown function (DUF3695)		19.959	4.33e-05
Q5TP89	Q5TP89	>tr|Q5TP89|Q5TP89_ANOGA AGAP009693-PA OS=Anopheles gambiae GN=AGAP009693 PE=3 SV=3	PF00849	RNA pseudouridylate synthase		56.4	1.59e-10
Q5TP99;Q5TXI8	Q5TP99;Q5TXI8	>tr|Q5TP99|Q5TP99_ANOGA AGAP009878-PA OS=Anopheles gambiae GN=CPR80 PE=4 SV=2;>tr|Q5TXI8|Q5TXI8_ANOGA AGAP012728-PA (Fragment) OS=Anopheles gambiae str. PEST GN=AgaP_AGAP012728 PE=4 SV=3	PF00379	Insect cuticle protein		27.926	3.76e-08
Q5TPA6	Q5TPA6	>tr|Q5TPA6|Q5TPA6_ANOGA AGAP010196-PA OS=Anopheles gambiae GN=CTLGA1 PE=4 SV=3	PF00059	Lectin C-type domain		24.969	1.55e-22
Q5TPG9	Q5TPG9	>tr|Q5TPG9|Q5TPG9_ANOGA AGAP010754-PA (Fragment) OS=Anopheles gambiae GN=AGAP010754 PE=4 SV=3	PF00397	WW domain		99.703	0.0044767
Q5TPH4;Q7PD39;Q7QLH6;Q7PCS9;P90676	Q5TPH4;Q7PD39;Q7QLH6;Q7PCS9;P90676	>tr|Q5TPH4|Q5TPH4_ANOGA Histone H3 OS=Anopheles gambiae GN=AGAP003910 PE=3 SV=1;>tr|Q7PD39|Q7PD39_ANOGA Histone H3 OS=Anopheles gambiae str. PEST GN=AgaP_AGAP012559 PE=3 SV=3;>tr|Q7QLH6|Q7QLH6_ANOGA Histone H3 (Fragment) OS=Anopheles gambiae str. PEST GN=A	PF00125	Core histone H2A/H2B/H3/H4		15.388	2.29e-50
Q5TPI0	Q5TPI0	>tr|Q5TPI0|Q5TPI0_ANOGA AGAP004023-PA OS=Anopheles gambiae GN=AgaP_AGAP004023 PE=4 SV=4	PF03416	Peptidase family C54		67.055	0.011984
Q5TPR8	Q5TPR8	>tr|Q5TPR8|Q5TPR8_ANOGA AGAP004701-PA OS=Anopheles gambiae GN=AGAP004701 PE=4 SV=3	PF00621	RhoGEF domain		153.4	0.025158
Q5TPV0	Q5TPV0	>tr|Q5TPV0|Q5TPV0_ANOGA AGAP011464-PA (Fragment) OS=Anopheles gambiae GN=AGAP011464 PE=4 SV=3	PF05705	Eukaryotic protein of unknown function (DUF829)		29.279	1.02e-12
Q5TPW1	Q5TPW1	>tr|Q5TPW1|Q5TPW1_ANOGA AGAP011369-PA (Fragment) OS=Anopheles gambiae GN=AGAP011369 PE=4 SV=3	PF00626	Gelsolin repeat		83.01	5.76e-159
Q5TQ02	Q5TQ02	>tr|Q5TQ02|Q5TQ02_ANOGA AGAP011457-PA (Fragment) OS=Anopheles gambiae GN=AGAP011457 PE=4 SV=3	PF06026	Ribose 5-phosphate isomerase A (phosphoriboisomerase A)		29.936	1.5e-27
Q5TQ04	Q5TQ04	>tr|Q5TQ04|Q5TQ04_ANOGA AGAP011462-PA (Fragment) OS=Anopheles gambiae GN=AGAP011462 PE=4 SV=3	none	none		33.327	2.67e-29
Q5TQ42	Q5TQ42	>tr|Q5TQ42|Q5TQ42_ANOGA AGAP007880-PA (Fragment) OS=Anopheles gambiae GN=AGAP007880 PE=3 SV=3	PF00106	short chain dehydrogenase		36.756	2.5e-05
Q5TQA5	Q5TQA5	>tr|Q5TQA5|Q5TQA5_ANOGA AGAP008419-PA OS=Anopheles gambiae GN=AGAP008419 PE=3 SV=3	PF00071	Ras family		24.191	0.0027253
Q5TQC0	Q5TQC0	>tr|Q5TQC0|Q5TQC0_ANOGA AGAP008366-PA OS=Anopheles gambiae GN=TEP2 PE=4 SV=4	PF07678	A-macroglobulin complement component		154.57	0.0035641
Q5TQG3	Q5TQG3	>tr|Q5TQG3|Q5TQG3_ANOGA AGAP008180-PA (Fragment) OS=Anopheles gambiae GN=AGAP008180 PE=4 SV=3	none	none		97.398	8.61e-08
Q5TQJ1	Q5TQJ1	>tr|Q5TQJ1|Q5TQJ1_ANOGA AGAP008527-PA OS=Anopheles gambiae GN=AGAP008527 PE=4 SV=3	PF00335	Tetraspanin family		25.616	4.79e-07
Q5TQJ2	Q5TQJ2	>tr|Q5TQJ2|Q5TQJ2_ANOGA AGAP008482-PA (Fragment) OS=Anopheles gambiae GN=AGAP008482 PE=4 SV=3	PF00176	SNF2 family N-terminal domain		510.55	1.35e-07
Q5TQM2	Q5TQM2	>tr|Q5TQM2|Q5TQM2_ANOGA AGAP008003-PA OS=Anopheles gambiae GN=AGAP008003 PE=4 SV=3	PF00400	WD domain, G-beta repeat		166.89	1.55e-47
Q5TQQ3	Q5TQQ3	>tr|Q5TQQ3|Q5TQQ3_ANOGA AGAP000904-PA (Fragment) OS=Anopheles gambiae GN=AgaP_AGAP000904 PE=4 SV=4	PF12510	Smoothelin cytoskeleton protein		381.67	8.66e-10
Q5TQS6	Q5TQS6	>tr|Q5TQS6|Q5TQS6_ANOGA AGAP006685-PA OS=Anopheles gambiae GN=AGAP006685 PE=4 SV=3	PF04847	Calcipressin		30.981	5.2e-30
Q5TQV7;Q7PNW8	Q5TQV7	>tr|Q5TQV7|Q5TQV7_ANOGA AGAP006508-PA OS=Anopheles gambiae GN=AGAP006508 PE=3 SV=3	PF00153	Mitochondrial carrier protein		56.252	5.31e-34
Q5TQW0	Q5TQW0	>tr|Q5TQW0|Q5TQW0_ANOGA AGAP006501-PA OS=Anopheles gambiae GN=AGAP006501 PE=4 SV=2	none	none		37.904	9.59e-26
Q5TQX0	Q5TQX0	>tr|Q5TQX0|Q5TQX0_ANOGA AGAP006475-PA OS=Anopheles gambiae GN=AGAP006475 PE=4 SV=3	PF08709	Inositol 1,4,5-trisphosphate/ryanodine receptor		319.59	0.012187
Q7Q5I0;Q5TQY7	Q7Q5I0;Q5TQY7	>tr|Q7Q5I0|Q7Q5I0_ANOGA AGAP006427-PA OS=Anopheles gambiae GN=AGAP006427 PE=3 SV=3;>tr|Q5TQY7|Q5TQY7_ANOGA AGAP006427-PB OS=Anopheles gambiae GN=AGAP006427 PE=3 SV=2	PF00664	ABC transporter transmembrane region		155.17	2.47e-39
Q5TR04	Q5TR04	>tr|Q5TR04|Q5TR04_ANOGA AGAP006370-PA OS=Anopheles gambiae GN=AGAP006370 PE=4 SV=3	PF00379	Insect cuticle protein		84.699	0
Q5TR18	Q5TR18	>tr|Q5TR18|Q5TR18_ANOGA AGAP006324-PA OS=Anopheles gambiae GN=AGAP006324 PE=4 SV=3	PF00515	Tetratricopeptide repeat		92.266	0.015938
Q5TR22	Q5TR22	>tr|Q5TR22|Q5TR22_ANOGA AGAP006261-PA OS=Anopheles gambiae GN=CPR135 PE=4 SV=3	PF00379	Insect cuticle protein		29.413	5.42e-106
Q5TR23;Q86PT2	Q5TR23;Q86PT2	>tr|Q5TR23|Q5TR23_ANOGA AGAP006259-PA OS=Anopheles gambiae GN=AGAP006259 PE=4 SV=1;>tr|Q86PT2|Q86PT2_ANOGA Putative antennal carrier protein AP-2 OS=Anopheles gambiae PE=4 SV=1	none	none		9.1615	1.36e-08
Q5TR46	Q5TR46	>tr|Q5TR46|Q5TR46_ANOGA AGAP006147-PA OS=Anopheles gambiae GN=AGAP006147 PE=4 SV=2	none	none		38.653	7.68e-06
Q5TRA3	Q5TRA3	>tr|Q5TRA3|Q5TRA3_ANOGA AGAP005937-PA OS=Anopheles gambiae GN=AGAP005937 PE=4 SV=3	PF01008	Initiation factor 2 subunit family		90.469	6.56e-06
Q5TRB4	Q5TRB4	>tr|Q5TRB4|Q5TRB4_ANOGA AGAP005861-PA OS=Anopheles gambiae GN=AGAP005861 PE=4 SV=2	PF05753	Translocon-associated protein beta (TRAPB)		21.2	2.61e-46
Q5TRC0	Q5TRC0	>tr|Q5TRC0|Q5TRC0_ANOGA AGAP005838-PA OS=Anopheles gambiae GN=AGAP005838 PE=4 SV=2	none	none		14.885	8.39e-56
Q5TRE7	Q5TRE7	>sp|Q5TRE7|ASNA_ANOGA ATPase ASNA1 homolog OS=Anopheles gambiae GN=AGAP005782 PE=3 SV=3	PF02374	Anion-transporting ATPase		37.589	0.047753
Q5TRF7	Q5TRF7	>tr|Q5TRF7|Q5TRF7_ANOGA AGAP005752-PA OS=Anopheles gambiae GN=AGAP005752 PE=4 SV=3	PF00201	UDP-glucoronosyl and UDP-glucosyl transferase		60.29	7.49e-111
Q5TRF8	Q5TRF8	>tr|Q5TRF8|Q5TRF8_ANOGA AGAP005744-PA OS=Anopheles gambiae GN=AGAP005744 PE=4 SV=1	none	none		44.779	1.09e-69
Q5TRG5	Q5TRG5	>tr|Q5TRG5|Q5TRG5_ANOGA AGAP005728-PA OS=Anopheles gambiae GN=AGAP005728 PE=4 SV=3	PF01433	Peptidase family M1		117.04	1.16e-67
Q7Q6U4;Q5TRI0	Q7Q6U4;Q5TRI0	>tr|Q7Q6U4|Q7Q6U4_ANOGA AGAP005664-PA OS=Anopheles gambiae GN=AGAP005664 PE=3 SV=2;>tr|Q5TRI0|Q5TRI0_ANOGA AGAP005665-PA OS=Anopheles gambiae GN=AGAP005665 PE=3 SV=2	PF00089	Trypsin		32.302	0.026903
Q5TRJ0	Q5TRJ0	>tr|Q5TRJ0|Q5TRJ0_ANOGA AGAP005617-PA OS=Anopheles gambiae GN=AGAP005617 PE=4 SV=3	none	none		108.6	0.012505
Q5TRL0;F5HIZ6;Q7QI38	Q5TRL0	>tr|Q5TRL0|Q5TRL0_ANOGA AGAP005535-PA OS=Anopheles gambiae GN=AGAP005535 PE=4 SV=3	PF01399	PCI domain		53.513	3.26e-32
Q5TRL9	Q5TRL9	>tr|Q5TRL9|Q5TRL9_ANOGA Oxysterol-binding protein OS=Anopheles gambiae GN=AGAP005510 PE=3 SV=3	PF01237	Oxysterol-binding protein		89.569	4.38e-30
Q5TRM2	Q5TRM2	>tr|Q5TRM2|Q5TRM2_ANOGA AGAP005501-PA OS=Anopheles gambiae GN=AGAP005501 PE=3 SV=3	PF00106	short chain dehydrogenase		26.727	2.95e-134
Q5TRN4	Q5TRN4	>tr|Q5TRN4|Q5TRN4_ANOGA AGAP005467-PA OS=Anopheles gambiae GN=AGAP005467 PE=4 SV=3	PF00013	KH domain		145.34	3.75e-118
Q5TRQ3;A0NEB7	Q5TRQ3	>tr|Q5TRQ3|Q5TRQ3_ANOGA AGAP005372-PA OS=Anopheles gambiae GN=COEBE3D PE=4 SV=2	PF00135	Carboxylesterase		63.122	7.42e-17
Q5TRQ6	Q5TRQ6	>tr|Q5TRQ6|Q5TRQ6_ANOGA AGAP005366-PA OS=Anopheles gambiae GN=AGAP005366 PE=4 SV=3	PF01480	PWI domain		149.91	0.032461
Q5TRW2	Q5TRW2	>tr|Q5TRW2|Q5TRW2_ANOGA AGAP004625-PA OS=Anopheles gambiae GN=AgaP_AGAP004625 PE=4 SV=4	PF02218	Repeat in HS1/Cortactin		58.776	4.18e-34
Q5TRW7	Q5TRW7	>tr|Q5TRW7|Q5TRW7_ANOGA Phosphoserine aminotransferase OS=Anopheles gambiae GN=AGAP004598 PE=3 SV=2	PF00266	Aminotransferase class-V		40.126	5.28e-29
Q5TRZ9	Q5TRZ9	>tr|Q5TRZ9|Q5TRZ9_ANOGA AGAP004942-PA OS=Anopheles gambiae GN=AGAP004942 PE=4 SV=3	PF00013	KH domain		40.633	5.45e-39
Q5TS28	Q5TS28	>tr|Q5TS28|Q5TS28_ANOGA AGAP008755-PA (Fragment) OS=Anopheles gambiae GN=AGAP008755 PE=4 SV=3	PF08232	Striatin family		76.355	1.04e-34
Q5TS37;F5HMV5;Q7PX66	Q5TS37	>tr|Q5TS37|Q5TS37_ANOGA AGAP008770-PA (Fragment) OS=Anopheles gambiae GN=AGAP008770 PE=4 SV=3	PF01535	PPR repeat		156.26	5.16e-46
Q7PWW7;Q5TS52;Q7PWW9	Q7PWW7;Q5TS52;Q7PWW9	>tr|Q7PWW7|Q7PWW7_ANOGA AGAP008825-PA (Fragment) OS=Anopheles gambiae GN=AGAP008825 PE=4 SV=4;>tr|Q5TS52|Q5TS52_ANOGA AGAP008823-PA (Fragment) OS=Anopheles gambiae GN=AGAP008823 PE=4 SV=3;>tr|Q7PWW9|Q7PWW9_ANOGA AGAP008824-PA OS=Anopheles gambiae GN=AGAP00	PF01753	MYND finger		47.254	0.01315
Q5TS83	Q5TS83	>tr|Q5TS83|Q5TS83_ANOGA AGAP008584-PA OS=Anopheles gambiae GN=AGAP008584 PE=4 SV=3	PF07748	Glycosyl hydrolases family 38 C-terminal domain		129.4	9.03e-06
Q5TS92	Q5TS92	>tr|Q5TS92|Q5TS92_ANOGA AGAP008604-PA (Fragment) OS=Anopheles gambiae GN=AGAP008604 PE=3 SV=2	PF00587	tRNA synthetase class II core domain (G, H, P, S and T)		78.754	5.26e-54
Q5TSC8	Q5TSC8	>tr|Q5TSC8|Q5TSC8_ANOGA AGAP010490-PA OS=Anopheles gambiae GN=AGAP010490 PE=4 SV=3	PF12234	RAVE protein 1 C terminal		386.73	2.22e-33
Q5TSD8	Q5TSD8	>tr|Q5TSD8|Q5TSD8_ANOGA AGAP010529-PA (Fragment) OS=Anopheles gambiae GN=AGAP010529 PE=4 SV=2	PF00089	Trypsin		17.946	6.73e-06
Q5TSE5	Q5TSE5	>tr|Q5TSE5|Q5TSE5_ANOGA AGAP010608-PA OS=Anopheles gambiae GN=AGAP010608 PE=4 SV=3	PF01086	Clathrin light chain		24.809	3.36e-63
Q5TSK2	Q5TSK2	>tr|Q5TSK2|Q5TSK2_ANOGA AGAP004881-PA OS=Anopheles gambiae GN=AGAP004881 PE=4 SV=3	PF01062	Bestrophin		86.137	0.0062332
Q5TSL8	Q5TSL8	>tr|Q5TSL8|Q5TSL8_ANOGA AGAP003360-PA OS=Anopheles gambiae GN=AGAP003360 PE=4 SV=1	PF03259	Roadblock/LC7 domain		10.793	1.9e-28
Q5TSN7	Q5TSN7	>tr|Q5TSN7|Q5TSN7_ANOGA AGAP003339-PA OS=Anopheles gambiae GN=AgaP_AGAP003339 PE=4 SV=4	PF06565	Repeat of unknown function (DUF1126)		87.165	0.00023581
Q5TSN8;Q5XNT2	Q5TSN8	>tr|Q5TSN8|Q5TSN8_ANOGA AGAP003343-PA OS=Anopheles gambiae GN=AgaP_AGAP003343 PE=3 SV=4	PF00067	Cytochrome P450		57.372	8.83e-09
Q5TSU0	Q5TSU0	>tr|Q5TSU0|Q5TSU0_ANOGA AGAP005082-PA OS=Anopheles gambiae GN=AGAP005082 PE=4 SV=3	PF06650	Protein of unknown function (DUF1162)		369.21	3.55e-17
Q7PQ14;Q5TSU9	Q7PQ14;Q5TSU9	>tr|Q7PQ14|Q7PQ14_ANOGA AGAP005046-PB OS=Anopheles gambiae GN=AGAP005046 PE=4 SV=3;>tr|Q5TSU9|Q5TSU9_ANOGA AGAP005046-PA OS=Anopheles gambiae GN=AGAP005046 PE=4 SV=2	PF01776	Ribosomal L22e protein family		17.326	2.18e-46
Q5TSX6	Q5TSX6	>tr|Q5TSX6|Q5TSX6_ANOGA AGAP004494-PA OS=Anopheles gambiae GN=AgaP_AGAP004494 PE=4 SV=4	PF05225	helix-turn-helix, Psq domain		149.71	0.029131
Q5TT05	Q5TT05	>tr|Q5TT05|Q5TT05_ANOGA AGAP004376-PA OS=Anopheles gambiae GN=AGAP004376 PE=4 SV=3	PF01263	Aldose 1-epimerase		48.163	2.85e-17
Q5TT14	Q5TT14	>tr|Q5TT14|Q5TT14_ANOGA AGAP004345-PA OS=Anopheles gambiae GN=AgaP_AGAP004345 PE=4 SV=4	none	none		164.73	3.41e-05
Q5TT36	Q5TT36	>tr|Q5TT36|Q5TT36_ANOGA AGAP003711-PA OS=Anopheles gambiae GN=AgaP_AGAP003711 PE=4 SV=3	PF01496	V-type ATPase 116kDa subunit family		95.221	6.02e-65
Q5TT42	Q5TT42	>tr|Q5TT42|Q5TT42_ANOGA AGAP003647-PA OS=Anopheles gambiae GN=AgaP_AGAP003647 PE=4 SV=3	PF07774	Protein of unknown function (DUF1620)		101.1	1.69e-16
Q5TT44	Q5TT44	>tr|Q5TT44|Q5TT44_ANOGA AGAP003525-PA OS=Anopheles gambiae GN=AgaP_AGAP003525 PE=4 SV=3	PF04153	NOT2 / NOT3 / NOT5 family		58.939	7.91e-12
Q5TT51	Q5TT51	>tr|Q5TT51|Q5TT51_ANOGA AGAP003553-PA OS=Anopheles gambiae GN=AgaP_AGAP003553 PE=3 SV=3	PF01105	emp24/gp25L/p24 family/GOLD		25.098	9.39e-08
Q5TT59	Q5TT59	>tr|Q5TT59|Q5TT59_ANOGA AGAP003576-PA OS=Anopheles gambiae GN=AGAP003576 PE=4 SV=1	PF08389	Exportin 1-like protein		103.99	0.0053825
Q5TT64	Q5TT64	>tr|Q5TT64|Q5TT64_ANOGA AGAP003519-PA OS=Anopheles gambiae GN=AgaP_AGAP003519 PE=4 SV=4	PF00013	KH domain		460.31	1.03e-19
Q5TT66	Q5TT66	>tr|Q5TT66|Q5TT66_ANOGA AGAP003692-PA OS=Anopheles gambiae GN=AgaP_AGAP003692 PE=4 SV=2	PF01433	Peptidase family M1		106.02	0.014198
Q5TT79	Q5TT79	>tr|Q5TT79|Q5TT79_ANOGA AGAP003615-PA OS=Anopheles gambiae GN=AgaP_AGAP003615 PE=4 SV=3	PF02845	CUE domain		30.424	3.18e-11
Q5TTF7	Q5TTF7	>tr|Q5TTF7|Q5TTF7_ANOGA AGAP003073-PA OS=Anopheles gambiae GN=AgaP_AGAP003073 PE=3 SV=2	PF00153	Mitochondrial carrier protein		31.798	0.017504
Q5TTG2	Q5TTG2	>tr|Q5TTG2|Q5TTG2_ANOGA AGAP003074-PA OS=Anopheles gambiae GN=AGAP003074 PE=3 SV=3	PF00153	Mitochondrial carrier protein		31.032	1.36e-116
Q5TTH4	Q5TTH4	>tr|Q5TTH4|Q5TTH4_ANOGA AGAP003217-PA OS=Anopheles gambiae GN=AGAP003217 PE=4 SV=2	PF01250	Ribosomal protein S6		17.335	2.19e-14
Q5TTK5	Q5TTK5	>tr|Q5TTK5|Q5TTK5_ANOGA AGAP003118-PA OS=Anopheles gambiae GN=AgaP_AGAP003118 PE=4 SV=4	PF04433	SWIRM domain		140.63	4.02e-101
Q5TTK7	Q5TTK7	>tr|Q5TTK7|Q5TTK7_ANOGA AGAP003121-PA OS=Anopheles gambiae GN=AgaP_AGAP003121 PE=4 SV=4	PF00454	Phosphatidylinositol 3- and 4-kinase		62.056	0.0016458
Q5TTL0;Q7PGX8	Q5TTL0;Q7PGX8	>tr|Q5TTL0|Q5TTL0_ANOGA AGAP003064-PA OS=Anopheles gambiae GN=AGAP003064 PE=4 SV=2;>tr|Q7PGX8|Q7PGX8_ANOGA AGAP003061-PA OS=Anopheles gambiae GN=AgaP_AGAP003061 PE=4 SV=5	PF04968	CHORD		40.471	0.032322
Q5TTQ2	Q5TTQ2	>tr|Q5TTQ2|Q5TTQ2_ANOGA AGAP002374-PA OS=Anopheles gambiae GN=AgaP_AGAP002374 PE=4 SV=4	PF00076	RNA recognition motif. (a.k.a. RRM, RBD, or RNP domain)		38.727	1.42e-108
Q5TTQ9	Q5TTQ9	>tr|Q5TTQ9|Q5TTQ9_ANOGA AGAP002430-PA OS=Anopheles gambiae GN=AKH2 PE=3 SV=1	PF06377	Adipokinetic hormone		12.173	0.0052354
Q5TTR4	Q5TTR4	>tr|Q5TTR4|Q5TTR4_ANOGA AGAP002442-PA OS=Anopheles gambiae GN=AGAP002442 PE=4 SV=2	none	none		12.911	1.7e-32
Q5TTR9	Q5TTR9	>tr|Q5TTR9|Q5TTR9_ANOGA AGAP002469-PA OS=Anopheles gambiae GN=AgaP_AGAP002469 PE=4 SV=4	PF02574	Homocysteine S-methyltransferase		120.01	0.005032
Q5TTS2	Q5TTS2	>tr|Q5TTS2|Q5TTS2_ANOGA AGAP002481-PA (Fragment) OS=Anopheles gambiae GN=AGAP002481 PE=4 SV=1	PF01851	Proteasome/cyclosome repeat		96.567	2.96e-91
Q5TTT3	Q5TTT3	>tr|Q5TTT3|Q5TTT3_ANOGA AGAP002504-PA OS=Anopheles gambiae GN=AgaP_AGAP002504 PE=4 SV=3	PF01189	NOL1/NOP2/sun family		80.119	1.01e-06
Q5TTV1	Q5TTV1	>tr|Q5TTV1|Q5TTV1_ANOGA AGAP002593-PA OS=Anopheles gambiae GN=AGAP002593 PE=4 SV=1	PF08212	Lipocalin-like domain		23.023	1.37e-06
Q5TTW0	Q5TTW0	>tr|Q5TTW0|Q5TTW0_ANOGA AGAP002621-PA OS=Anopheles gambiae GN=AgaP_AGAP002621 PE=4 SV=3	none	none		22.364	0.0029853
Q5TTX3	Q5TTX3	>tr|Q5TTX3|Q5TTX3_ANOGA AGAP002657-PA OS=Anopheles gambiae GN=AgaP_AGAP002657 PE=4 SV=3	PF04176	TIP41-like family		33.29	0.0018964
Q5TTY8	Q5TTY8	>tr|Q5TTY8|Q5TTY8_ANOGA AGAP002731-PA OS=Anopheles gambiae GN=AgaP_AGAP002731 PE=4 SV=4	PF01239	Protein prenyltransferase alpha subunit repeat		51.859	0.00011941
Q5TU27	Q5TU27	>tr|Q5TU27|Q5TU27_ANOGA AGAP002907-PA OS=Anopheles gambiae GN=AgaP_AGAP002907 PE=4 SV=4	none	none		54.197	2.25e-08
Q5TU35;F5HKA6;Q95PB7	Q5TU35;F5HKA6	>tr|Q5TU35|Q5TU35_ANOGA AGAP003018-PA OS=Anopheles gambiae GN=AgaP_AGAP003018 PE=3 SV=4;>tr|F5HKA6|F5HKA6_ANOGA AGAP003018-PB OS=Anopheles gambiae GN=AgaP_AGAP003018 PE=3 SV=1	PF01031	Dynamin central region		101.12	0
Q5TU49	Q5TU49	>tr|Q5TU49|Q5TU49_ANOGA AGAP002937-PA OS=Anopheles gambiae GN=AGAP002937 PE=4 SV=3	none	none		40.32	3.89e-14
Q5TU56	Q5TU56	>tr|Q5TU56|Q5TU56_ANOGA AGAP002992-PA OS=Anopheles gambiae GN=AGAP002992 PE=2 SV=1	PF00484	Carbonic anhydrase		29.915	0.017887
Q5TU95;F5HK19;F5HK20	Q5TU95;F5HK19;F5HK20	>tr|Q5TU95|Q5TU95_ANOGA AGAP003431-PA OS=Anopheles gambiae GN=AgaP_AGAP003431 PE=4 SV=4;>tr|F5HK19|F5HK19_ANOGA AGAP003431-PB OS=Anopheles gambiae GN=AgaP_AGAP003431 PE=4 SV=1;>tr|F5HK20|F5HK20_ANOGA AGAP003431-PC OS=Anopheles gambiae GN=AgaP_AGAP003431 PE	PF02759	RUN domain		80.243	2.73e-34
Q5TUD8	Q5TUD8	>tr|Q5TUD8|Q5TUD8_ANOGA AGAP010435-PA (Fragment) OS=Anopheles gambiae GN=AGAP010435 PE=4 SV=3	PF03028	Dynein heavy chain		513.88	5.81e-47
Q5TUE9	Q5TUE9	>sp|Q5TUE9|RM23_ANOGA Probable 39S ribosomal protein L23, mitochondrial OS=Anopheles gambiae GN=mRpL23 PE=3 SV=1				17.766	0.00010133
Q5TUF1	Q5TUF1	>sp|Q5TUF1|SRRT_ANOGA Serrate RNA effector molecule homolog OS=Anopheles gambiae GN=Ars2 PE=3 SV=3				109.61	2.77e-42
Q5TUF4	Q5TUF4	>tr|Q5TUF4|Q5TUF4_ANOGA AGAP010380-PA (Fragment) OS=Anopheles gambiae GN=AGAP010380 PE=4 SV=3	PF03638	Tesmin/TSO1-like CXC domain		77.727	0.00017785
Q5TUI6	Q5TUI6	>tr|Q5TUI6|Q5TUI6_ANOGA AGAP010712-PA (Fragment) OS=Anopheles gambiae GN=AGAP010712 PE=4 SV=3	PF11969	Scavenger mRNA decapping enzyme C-term binding		35.536	9.84e-07
Q5TUI7	Q5TUI7	>tr|Q5TUI7|Q5TUI7_ANOGA Proteasome subunit beta type OS=Anopheles gambiae GN=AGAP010718 PE=3 SV=1	PF00227	Proteasome subunit		31.29	1.45e-16
Q5TUK9	Q5TUK9	>tr|Q5TUK9|Q5TUK9_ANOGA AGAP010673-PA OS=Anopheles gambiae GN=AGAP010673 PE=4 SV=3	PF00568	WH1 domain		68.894	1.65e-05
Q5TUN6	Q5TUN6	>tr|Q5TUN6|Q5TUN6_ANOGA AGAP000738-PA OS=Anopheles gambiae GN=AgaP_AGAP000738 PE=4 SV=4	PF08598	Sds3-like		32.158	0.00036391
Q5TUS9	Q5TUS9	>tr|Q5TUS9|Q5TUS9_ANOGA AGAP000019-PA (Fragment) OS=Anopheles gambiae GN=AgaP_AGAP000019 PE=4 SV=4	PF00560	Leucine Rich Repeat		148.27	3.7e-92
Q5TUT0	Q5TUT0	>tr|Q5TUT0|Q5TUT0_ANOGA AGAP000020-PA OS=Anopheles gambiae GN=AgaP_AGAP000020 PE=4 SV=4	none	none		241.53	0.00053503
Q5TUX2	Q5TUX2	>tr|Q5TUX2|Q5TUX2_ANOGA AGAP000177-PA OS=Anopheles gambiae GN=CPR128 PE=4 SV=2	PF00379	Insect cuticle protein		11.126	3.52e-13
Q5TUZ6	Q5TUZ6	>tr|Q5TUZ6|Q5TUZ6_ANOGA AGAP000271-PA OS=Anopheles gambiae GN=AgaP_AGAP000271 PE=4 SV=4	PF03810	Importin-beta N-terminal domain		122.36	0.08075
Q5TV18	Q5TV18	>tr|Q5TV18|Q5TV18_ANOGA AGAP000375-PA OS=Anopheles gambiae GN=AgaP_AGAP000375 PE=4 SV=4	none	none		22.579	7.8e-55
Q5TV62;Q8WR33;O97411	Q5TV62;Q8WR33	>tr|Q5TV62|Q5TV62_ANOGA AGAP000607-PA OS=Anopheles gambiae GN=AgaP_AGAP000607 PE=4 SV=2;>tr|Q8WR33|Q8WR33_ANOGA Salivary gland 1-like 3 protein OS=Anopheles gambiae PE=2 SV=1	none	none		44.544	1.67e-58
Q5TV73;Q7PMI3	Q5TV73;Q7PMI3	>tr|Q5TV73|Q5TV73_ANOGA AGAP000541-PA OS=Anopheles gambiae GN=AGAP000541 PE=3 SV=1;>tr|Q7PMI3|Q7PMI3_ANOGA AGAP009572-PA OS=Anopheles gambiae GN=AGAP009572 PE=3 SV=1	PF00410	Ribosomal protein S8		14.709	8.21e-31
Q5TVA9	Q5TVA9	>tr|Q5TVA9|Q5TVA9_ANOGA AGAP003725-PA OS=Anopheles gambiae GN=AgaP_AGAP003725 PE=4 SV=4	PF00168	C2 domain		92.247	2.82e-138
Q5TVB0	Q5TVB0	>tr|Q5TVB0|Q5TVB0_ANOGA Annexin OS=Anopheles gambiae GN=AGAP003720 PE=3 SV=3	PF00191	Annexin		36.06	1.62e-32
Q5TVB3	Q5TVB3	>tr|Q5TVB3|Q5TVB3_ANOGA Annexin OS=Anopheles gambiae GN=ANXB9 PE=3 SV=2				35.691	3.9e-120
Q5TVC9	Q5TVC9	>tr|Q5TVC9|Q5TVC9_ANOGA AGAP003731-PA OS=Anopheles gambiae GN=AGAP003731 PE=4 SV=1	PF07200	Modifier of rudimentary (Mod(r)) protein		25.82	1.35e-07
Q5TVE0	Q5TVE0	>tr|Q5TVE0|Q5TVE0_ANOGA AGAP009556-PA (Fragment) OS=Anopheles gambiae GN=AGAP009556 PE=4 SV=2	PF00147	Fibrinogen beta and gamma chains, C-terminal globular domain		22.421	3.19e-141
Q5TVJ4	Q5TVJ4	>tr|Q5TVJ4|Q5TVJ4_ANOGA AGAP009347-PA OS=Anopheles gambiae GN=AGAP009347 PE=4 SV=2	PF00254	FKBP-type peptidyl-prolyl cis-trans isomerase		51.579	7.63e-19
Q5TVK5	Q5TVK5	>tr|Q5TVK5|Q5TVK5_ANOGA AGAP011555-PA OS=Anopheles gambiae GN=AGAP011555 PE=4 SV=3	none	none		9.8192	0.00062568
Q5TVM9;Q9UB34;O76813	Q5TVM9;Q9UB34	>tr|Q5TVM9|Q5TVM9_ANOGA AGAP011026-PA OS=Anopheles gambiae GN=AGAP011026 PE=3 SV=1;>tr|Q9UB34|Q9UB34_ANOGA Putative 5-nucleotidase OS=Anopheles gambiae GN=5Ntd PE=2 SV=1	PF02872	5\-nucleotidase, C-terminal domain		63.475	2.92e-46
Q5TVP5	Q5TVP5	>tr|Q5TVP5|Q5TVP5_ANOGA AGAP010977-PA (Fragment) OS=Anopheles gambiae GN=AGAP010977 PE=4 SV=3	PF01699	Sodium/calcium exchanger protein		25.061	3.14e-05
Q5TVQ3;Q5XNS8	Q5TVQ3	>tr|Q5TVQ3|Q5TVQ3_ANOGA AGAP010961-PA (Fragment) OS=Anopheles gambiae GN=AGAP010961 PE=3 SV=3	PF00067	Cytochrome P450		61.314	2.52e-14
Q5TVQ5	Q5TVQ5	>tr|Q5TVQ5|Q5TVQ5_ANOGA AGAP010933-PA OS=Anopheles gambiae GN=AGAP010933 PE=4 SV=1	PF01090	Ribosomal protein S19e		17.594	1.56e-18
Q5TVQ9	Q5TVQ9	>tr|Q5TVQ9|Q5TVQ9_ANOGA AGAP010902-PA OS=Anopheles gambiae GN=CPFL1 PE=4 SV=2	PF11018	Pupal cuticle protein C1		27.057	7.12e-56
Q5TVT5	Q5TVT5	>tr|Q5TVT5|Q5TVT5_ANOGA AGAP003487-PA OS=Anopheles gambiae GN=AgaP_AGAP003487 PE=4 SV=3	none	none		22.745	0.00035809
Q5TVT6	Q5TVT6	>tr|Q5TVT6|Q5TVT6_ANOGA AGAP012495-PA (Fragment) OS=Anopheles gambiae str. PEST GN=AgaP_AGAP012495 PE=4 SV=2	none	none		29.874	0.045008
Q5TVU8	Q5TVU8	>tr|Q5TVU8|Q5TVU8_ANOGA AGAP004059-PA OS=Anopheles gambiae GN=AgaP_AGAP004059 PE=4 SV=4	PF09315	Domain of unknown function (DUF1973)		140.62	6.54e-163
Q5TVW6	Q5TVW6	>tr|Q5TVW6|Q5TVW6_ANOGA AGAP011080-PA OS=Anopheles gambiae GN=AGAP011080 PE=4 SV=3	PF01379	Porphobilinogen deaminase, dipyromethane cofactor binding domain		65.556	0.00048255
Q5TVZ3	Q5TVZ3	>tr|Q5TVZ3|Q5TVZ3_ANOGA AGAP011138-PA (Fragment) OS=Anopheles gambiae GN=AGAP011138 PE=4 SV=3	PF00063	Myosin head (motor domain)		212.94	4.02e-06
Q5TW28	Q5TW28	>tr|Q5TW28|Q5TW28_ANOGA AGAP011208-PA (Fragment) OS=Anopheles gambiae GN=AGAP011208 PE=3 SV=3	PF03727	Hexokinase		27.269	2.33e-32
Q5TW61	Q5TW61	>tr|Q5TW61|Q5TW61_ANOGA AGAP011328-PA OS=Anopheles gambiae GN=AGAP011328 PE=4 SV=3	PF12230	Pre-mRNA splicing factor PRP21 like protein		79.441	1.69e-11
Q5TW89	Q5TW89	>tr|Q5TW89|Q5TW89_ANOGA AGAP001036-PA OS=Anopheles gambiae GN=AgaP_AGAP001036 PE=4 SV=3	PF00400	WD domain, G-beta repeat		37.535	0.040878
Q5TW92	Q5TW92	>tr|Q5TW92|Q5TW92_ANOGA AGAP001037-PA OS=Anopheles gambiae GN=AgaP_AGAP001037 PE=4 SV=4	PF00557	Metallopeptidase family M24		68.052	2.27e-09
Q5TWB5	Q5TWB5	>tr|Q5TWB5|Q5TWB5_ANOGA AGAP000986-PA OS=Anopheles gambiae GN=AgaP_AGAP000986 PE=4 SV=2	PF01607	Chitin binding Peritrophin-A domain		24.941	1.18e-12
Q5TWG4	Q5TWG4	>tr|Q5TWG4|Q5TWG4_ANOGA AGAP006769-PA OS=Anopheles gambiae GN=AGAP006769 PE=4 SV=2	none	none		20.35	0.070654
Q5TWJ1	Q5TWJ1	>tr|Q5TWJ1|Q5TWJ1_ANOGA AGAP006867-PA OS=Anopheles gambiae GN=CPR141 PE=4 SV=2	PF00379	Insect cuticle protein		44.593	0.067827
Q5TWJ2	Q5TWJ2	>tr|Q5TWJ2|Q5TWJ2_ANOGA AGAP006868-PA OS=Anopheles gambiae GN=CPR140 PE=4 SV=3	PF00379	Insect cuticle protein		86.2	0
Q5TWS3	Q5TWS3	>tr|Q5TWS3|Q5TWS3_ANOGA AGAP007206-PA OS=Anopheles gambiae GN=AGAP007206 PE=4 SV=2	none	none		44.614	0.00026276
Q5TWS9	Q5TWS9	>tr|Q5TWS9|Q5TWS9_ANOGA AGAP007245-PA OS=Anopheles gambiae GN=AGAP007245 PE=4 SV=1	none	none		11.189	0.0034869
Q5TWW3	Q5TWW3	>tr|Q5TWW3|Q5TWW3_ANOGA AGAP007362-PB OS=Anopheles gambiae GN=AGAP007362 PE=4 SV=3	PF04908	SH3-binding, glutamic acid-rich protein		18.161	3.27e-16
Q5TWW9	Q5TWW9	>tr|Q5TWW9|Q5TWW9_ANOGA AGAP007393-PA OS=Anopheles gambiae GN=AGAP007393 PE=3 SV=2	PF00085	Thioredoxin		54.311	3.12e-163
Q5TWZ0	Q5TWZ0	>tr|Q5TWZ0|Q5TWZ0_ANOGA AGAP007491-PA OS=Anopheles gambiae GN=AGAP007491 PE=4 SV=3	PF04777	Erv1 / Alr family		78.857	1.46e-10
Q5TX23	Q5TX23	>tr|Q5TX23|Q5TX23_ANOGA AGAP007603-PA OS=Anopheles gambiae GN=AGAP007603 PE=4 SV=1	PF03020	LEM domain		51.602	1.42e-38
Q5TX32	Q5TX32	>tr|Q5TX32|Q5TX32_ANOGA 6-phosphofructokinase OS=Anopheles gambiae GN=AGAP007642 PE=3 SV=3	PF00365	Phosphofructokinase		86.643	1.21e-145
Q5TX34	Q5TX34	>tr|Q5TX34|Q5TX34_ANOGA AGAP007645-PA OS=Anopheles gambiae GN=AGAP007645 PE=4 SV=3	none	none		188.74	3.15e-06
Q5TX48	Q5TX48	>tr|Q5TX48|Q5TX48_ANOGA AGAP007699-PA OS=Anopheles gambiae GN=AGAP007699 PE=4 SV=3	PF00071	Ras family		24.471	1.1e-24
Q5TX49	Q5TX49	>tr|Q5TX49|Q5TX49_ANOGA AGAP007702-PA OS=Anopheles gambiae GN=AGAP007702 PE=4 SV=2	PF11969	Scavenger mRNA decapping enzyme C-term binding		16.713	0.00024641
Q5TX51;C6K1Y6;C6K1Z0;C6K1Z6;C6K1Z8;C6K205;C6K210;C6K203;Q7QJA8	Q5TX51	>tr|Q5TX51|Q5TX51_ANOGA AGAP007717-PA (Fragment) OS=Anopheles gambiae GN=AGAP007717 PE=4 SV=3	PF00018	SH3 domain		201.57	0
Q5TX68	Q5TX68	>tr|Q5TX68|Q5TX68_ANOGA AGAP011053-PA OS=Anopheles gambiae GN=AGAP011053 PE=4 SV=2	PF00248	Aldo/keto reductase family		36.533	4.23e-171
Q5TX98	Q5TX98	>tr|Q5TX98|Q5TX98_ANOGA AGAP002198-PA OS=Anopheles gambiae GN=AGAP002198 PE=3 SV=1	PF08242	Methyltransferase domain		32.831	2.54e-18
Q5TXC3	Q5TXC3	>tr|Q5TXC3|Q5TXC3_ANOGA AGAP009443-PA (Fragment) OS=Anopheles gambiae GN=AGAP009443 PE=4 SV=2	PF00375	Sodium:dicarboxylate symporter family		52.047	2.06e-21
Q5TXE0	Q5TXE0	>tr|Q5TXE0|Q5TXE0_ANOGA AGAP003275-PA OS=Anopheles gambiae GN=AgaP_AGAP003275 PE=4 SV=4	PF00324	Amino acid permease		116.83	0.0013342
Q5TXG6	Q5TXG6	>tr|Q5TXG6|Q5TXG6_ANOGA AGAP012857-PA (Fragment) OS=Anopheles gambiae str. PEST GN=AgaP_AGAP012857 PE=3 SV=3	PF00293	NUDIX domain		30.853	1.38e-12
Q5TXU2	Q5TXU2	>tr|Q5TXU2|Q5TXU2_ANOGA AGAP012750-PA OS=Anopheles gambiae str. PEST GN=AgaP_AGAP012750 PE=4 SV=2	PF00379	Insect cuticle protein		7.4766	1.56e-100
Q5TYJ0;Q8I8R3	Q5TYJ0;Q8I8R3	>tr|Q5TYJ0|Q5TYJ0_ANOGA AGAP012867-PA (Fragment) OS=Anopheles gambiae str. PEST GN=AgaP_AGAP012867 PE=4 SV=3;>tr|Q8I8R3|Q8I8R3_ANOGA AGAP012331-PA OS=Anopheles gambiae GN=AgamOBP29 PE=4 SV=1	PF01395	PBP/GOBP family		25.414	0.0028109
Q5UEA4	Q5UEA4	>tr|Q5UEA4|Q5UEA4_ANOGA Peroxidase 15 (Fragment) OS=Anopheles gambiae PE=2 SV=1				28.833	3.07e-07
Q5XLG7;Q5TP08	Q5XLG7;Q5TP08	>tr|Q5XLG7|Q5XLG7_ANOGA SGS4 OS=Anopheles gambiae PE=4 SV=1;>tr|Q5TP08|Q5TP08_ANOGA AGAP009917-PA (Fragment) OS=Anopheles gambiae GN=AGAP009917 PE=4 SV=2	none	none		389.18	3.74e-06
Q66GU5;Q7Q2V9	Q66GU5;Q7Q2V9	>tr|Q66GU5|Q66GU5_ANOGA Kurtz arrestin-like protein ArrK (Fragment) OS=Anopheles gambiae str. PEST GN=ARRK PE=4 SV=1;>tr|Q7Q2V9|Q7Q2V9_ANOGA AGAP011360-PA (Fragment) OS=Anopheles gambiae GN=ARRK PE=4 SV=1	PF00339	Arrestin (or S-antigen), N-terminal domain		47.81	2.57e-15
Q6H8Y8	Q6H8Y8	>tr|Q6H8Y8|Q6H8Y8_ANOGA AGAP008062-PA OS=Anopheles gambiae GN=CSP4 PE=4 SV=1	PF03392	Insect pheromone-binding family, A10/OS-D		12.935	0.055293
Q6H8Y9	Q6H8Y9	>tr|Q6H8Y9|Q6H8Y9_ANOGA AGAP008055-PA OS=Anopheles gambiae GN=CSP3 PE=2 SV=1	PF03392	Insect pheromone-binding family, A10/OS-D		19.11	1.27e-70
Q6H8Z2	Q6H8Z2	>tr|Q6H8Z2|Q6H8Z2_ANOGA AGAP008054-PA OS=Anopheles gambiae GN=SAP-3 PE=2 SV=1	PF03392	Insect pheromone-binding family, A10/OS-D		14.568	8.76e-72
Q6H8Z3	Q6H8Z3	>tr|Q6H8Z3|Q6H8Z3_ANOGA AGAP008052-PA OS=Anopheles gambiae GN=SAP-2 PE=2 SV=1	PF03392	Insect pheromone-binding family, A10/OS-D		14.777	8.92e-39
Q6IDW3	Q6IDW3	>tr|Q6IDW3|Q6IDW3_ANOGA AGAP003439-PG OS=Anopheles gambiae GN=mod(mdg4) PE=4 SV=1	PF00651	BTB/POZ domain		61.679	7.59e-15
Q6IDX2;Q6IDZ8;Q6IDZ1;Q6IE01;Q7PGB7;Q6IDY5;Q7QDI0;Q6IDX0;Q6IDW4;Q6IDY6;Q6IDX7;Q6IDW5;Q6IDW6;Q6IDY1;Q6IDZ2;Q6IDX6;Q6IDX8;Q6IDY9;Q6IDW7;Q6IDZ0;Q6IDZ6;Q6IDX5;Q6IDW1;Q6IDW8;Q6IDZ4;Q6IDY3;Q6IDZ5;Q6IDZ9;Q6IDX1;Q6IDY4;Q6IDX4;Q6IDX9;Q6IDZ3;Q6IDY0;Q6IDX3;Q6IDY8;Q6IDY7	Q6IDX2;Q6IDZ8;Q6IDZ1;Q6IE01;Q7PGB7;Q6IDY5;Q7QDI0;Q6IDX0;Q6IDW4;Q6IDY6;Q6IDX7;Q6IDW5;Q6IDW6;Q6IDY1;Q6IDZ2;Q6IDX6;Q6IDX8;Q6IDY9;Q6IDW7;Q6IDZ0;Q6IDZ6;Q6IDX5;Q6IDW1;Q6IDW8;Q6IDZ4;Q6IDY3;Q6IDZ5;Q6IDZ9;Q6IDX1;Q6IDY4;Q6IDX4;Q6IDX9;Q6IDZ3;Q6IDY0;Q6IDX3;Q6IDY8;Q6IDY7	>tr|Q6IDX2|Q6IDX2_ANOGA AGAP003439-PT OS=Anopheles gambiae GN=mod(mdg4) PE=4 SV=1;>tr|Q6IDZ8|Q6IDZ8_ANOGA AGAP003439-PA OS=Anopheles gambiae GN=mod(mdg4) PE=4 SV=1;>tr|Q6IDZ1|Q6IDZ1_ANOGA AGAP003439-PC OS=Anopheles gambiae GN=mod(mdg4) PE=4 SV=1;>tr|Q6IE01	PF00651	BTB/POZ domain		54.043	2.76e-15
Q6IDY2	Q6IDY2	>tr|Q6IDY2|Q6IDY2_ANOGA AGAP003439-PR OS=Anopheles gambiae GN=mod(mdg4) PE=4 SV=1	PF00651	BTB/POZ domain		52.077	1.41e-14
Q6IDZ7	Q6IDZ7	>tr|Q6IDZ7|Q6IDZ7_ANOGA AGAP003439-PN OS=Anopheles gambiae GN=mod(mdg4) PE=4 SV=1	PF00651	BTB/POZ domain		55.057	1.79e-14
Q7YW67;Q8MMI9;Q6J290	Q7YW67;Q8MMI9;Q6J290	>tr|Q7YW67|Q7YW67_ANOGA AGAP007286-PA OS=Anopheles gambiae GN=OBP3788 PE=2 SV=1;>tr|Q8MMI9|Q8MMI9_ANOGA Odorant binding protein-8 OS=Anopheles gambiae GN=OBP-8 PE=2 SV=1;>tr|Q6J290|Q6J290_ANOGA LZ3788P (Fragment) OS=Anopheles gambiae PE=2 SV=1	PF01395	PBP/GOBP family		21.98	2.39e-42
Q8I8R7;Q7Q088;Q6J291	Q8I8R7;Q7Q088;Q6J291	>tr|Q8I8R7|Q8I8R7_ANOGA Odorant-binding protein AgamOBP25 OS=Anopheles gambiae GN=AgamOBP25 PE=4 SV=1;>tr|Q7Q088|Q7Q088_ANOGA AGAP012320-PA OS=Anopheles gambiae GN=OBP25 PE=4 SV=2;>tr|Q6J291|Q6J291_ANOGA LZ9988P (Fragment) OS=Anopheles gambiae PE=2 SV=1	PF01395	PBP/GOBP family		16.248	9.17e-102
Q6JEK4	Q6JEK4	>tr|Q6JEK4|Q6JEK4_ANOGA Bacteria responsive protein 2 OS=Anopheles gambiae PE=2 SV=1				48.14	1.63e-257
Q6JEK5	Q6JEK5	>tr|Q6JEK5|Q6JEK5_ANOGA Bacteria responsive protein 1 OS=Anopheles gambiae PE=2 SV=1				49.661	9.47e-151
Q7PNR7;Q9NAT0;Q9NJS5;Q7PIQ7;Q6TPB4;Q6TPB6;Q6TPB7;Q6TPB8	Q7PNR7;Q9NAT0;Q9NJS5;Q7PIQ7;Q6TPB4;Q6TPB6;Q6TPB7;Q6TPB8	>tr|Q7PNR7|Q7PNR7_ANOGA AGAP005625-PA OS=Anopheles gambiae GN=SCRASP1 PE=4 SV=3;>tr|Q9NAT0|Q9NAT0_ANOGA Adhesive serine protease OS=Anopheles gambiae GN=sp22D PE=2 SV=1;>tr|Q9NJS5|Q9NJS5_ANOGA Serine protease 22D OS=Anopheles gambiae GN=Sp22D PE=2 SV=1;>tr	PF00089	Trypsin		146.76	0.035839
Q6VAW7;Q6VAW9;Q7Q361;Q6VAX3;Q6VAX4;Q6VAX1	Q6VAW7;Q6VAW9;Q7Q361;Q6VAX3;Q6VAX4;Q6VAX1	>tr|Q6VAW7|Q6VAW7_ANOGA CP5039 (Fragment) OS=Anopheles gambiae PE=4 SV=1;>tr|Q6VAW9|Q6VAW9_ANOGA CP5039 (Fragment) OS=Anopheles gambiae PE=4 SV=1;>tr|Q7Q361|Q7Q361_ANOGA AGAP011503-PA OS=Anopheles gambiae GN=AGAP011503 PE=4 SV=3;>tr|Q6VAX3|Q6VAX3_ANOGA CP5	PF00560	Leucine Rich Repeat		29.852	1.96e-08
Q7QAG7;Q6VFI3;Q6VFI5	Q7QAG7;Q6VFI3;Q6VFI5	>tr|Q7QAG7|Q7QAG7_ANOGA AGAP003706-PA OS=Anopheles gambiae GN=AgaP_AGAP003706 PE=3 SV=5;>tr|Q6VFI3|Q6VFI3_ANOGA BolA (Fragment) OS=Anopheles gambiae GN=BolA PE=3 SV=1;>tr|Q6VFI5|Q6VFI5_ANOGA BolA (Fragment) OS=Anopheles gambiae GN=BolA PE=3 SV=1	PF01722	BolA-like protein		12.1	1.02e-15
Q6WLH6;Q7Q823	Q6WLH6;Q7Q823	>tr|Q6WLH6|Q6WLH6_ANOGA Carbonic anhydrase OS=Anopheles gambiae GN=CA PE=2 SV=1;>tr|Q7Q823|Q7Q823_ANOGA AGAP004895-PA OS=Anopheles gambiae GN=AGAP004895 PE=4 SV=3	PF00194	Eukaryotic-type carbonic anhydrase		34.566	8.28e-39
Q7PCS8	Q7PCS8	>tr|Q7PCS8|Q7PCS8_ANOGA AGAP012606-PA OS=Anopheles gambiae str. PEST GN=AgaP_AGAP012606 PE=4 SV=1	PF05719	Golgi phosphoprotein 3 (GPP34)		33.102	0.010586
Q7PCT5	Q7PCT5	>tr|Q7PCT5|Q7PCT5_ANOGA AGAP002020-PA OS=Anopheles gambiae GN=AGAP002020 PE=4 SV=4	PF05821	NADH-ubiquinone oxidoreductase ASHI subunit (CI-ASHI or NDUFB8)		20.353	1.95e-30
Q7PCV3	Q7PCV3	>tr|Q7PCV3|Q7PCV3_ANOGA AGAP011051-PA OS=Anopheles gambiae GN=AGAP011051 PE=4 SV=4	PF00248	Aldo/keto reductase family		35.51	6.87e-17
Q7PCV5	Q7PCV5	>tr|Q7PCV5|Q7PCV5_ANOGA AGAP012590-PA (Fragment) OS=Anopheles gambiae str. PEST GN=AgaP_AGAP012590 PE=3 SV=3	PF00293	NUDIX domain		32.395	1.09e-10
Q7PCY7	Q7PCY7	>tr|Q7PCY7|Q7PCY7_ANOGA AGAP010461-PA (Fragment) OS=Anopheles gambiae GN=AGAP010461 PE=3 SV=4	PF00538	linker histone H1 and H5 family		19.633	1.52e-36
Q7PD33;Q7Q2C4;Q7Q2C6;Q5TN31	Q7PD33;Q7Q2C4;Q7Q2C6;Q5TN31	>tr|Q7PD33|Q7PD33_ANOGA Histone H2A OS=Anopheles gambiae str. PEST GN=AgaP_AGAP012711 PE=3 SV=1;>tr|Q7Q2C4|Q7Q2C4_ANOGA Histone H2A OS=Anopheles gambiae GN=AGAP003913 PE=3 SV=3;>tr|Q7Q2C6|Q7Q2C6_ANOGA Histone H2A OS=Anopheles gambiae GN=AGAP003911 PE=3 SV=	PF00125	Core histone H2A/H2B/H3/H4		13.363	0
Q7PD38	Q7PD38	>tr|Q7PD38|Q7PD38_ANOGA Serine/threonine-protein phosphatase OS=Anopheles gambiae GN=AGAP010172 PE=3 SV=3	PF00149	Calcineurin-like phosphoesterase		35.566	7.95e-80
Q7PD79	Q7PD79	>sp|Q7PD79|GNAS_ANOGA Guanine nucleotide-binding protein G(s) subunit alpha OS=Anopheles gambiae GN=G-s-alpha-60A PE=2 SV=1				44.7	2.56e-15
Q7PDG9	Q7PDG9	>tr|Q7PDG9|Q7PDG9_ANOGA AGAP005453-PA OS=Anopheles gambiae GN=CPR12 PE=4 SV=3	PF00379	Insect cuticle protein		16.069	0.00010227
Q7Q288;Q7PE00	Q7Q288;Q7PE00	>tr|Q7Q288|Q7Q288_ANOGA AGAP003975-PA OS=Anopheles gambiae GN=AgaP_AGAP003975 PE=4 SV=5;>tr|Q7PE00|Q7PE00_ANOGA AGAP012890-PA (Fragment) OS=Anopheles gambiae str. PEST GN=AgaP_AGAP012890 PE=4 SV=2	PF01126	Heme oxygenase		29.158	0.0064291
Q7PE82	Q7PE82	>tr|Q7PE82|Q7PE82_ANOGA AGAP012893-PA OS=Anopheles gambiae str. PEST GN=AgaP_AGAP012893 PE=4 SV=3	PF05694	56kDa selenium binding protein (SBP56)		19.271	1.64e-08
Q7PF06	Q7PF06	>tr|Q7PF06|Q7PF06_ANOGA AGAP011050-PA OS=Anopheles gambiae GN=AGAP011050 PE=4 SV=3	PF00248	Aldo/keto reductase family		35.527	3.99e-225
Q7PF07	Q7PF07	>tr|Q7PF07|Q7PF07_ANOGA AGAP011060-PA OS=Anopheles gambiae GN=AGAP011060 PE=4 SV=3	PF08569	Mo25-like		39.479	1.64e-23
Q7PF21	Q7PF21	>tr|Q7PF21|Q7PF21_ANOGA AGAP006728-PA OS=Anopheles gambiae GN=AGAP006728 PE=4 SV=3	PF00135	Carboxylesterase		62.71	0.0084584
Q7PF80;Q7YW68	Q7PF80;Q7YW68	>tr|Q7PF80|Q7PF80_ANOGA AGAP007287-PA OS=Anopheles gambiae GN=OBP47 PE=1 SV=3;>tr|Q7YW68|Q7YW68_ANOGA Odorant-binding protein AgamOBP47 OS=Anopheles gambiae PE=4 SV=1	PF01395	PBP/GOBP family		24.756	2.87e-42
Q7PF81	Q7PF81	>tr|Q7PF81|Q7PF81_ANOGA AGAP007306-PA OS=Anopheles gambiae GN=AGAP007306 PE=4 SV=1	PF03637	Mob1/phocein family		25.57	0.010816
Q7PF83	Q7PF83	>tr|Q7PF83|Q7PF83_ANOGA AGAP007309-PA OS=Anopheles gambiae GN=AGAP007309 PE=4 SV=4	none	none		32.541	6.88e-77
Q7PF87;Q7QJ79	Q7PF87;Q7QJ79	>tr|Q7PF87|Q7PF87_ANOGA AGAP007340-PB OS=Anopheles gambiae GN=AGAP007340 PE=3 SV=4;>tr|Q7QJ79|Q7QJ79_ANOGA AGAP007340-PA OS=Anopheles gambiae GN=AGAP007340 PE=3 SV=4	PF00083	Sugar (and other) transporter		78.67	0.00028206
Q7PF90;A7URB0;A7UUZ7	Q7PF90;A7URB0	>tr|Q7PF90|Q7PF90_ANOGA AGAP007523-PB OS=Anopheles gambiae GN=AGAP007523 PE=4 SV=3;>tr|A7URB0|A7URB0_ANOGA AGAP007523-PA OS=Anopheles gambiae GN=AGAP007523 PE=4 SV=1	PF00063	Myosin head (motor domain)		231.05	0
Q7PFC5	Q7PFC5	>tr|Q7PFC5|Q7PFC5_ANOGA AGAP000987-PA OS=Anopheles gambiae GN=AGAP000987 PE=4 SV=2	PF01607	Chitin binding Peritrophin-A domain		28.048	1.52e-14
Q7PFE7;Q7QH83	Q7PFE7;Q7QH83	>tr|Q7PFE7|Q7PFE7_ANOGA AGAP011066-PA OS=Anopheles gambiae GN=AGAP011066 PE=4 SV=4;>tr|Q7QH83|Q7QH83_ANOGA AGAP011068-PA OS=Anopheles gambiae GN=AGAP011068 PE=4 SV=4	PF00248	Aldo/keto reductase family		36.399	1.56e-05
Q7PFH8	Q7PFH8	>tr|Q7PFH8|Q7PFH8_ANOGA AGAP010876-PA (Fragment) OS=Anopheles gambiae GN=AGAP010876 PE=3 SV=4	PF00012	Hsp70 protein		69.329	0
Q7PFP7	Q7PFP7	>tr|Q7PFP7|Q7PFP7_ANOGA AGAP009528-PA OS=Anopheles gambiae GN=AGAP009528 PE=4 SV=3	PF00036	EF hand		22.407	3.89e-08
Q7PFT3	Q7PFT3	>tr|Q7PFT3|Q7PFT3_ANOGA AGAP003763-PA OS=Anopheles gambiae GN=AGAP003763 PE=4 SV=3	PF02958	Domain of unknown function (DUF227)		46.667	0.041428
Q7PFT4	Q7PFT4	>tr|Q7PFT4|Q7PFT4_ANOGA AGAP003758-PA OS=Anopheles gambiae GN=AGAP003758 PE=4 SV=4	PF02958	Domain of unknown function (DUF227)		46.419	2.86e-82
Q7PFU0	Q7PFU0	>tr|Q7PFU0|Q7PFU0_ANOGA AGAP003742-PA OS=Anopheles gambiae GN=AgaP_AGAP003742 PE=4 SV=5	PF00415	Regulator of chromosome condensation (RCC1) repeat		53.746	3.1e-09
Q7PFV3	Q7PFV3	>tr|Q7PFV3|Q7PFV3_ANOGA AGAP000051-PA OS=Anopheles gambiae GN=HPX5 PE=4 SV=5	PF03098	Animal haem peroxidase		85.015	1.09e-24
Q7PFX4	Q7PFX4	>tr|Q7PFX4|Q7PFX4_ANOGA AGAP000173-PA OS=Anopheles gambiae GN=AgaP_AGAP000173 PE=4 SV=5	PF10184	Uncharacterized conserved protein (DUF2358)		34.737	0.00017154
Q7PFX7	Q7PFX7	>tr|Q7PFX7|Q7PFX7_ANOGA AGAP000188-PA OS=Anopheles gambiae GN=AGAP000188 PE=4 SV=4	PF01048	Phosphorylase superfamily		40.99	1.13e-104
Q7PG05	Q7PG05	>tr|Q7PG05|Q7PG05_ANOGA AGAP000344-PA OS=Anopheles gambiae GN=CPR127 PE=4 SV=4	PF00379	Insect cuticle protein		25.343	1.72e-43
Q7PG41	Q7PG41	>tr|Q7PG41|Q7PG41_ANOGA AGAP000549-PA OS=Anopheles gambiae GN=AgaP_AGAP000549 PE=3 SV=5	PF00198	2-oxoacid dehydrogenases acyltransferase (catalytic domain)		50.698	5.3e-152
Q7PG43	Q7PG43	>tr|Q7PG43|Q7PG43_ANOGA AGAP000561-PA OS=Anopheles gambiae GN=AGAP000561 PE=3 SV=2	PF00225	Kinesin motor domain		111.31	0
Q7PG72;F5HJW6	Q7PG72;F5HJW6	>tr|Q7PG72|Q7PG72_ANOGA AGAP000720-PA OS=Anopheles gambiae GN=AgaP_AGAP000720 PE=4 SV=5;>tr|F5HJW6|F5HJW6_ANOGA AGAP000720-PB OS=Anopheles gambiae GN=AgaP_AGAP000720 PE=4 SV=1	PF07679	Immunoglobulin I-set domain		140.22	4.34e-241
Q7PG80;F5HJV3	Q7PG80;F5HJV3	>tr|Q7PG80|Q7PG80_ANOGA AGAP000697-PA OS=Anopheles gambiae GN=AgaP_AGAP000697 PE=4 SV=4;>tr|F5HJV3|F5HJV3_ANOGA AGAP000697-PB OS=Anopheles gambiae GN=AgaP_AGAP000697 PE=4 SV=1	none	none		43.897	9.06e-16
Q7PGA3;Q8I8S1	Q7PGA3;Q8I8S1	>tr|Q7PGA3|Q7PGA3_ANOGA AGAP010409-PA OS=Anopheles gambiae GN=OBP22 PE=1 SV=2;>tr|Q8I8S1|Q8I8S1_ANOGA Odorant-binding protein AgamOBP22 OS=Anopheles gambiae GN=AgamOBP22 PE=4 SV=1	PF01395	PBP/GOBP family		16.175	1.55e-34
Q7PGE8	Q7PGE8	>sp|Q7PGE8|EIF3A_ANOGA Eukaryotic translation initiation factor 3 subunit A OS=Anopheles gambiae GN=eIF3-S10 PE=3 SV=5				132.34	4.66e-107
Q7PGG2	Q7PGG2	>tr|Q7PGG2|Q7PGG2_ANOGA AGAP002407-PA OS=Anopheles gambiae GN=AGAP002407 PE=4 SV=3	PF01084	Ribosomal protein S18		18.509	7.58e-05
Q7PGI2	Q7PGI2	>tr|Q7PGI2|Q7PGI2_ANOGA AGAP002503-PA OS=Anopheles gambiae GN=AgaP_AGAP002503 PE=4 SV=5	PF00501	AMP-binding enzyme		65.147	1.22e-89
Q7PGI9	Q7PGI9	>tr|Q7PGI9|Q7PGI9_ANOGA Fructose-bisphosphate aldolase OS=Anopheles gambiae GN=AGAP002564 PE=3 SV=4	PF00274	Fructose-bisphosphate aldolase class-I		39.561	0
Q7PGM0	Q7PGM0	>tr|Q7PGM0|Q7PGM0_ANOGA AGAP002762-PA OS=Anopheles gambiae GN=AgaP_AGAP002762 PE=3 SV=4	PF00118	TCP-1/cpn60 chaperonin family		59.437	8.61e-34
Q7PGM3	Q7PGM3	>tr|Q7PGM3|Q7PGM3_ANOGA AGAP002782-PA OS=Anopheles gambiae GN=AGAP002782 PE=4 SV=4	PF10516	SHNi-TPR		49.491	1.64e-20
Q7PGN1	Q7PGN1	>tr|Q7PGN1|Q7PGN1_ANOGA AGAP002858-PA OS=Anopheles gambiae GN=AGAP002858 PE=3 SV=4	PF00122	E1-E2 ATPase		110.95	0
Q7PGR3	Q7PGR3	>tr|Q7PGR3|Q7PGR3_ANOGA AGAP003008-PA OS=Anopheles gambiae GN=AgaP_AGAP003008 PE=3 SV=4	PF00004	ATPase family associated with various cellular activities (AAA)		46.843	3.84e-179
Q7PGS0	Q7PGS0	>tr|Q7PGS0|Q7PGS0_ANOGA AGAP003043-PA OS=Anopheles gambiae GN=AgaP_AGAP003043 PE=4 SV=5	none	none		104.67	1.4e-165
Q7PGV6;F5HL13	Q7PGV6;F5HL13	>tr|Q7PGV6|Q7PGV6_ANOGA AGAP003200-PA OS=Anopheles gambiae GN=AgaP_AGAP003200 PE=4 SV=3;>tr|F5HL13|F5HL13_ANOGA AGAP012981-PA OS=Anopheles gambiae GN=AgaP_AGAP012981 PE=4 SV=1	PF07978	NIPSNAP		31.845	1.35e-34
Q7PGX7	Q7PGX7	>tr|Q7PGX7|Q7PGX7_ANOGA AGAP003067-PA OS=Anopheles gambiae GN=AgaP_AGAP003067 PE=3 SV=5	PF00067	Cytochrome P450		58.583	0.023903
Q7PH12	Q7PH12	>tr|Q7PH12|Q7PH12_ANOGA AGAP004205-PA OS=Anopheles gambiae GN=AGAP004205 PE=4 SV=2	PF00884	Sulfatase		57.35	0.00046094
Q7PH36	Q7PH36	>tr|Q7PH36|Q7PH36_ANOGA AGAP004097-PA OS=Anopheles gambiae GN=AgaP_AGAP004097 PE=4 SV=5	PF00378	Enoyl-CoA hydratase/isomerase family		42.392	1.57e-39
Q7PH63;F5HLE1	Q7PH63;F5HLE1	>tr|Q7PH63|Q7PH63_ANOGA AGAP003663-PA OS=Anopheles gambiae GN=AgaP_AGAP003663 PE=3 SV=5;>tr|F5HLE1|F5HLE1_ANOGA AGAP003663-PB OS=Anopheles gambiae GN=AgaP_AGAP003663 PE=3 SV=1	PF00270	DEAD/DEAH box helicase		73.847	2.95e-38
Q7PH82	Q7PH82	>tr|Q7PH82|Q7PH82_ANOGA AGAP003597-PA OS=Anopheles gambiae GN=AgaP_AGAP003597 PE=3 SV=4	PF00856	SET domain		94.552	2.65e-05
Q7PH89	Q7PH89	>tr|Q7PH89|Q7PH89_ANOGA AGAP003547-PA OS=Anopheles gambiae GN=AGAP003547 PE=4 SV=4	PF02493	MORN repeat		17.614	2.96e-18
Q7PH98	Q7PH98	>tr|Q7PH98|Q7PH98_ANOGA AGAP012543-PA OS=Anopheles gambiae str. PEST GN=AgaP_AGAP012543 PE=4 SV=3	none	none		16.954	9.21e-07
Q7PHB8;F5HLH4	Q7PHB8;F5HLH4	>tr|Q7PHB8|Q7PHB8_ANOGA AGAP004532-PA OS=Anopheles gambiae GN=AgaP_AGAP004532 PE=3 SV=5;>tr|F5HLH4|F5HLH4_ANOGA AGAP004532-PB OS=Anopheles gambiae GN=AgaP_AGAP004532 PE=3 SV=1	PF00106	short chain dehydrogenase		35.795	1.8e-21
Q7PHC9	Q7PHC9	>tr|Q7PHC9|Q7PHC9_ANOGA AGAP004459-PA OS=Anopheles gambiae GN=AGAP004459 PE=4 SV=3	PF00899	ThiF family		37.33	1.8e-45
Q7PHD5;F5HLN1;Q7PQ49	Q7PHD5;F5HLN1;Q7PQ49	>tr|Q7PHD5|Q7PHD5_ANOGA AGAP004428-PA (Fragment) OS=Anopheles gambiae GN=AgaP_AGAP004428 PE=4 SV=5;>tr|F5HLN1|F5HLN1_ANOGA AGAP004426-PB (Fragment) OS=Anopheles gambiae GN=AgaP_AGAP004426 PE=4 SV=1;>tr|Q7PQ49|Q7PQ49_ANOGA AGAP004426-PA (Fragment) OS=Anophe	PF02469	Fasciclin domain		83.245	4.51e-101
Q7PHD6	Q7PHD6	>tr|Q7PHD6|Q7PHD6_ANOGA AGAP004405-PA OS=Anopheles gambiae GN=AgaP_AGAP004405 PE=4 SV=2	PF03372	Endonuclease/Exonuclease/phosphatase family		62.129	1.57e-06
Q7PHE4	Q7PHE4	>tr|Q7PHE4|Q7PHE4_ANOGA AGAP004362-PA OS=Anopheles gambiae GN=AgaP_AGAP004362 PE=3 SV=4	PF00208	Glutamate/Leucine/Phenylalanine/Valine dehydrogenase		63.168	1.68e-255
Q7PHF6	Q7PHF6	>tr|Q7PHF6|Q7PHF6_ANOGA AGAP004310-PA OS=Anopheles gambiae GN=AgaP_AGAP004310 PE=4 SV=5	none	none		241.46	1.53e-09
Q7PHG4;Q8WSX7;Q8WSX9;Q8WSY0;C6JZ07;C6JZ08;C6JZ19;C6JZ09;C6JZ17;C6JZ22;C6JZ25;C6JZ28;B2FX35;B2FX36;B2FX41;B2FX46;Q6VFB7;Q6VFB8;Q6VFB9	Q7PHG4;Q8WSX7;Q8WSX9;Q8WSY0;C6JZ07;C6JZ08;C6JZ19;C6JZ09;C6JZ17;C6JZ22;C6JZ25;C6JZ28;B2FX35;B2FX36;B2FX41;B2FX46	>tr|Q7PHG4|Q7PHG4_ANOGA AGAP005246-PD OS=Anopheles gambiae GN=SRPN10 PE=3 SV=2;>tr|Q8WSX7|Q8WSX7_ANOGA AGAP005246-PA OS=Anopheles gambiae GN=spi21F PE=3 SV=1;>tr|Q8WSX9|Q8WSX9_ANOGA AGAP005246-PC OS=Anopheles gambiae GN=spi21F PE=3 SV=1;>tr|Q8WSY0|Q8WSY0_A	PF00079	Serpin (serine protease inhibitor)		42.581	1.38e-203
Q7PHI8	Q7PHI8	>tr|Q7PHI8|Q7PHI8_ANOGA ATP synthase subunit alpha OS=Anopheles gambiae GN=AGAP005134 PE=3 SV=2	PF00006	ATP synthase alpha/beta family, nucleotide-binding domain		59.451	0
Q7PHN5	Q7PHN5	>tr|Q7PHN5|Q7PHN5_ANOGA AGAP004889-PA OS=Anopheles gambiae GN=AGAP004889 PE=3 SV=2	PF00179	Ubiquitin-conjugating enzyme		21.573	0.066974
Q7PHR1	Q7PHR1	>sp|Q7PHR1|KIF1A_ANOGA Kinesin-like protein unc-104 OS=Anopheles gambiae GN=unc-104 PE=3 SV=3				185.65	3.36e-15
Q7PHU3	Q7PHU3	>tr|Q7PHU3|Q7PHU3_ANOGA AGAP008821-PA OS=Anopheles gambiae GN=AGAP008821 PE=4 SV=3	PF03096	Ndr family		47.45	2.68e-45
Q7PHX7	Q7PHX7	>tr|Q7PHX7|Q7PHX7_ANOGA AGAP008680-PA OS=Anopheles gambiae GN=AGAP008680 PE=3 SV=3	PF00179	Ubiquitin-conjugating enzyme		27.041	0.0024932
Q7PI27	Q7PI27	>tr|Q7PI27|Q7PI27_ANOGA AGAP004599-PA OS=Anopheles gambiae GN=AGAP004599 PE=4 SV=4	PF02014	Reeler domain		16.265	0.0078447
Q7PI62	Q7PI62	>tr|Q7PI62|Q7PI62_ANOGA AGAP006615-PA OS=Anopheles gambiae GN=AGAP006615 PE=4 SV=3	PF00254	FKBP-type peptidyl-prolyl cis-trans isomerase		44.845	2.19e-30
Q7PNS8;Q7PI66;A7UUF2;A7UUF1	Q7PNS8;Q7PI66;A7UUF2;A7UUF1	>tr|Q7PNS8|Q7PNS8_ANOGA AGAP006590-PB OS=Anopheles gambiae GN=AGAP006590 PE=4 SV=4;>tr|Q7PI66|Q7PI66_ANOGA AGAP006590-PD OS=Anopheles gambiae GN=AGAP006590 PE=4 SV=4;>tr|A7UUF2|A7UUF2_ANOGA AGAP006590-PA OS=Anopheles gambiae GN=AGAP006590 PE=4 SV=1;>tr|A7U	PF00621	RhoGEF domain		303.9	4.78e-14
Q7PI72	Q7PI72	>tr|Q7PI72|Q7PI72_ANOGA AGAP006548-PA OS=Anopheles gambiae GN=AGAP006548 PE=3 SV=4	PF01597	Glycine cleavage H-protein		17.722	5.83e-27
Q7Q5J0;Q7PIA3	Q7Q5J0;Q7PIA3	>tr|Q7Q5J0|Q7Q5J0_ANOGA AGAP006410-PA OS=Anopheles gambiae GN=AGAP006410 PE=4 SV=2;>tr|Q7PIA3|Q7PIA3_ANOGA AGAP006410-PB OS=Anopheles gambiae GN=AGAP006410 PE=4 SV=3	none	none		35.835	1.93e-05
Q7PIB4	Q7PIB4	>tr|Q7PIB4|Q7PIB4_ANOGA AGAP006366-PC OS=Anopheles gambiae GN=AGAP006366 PE=4 SV=4	PF00676	Dehydrogenase E1 component		114.56	0
Q7PIC8	Q7PIC8	>tr|Q7PIC8|Q7PIC8_ANOGA AGAP006260-PB OS=Anopheles gambiae GN=AGAP006260 PE=4 SV=4	none	none		29.353	3.04e-56
Q7PIF9;Q7PNZ6	Q7PIF9;Q7PNZ6	>tr|Q7PIF9|Q7PIF9_ANOGA AGAP006097-PA OS=Anopheles gambiae GN=AGAP006097 PE=4 SV=4;>tr|Q7PNZ6|Q7PNZ6_ANOGA AGAP006097-PB OS=Anopheles gambiae GN=AGAP006097 PE=4 SV=4	PF00790	VHS domain		58.217	3.27e-166
Q7PIJ2	Q7PIJ2	>tr|Q7PIJ2|Q7PIJ2_ANOGA AGAP005998-PA OS=Anopheles gambiae GN=CPR23 PE=4 SV=1	PF00379	Insect cuticle protein		11.362	9.76e-67
Q7PIL2	Q7PIL2	>tr|Q7PIL2|Q7PIL2_ANOGA AGAP005891-PA OS=Anopheles gambiae GN=AGAP005891 PE=4 SV=4	PF08954	Domain of unknown function (DUF1900)		61.725	0.0031235
Q7PIP2	Q7PIP2	>tr|Q7PIP2|Q7PIP2_ANOGA AGAP005712-PB OS=Anopheles gambiae GN=AGAP005712 PE=4 SV=4	PF00351	Biopterin-dependent aromatic amino acid hydroxylase		51.736	8.6e-30
Q7PIQ3	Q7PIQ3	>tr|Q7PIQ3|Q7PIQ3_ANOGA AGAP005630-PA OS=Anopheles gambiae GN=AGAP005630 PE=3 SV=3	PF00004	ATPase family associated with various cellular activities (AAA)		89.211	0
Q7PIQ5;Q7PE12	Q7PIQ5	>tr|Q7PIQ5|Q7PIQ5_ANOGA AGAP005627-PA OS=Anopheles gambiae GN=AGAP005627 PE=3 SV=3	PF00217	ATP:guanido phosphotransferase, C-terminal catalytic domain		43.773	0
Q7PIQ6	Q7PIQ6	>tr|Q7PIQ6|Q7PIQ6_ANOGA AGAP005626-PA OS=Anopheles gambiae GN=AGAP005626 PE=4 SV=4	none	none		30.174	2.7e-19
Q7PIR5	Q7PIR5	>sp|Q7PIR5|TRET1_ANOGA Facilitated trehalose transporter Tret1 OS=Anopheles gambiae GN=Tret1 PE=1 SV=3				88.225	1.11e-46
Q7PIX0	Q7PIX0	>tr|Q7PIX0|Q7PIX0_ANOGA AGAP000820-PA OS=Anopheles gambiae GN=CPR125 PE=4 SV=4	PF00379	Insect cuticle protein		25.078	1.85e-119
Q7PJ22	Q7PJ22	>tr|Q7PJ22|Q7PJ22_ANOGA AGAP007940-PA OS=Anopheles gambiae GN=AGAP007940 PE=4 SV=3	PF02453	Reticulon		24.471	4e-11
Q7PJ32	Q7PJ32	>tr|Q7PJ32|Q7PJ32_ANOGA AGAP008000-PA OS=Anopheles gambiae GN=AGAP008000 PE=4 SV=3	PF00106	short chain dehydrogenase		31.036	1.41e-08
Q7PJ41;Q86QN5	Q7PJ41;Q86QN5	>tr|Q7PJ41|Q7PJ41_ANOGA AGAP008018-PA OS=Anopheles gambiae GN=AGAP008018 PE=3 SV=2;>tr|Q86QN5|Q86QN5_ANOGA Cytochrome P450 CYP12F4 OS=Anopheles gambiae GN=cyp12f4 PE=2 SV=1	PF00067	Cytochrome P450		59.746	7.79e-13
Q7PJ67	Q7PJ67	>tr|Q7PJ67|Q7PJ67_ANOGA AGAP008225-PA OS=Anopheles gambiae GN=AgTpp PE=2 SV=4	PF02358	Trehalose-phosphatase		29.376	3.71e-25
Q7PJ76;Q8WR35	Q7PJ76;Q8WR35	>tr|Q7PJ76|Q7PJ76_ANOGA AGAP008278-PA OS=Anopheles gambiae GN=AGAP008278 PE=4 SV=1;>tr|Q8WR35|Q8WR35_ANOGA D7 protein long form OS=Anopheles gambiae PE=2 SV=1	PF01395	PBP/GOBP family		35.575	0.00010472
Q7PJ85	Q7PJ85	>tr|Q7PJ85|Q7PJ85_ANOGA AGAP008314-PA (Fragment) OS=Anopheles gambiae GN=AGAP008314 PE=4 SV=4	PF03194	LUC7 N_terminus		34.675	0.0005026
Q7PJ89	Q7PJ89	>tr|Q7PJ89|Q7PJ89_ANOGA AGAP008339-PA (Fragment) OS=Anopheles gambiae GN=AGAP008339 PE=4 SV=4	PF02290	Signal recognition particle 14kD protein		12.93	0.001151
Q7PJC3	Q7PJC3	>tr|Q7PJC3|Q7PJC3_ANOGA AGAP008516-PA OS=Anopheles gambiae GN=AGAP008516 PE=2 SV=3	PF04095	Nicotinate phosphoribosyltransferase (NAPRTase) family		58.111	5.88e-286
Q7PJE1	Q7PJE1	>tr|Q7PJE1|Q7PJE1_ANOGA AGAP011424-PA (Fragment) OS=Anopheles gambiae GN=AGAP011424 PE=3 SV=2	PF00380	Ribosomal protein S9/S16		16.806	5.45e-29
Q7PJI7	Q7PJI7	>tr|Q7PJI7|Q7PJI7_ANOGA AGAP004766-PA OS=Anopheles gambiae GN=AGAP004766 PE=4 SV=4	PF03114	BAR domain		38.753	4.19e-58
Q7PJT0	Q7PJT0	>tr|Q7PJT0|Q7PJT0_ANOGA AGAP010214-PA (Fragment) OS=Anopheles gambiae GN=AGAP010214 PE=4 SV=3	PF03661	Uncharacterised protein family (UPF0121)		29.679	2.69e-15
Q7PJT7	Q7PJT7	>tr|Q7PJT7|Q7PJT7_ANOGA Adenylyl cyclase-associated protein OS=Anopheles gambiae GN=AGAP010175 PE=3 SV=4	PF01213	Adenylate cyclase associated (CAP) N terminal		85.394	2.21e-302
Q7PJV2	Q7PJV2	>tr|Q7PJV2|Q7PJV2_ANOGA AGAP010147-PA OS=Anopheles gambiae GN=AGAP010147 PE=4 SV=3	PF01576	Myosin tail		224.31	0
Q7PJW8	Q7PJW8	>tr|Q7PJW8|Q7PJW8_ANOGA AGAP010064-PA OS=Anopheles gambiae GN=AGAP010064 PE=4 SV=1	PF01191	RNA polymerase Rpb5, C-terminal domain		24.445	1.22e-08
Q7PK91	Q7PK91	>tr|Q7PK91|Q7PK91_ANOGA AGAP009595-PA OS=Anopheles gambiae GN=AGAP009595 PE=3 SV=4	PF00287	Sodium / potassium ATPase beta chain		36.038	1.34e-191
Q7PK92	Q7PK92	>sp|Q7PK92|DAAF1_ANOGA Dynein assembly factor 1, axonemal homolog OS=Anopheles gambiae GN=AGAP009594 PE=3 SV=2	none	none		104.01	2.18e-39
Q7PK99	Q7PK99	>tr|Q7PK99|Q7PK99_ANOGA AGAP009569-PA OS=Anopheles gambiae GN=AGAP009569 PE=4 SV=1	PF00595	PDZ domain (Also known as DHR or GLGF)		36.213	0.032929
Q7PKC7	Q7PKC7	>tr|Q7PKC7|Q7PKC7_ANOGA AGAP011937-PA OS=Anopheles gambiae GN=AGAP011937 PE=4 SV=4	PF01607	Chitin binding Peritrophin-A domain		65.91	0.0049198
Q7PKD7;Q7PZV3	Q7PKD7;Q7PZV3	>tr|Q7PKD7|Q7PKD7_ANOGA AGAP012081-PA (Fragment) OS=Anopheles gambiae GN=AGAP012081 PE=3 SV=2;>tr|Q7PZV3|Q7PZV3_ANOGA AGAP012106-PA (Fragment) OS=Anopheles gambiae GN=AGAP012106 PE=3 SV=4	PF02874	ATP synthase alpha/beta family, beta-barrel domain		22.698	3.95e-268
Q7PKD8	Q7PKD8	>tr|Q7PKD8|Q7PKD8_ANOGA AGAP012108-PA (Fragment) OS=Anopheles gambiae GN=AGAP012108 PE=4 SV=3	PF00071	Ras family		23.254	4.36e-10
Q7PKF0	Q7PKF0	>tr|Q7PKF0|Q7PKF0_ANOGA AGAP012291-PA (Fragment) OS=Anopheles gambiae GN=AGAP012291 PE=4 SV=4	PF00067	Cytochrome P450		31.039	2.13e-16
Q7PKK3	Q7PKK3	>tr|Q7PKK3|Q7PKK3_ANOGA AGAP001257-PA OS=Anopheles gambiae GN=AGAP001257 PE=4 SV=3	PF01704	UTP--glucose-1-phosphate uridylyltransferase		58.249	1.46e-92
Q7PKK5	Q7PKK5	>tr|Q7PKK5|Q7PKK5_ANOGA AGAP001272-PA OS=Anopheles gambiae GN=AgaP_AGAP001272 PE=4 SV=5	PF11977	Zc3h12a-like Ribonuclease domain		70.033	0.010731
Q7PKK6	Q7PKK6	>tr|Q7PKK6|Q7PKK6_ANOGA Serine/threonine-protein phosphatase OS=Anopheles gambiae GN=AgaP_AGAP001279 PE=3 SV=5	PF00149	Calcineurin-like phosphoesterase		58.042	9.27e-44
Q7PKL9	Q7PKL9	>tr|Q7PKL9|Q7PKL9_ANOGA AGAP001341-PA OS=Anopheles gambiae GN=AGAP001341 PE=4 SV=3	PF03051	Peptidase C1-like family		52.463	5.77e-67
Q7PKM4	Q7PKM4	>tr|Q7PKM4|Q7PKM4_ANOGA AGAP001366-PA OS=Anopheles gambiae GN=AgaP_AGAP001366 PE=3 SV=4	PF00089	Trypsin		62.908	0.0032223
Q7PKM7	Q7PKM7	>tr|Q7PKM7|Q7PKM7_ANOGA AGAP001368-PA OS=Anopheles gambiae GN=AgaP_AGAP001368 PE=4 SV=4	none	none		75.701	4.7e-26
Q7PKP8	Q7PKP8	>tr|Q7PKP8|Q7PKP8_ANOGA AGAP001469-PA OS=Anopheles gambiae GN=AgaP_AGAP001469 PE=4 SV=5	PF07647	SAM domain (Sterile alpha motif)		133.7	2.58e-07
Q8T5K2;Q7PKS7;Q7PUW3;Q8T5K1	Q8T5K2;Q7PKS7	>tr|Q8T5K2|Q8T5K2_ANOGA Putative V-ATPase OS=Anopheles gambiae GN=11N17.5 PE=4 SV=1;>tr|Q7PKS7|Q7PKS7_ANOGA AGAP001587-PA OS=Anopheles gambiae GN=AgaP_AGAP001587 PE=4 SV=2	PF01496	V-type ATPase 116kDa subunit family		96.861	1.17e-253
Q7PKS9	Q7PKS9	>sp|Q7PKS9|MTNA_ANOGA Methylthioribose-1-phosphate isomerase OS=Anopheles gambiae GN=AGAP001589 PE=3 SV=1	PF01008	Initiation factor 2 subunit family		37.95	3.53e-39
Q7PKU2	Q7PKU2	>tr|Q7PKU2|Q7PKU2_ANOGA AGAP001645-PA OS=Anopheles gambiae GN=AgaP_AGAP001645 PE=4 SV=5	PF00641	Zn-finger in Ran binding protein and others		40.676	0.00056448
Q7PKU6	Q7PKU6	>tr|Q7PKU6|Q7PKU6_ANOGA AGAP001670-PA OS=Anopheles gambiae GN=AgaP_AGAP001670 PE=4 SV=4	PF00009	Elongation factor Tu GTP binding domain		76.799	8.64e-05
Q7PLY2;Q8I8T2;Q8T6R9	Q7PLY2;Q8I8T2;Q8T6R9	>tr|Q7PLY2|Q7PLY2_ANOGA AGAP003306-PA OS=Anopheles gambiae GN=OBP2 PE=4 SV=3;>tr|Q8I8T2|Q8I8T2_ANOGA Odorant-binding protein AgamOBP2 OS=Anopheles gambiae GN=AgamOBP2 PE=4 SV=1;>tr|Q8T6R9|Q8T6R9_ANOGA Odorant binding protein OS=Anopheles gambiae GN=OBP-2 P	PF01395	PBP/GOBP family		17.889	4.17e-27
Q8I8S8;Q7PLY5;Q8I8T0;Q8T6S0	Q8I8S8;Q7PLY5;Q8I8T0;Q8T6S0	>tr|Q8I8S8|Q8I8S8_ANOGA Odorant-binding protein AgamOBP17 OS=Anopheles gambiae GN=AgamOBP17 PE=4 SV=1;>tr|Q7PLY5|Q7PLY5_ANOGA AGAP003309-PB OS=Anopheles gambiae GN=OBP17 PE=4 SV=3;>tr|Q8I8T0|Q8I8T0_ANOGA AGAP003309-PA OS=Anopheles gambiae GN=AgamOBP1 PE=1	PF01395	PBP/GOBP family		17.743	2.11e-228
Q7PLZ0;C3VFL8;C3VFM1	Q7PLZ0;C3VFL8;C3VFM1	>tr|Q7PLZ0|Q7PLZ0_ANOGA AGAP010310-PA OS=Anopheles gambiae GN=AGAP010310 PE=4 SV=1;>tr|C3VFL8|C3VFL8_ANOGA Eukaryotic peptide chain release factor subunit (Fragment) OS=Anopheles gambiae S GN=AGAP010310 PE=4 SV=1;>tr|C3VFM1|C3VFM1_ANOGA Eukaryotic peptide	PF03464	eRF1 domain 2		49.183	1.2e-32
Q7PLZ4	Q7PLZ4	>tr|Q7PLZ4|Q7PLZ4_ANOGA AGAP009610-PA OS=Anopheles gambiae GN=AGAP009610 PE=3 SV=4	PF02826	D-isomer specific 2-hydroxyacid dehydrogenase, NAD binding domain		35.146	2.76e-50
Q7PM04	Q7PM04	>tr|Q7PM04|Q7PM04_ANOGA AGAP010099-PA OS=Anopheles gambiae GN=CPR84 PE=4 SV=2	PF00379	Insect cuticle protein		14.801	1.31e-06
Q7PM05	Q7PM05	>tr|Q7PM05|Q7PM05_ANOGA AGAP009577-PA (Fragment) OS=Anopheles gambiae GN=AGAP009577 PE=4 SV=3	PF10358	Oestrogen-responsive protein Fam102A-B		98.911	0.00043969
Q7PM06	Q7PM06	>tr|Q7PM06|Q7PM06_ANOGA Aspartate aminotransferase OS=Anopheles gambiae GN=AGAP009685 PE=3 SV=3	PF00155	Aminotransferase class I and II		47.021	1.65e-181
Q7PM07	Q7PM07	>tr|Q7PM07|Q7PM07_ANOGA AGAP009602-PA (Fragment) OS=Anopheles gambiae GN=AGAP009602 PE=4 SV=2	PF09782	NADH:ubiquinone oxidoreductase, NDUFB6/B17 subunit		19.088	8.84e-15
Q7PM08	Q7PM08	>tr|Q7PM08|Q7PM08_ANOGA AGAP009601-PA OS=Anopheles gambiae GN=AGAP009601 PE=4 SV=4	PF00076	RNA recognition motif. (a.k.a. RRM, RBD, or RNP domain)		115.31	7.11e-05
Q7PM12	Q7PM12	>tr|Q7PM12|Q7PM12_ANOGA AGAP010216-PA (Fragment) OS=Anopheles gambiae GN=AGAP010216 PE=4 SV=2	PF01246	Ribosomal protein L24e		17.348	1.98e-42
Q7PM18;A7UR12	Q7PM18	>tr|Q7PM18|Q7PM18_ANOGA AGAP009758-PA OS=Anopheles gambiae GN=AgaP_AGAP009758 PE=4 SV=4	none	none		39.762	2.5e-31
Q7PM19;Q7PHU8	Q7PM19	>tr|Q7PM19|Q7PM19_ANOGA AGAP009759-PA OS=Anopheles gambiae GN=AgaP_AGAP009759 PE=4 SV=4	none	none		43.426	6.21e-84
Q7PM22	Q7PM22	>tr|Q7PM22|Q7PM22_ANOGA AGAP009756-PA (Fragment) OS=Anopheles gambiae GN=ANCE6 PE=4 SV=4	PF01401	Angiotensin-converting enzyme		73.273	0.00014838
Q7PM24	Q7PM24	>tr|Q7PM24|Q7PM24_ANOGA AGAP009752-PA (Fragment) OS=Anopheles gambiae GN=ANCE3 PE=4 SV=4	PF01401	Angiotensin-converting enzyme		52.627	4.03e-18
Q7PM27	Q7PM27	>tr|Q7PM27|Q7PM27_ANOGA AGAP009762-PA OS=Anopheles gambiae GN=AGAP009762 PE=4 SV=4	PF02363	Cysteine rich repeat		141.55	2.62e-05
Q7PM34	Q7PM34	>tr|Q7PM34|Q7PM34_ANOGA AGAP009879-PA OS=Anopheles gambiae GN=CPR81 PE=4 SV=3	PF00379	Insect cuticle protein		14.187	1.22e-06
Q7PM44	Q7PM44	>tr|Q7PM44|Q7PM44_ANOGA AGAP009876-PA OS=Anopheles gambiae GN=CPR78 PE=4 SV=4	PF00379	Insect cuticle protein		14.842	9.1e-06
Q7PM55	Q7PM55	>tr|Q7PM55|Q7PM55_ANOGA AGAP010217-PA (Fragment) OS=Anopheles gambiae GN=AGAP010217 PE=4 SV=3	PF00085	Thioredoxin		71.539	0.00029954
Q7PM57	Q7PM57	>tr|Q7PM57|Q7PM57_ANOGA AGAP009781-PA (Fragment) OS=Anopheles gambiae GN=AGAP009781 PE=4 SV=4	PF00035	Double-stranded RNA binding motif		38.387	3.52e-09
Q7PM58	Q7PM58	>tr|Q7PM58|Q7PM58_ANOGA AGAP009839-PA OS=Anopheles gambiae GN=AGAP009839 PE=4 SV=3	PF00560	Leucine Rich Repeat		38.157	4.35e-09
Q7PM66	Q7PM66	>tr|Q7PM66|Q7PM66_ANOGA AGAP009823-PA OS=Anopheles gambiae GN=AGAP009823 PE=4 SV=4	PF10151	Uncharacterised conserved protein (DUF2359)		72.63	2.93e-45
Q7PM85	Q7PM85	>tr|Q7PM85|Q7PM85_ANOGA AGAP009687-PA OS=Anopheles gambiae GN=AGAP009687 PE=4 SV=3	PF01423	LSM domain		16.828	8.71e-06
Q7PMB7	Q7PMB7	>tr|Q7PMB7|Q7PMB7_ANOGA AGAP009929-PA OS=Anopheles gambiae GN=AGAP009929 PE=4 SV=2	PF08767	CRM1 C terminal		121.89	1.15e-87
Q7PMD1	Q7PMD1	>tr|Q7PMD1|Q7PMD1_ANOGA Guanine nucleotide-binding protein subunit gamma OS=Anopheles gambiae GN=AGAP009953 PE=3 SV=2	PF00631	GGL domain		8.3786	1.36e-19
Q7PMD7	Q7PMD7	>tr|Q7PMD7|Q7PMD7_ANOGA Proteasome subunit alpha type OS=Anopheles gambiae GN=AGAP010253 PE=3 SV=3	PF00227	Proteasome subunit		30.607	6.59e-57
Q7PMD8	Q7PMD8	>tr|Q7PMD8|Q7PMD8_ANOGA AGAP010252-PA OS=Anopheles gambiae GN=AGAP010252 PE=3 SV=3	PF00238	Ribosomal protein L14p/L23e		14.874	5.55e-41
Q7PME1	Q7PME1	>tr|Q7PME1|Q7PME1_ANOGA AGAP010246-PA (Fragment) OS=Anopheles gambiae GN=AGAP010246 PE=4 SV=4	PF00561	alpha/beta hydrolase fold		39.602	0.00020909
Q7PME3	Q7PME3	>tr|Q7PME3|Q7PME3_ANOGA AGAP010239-PA OS=Anopheles gambiae GN=AGAP010239 PE=4 SV=4	PF00226	DnaJ domain		39.189	1.43e-05
Q7PME6	Q7PME6	>tr|Q7PME6|Q7PME6_ANOGA AGAP010258-PA OS=Anopheles gambiae GN=AGAP010258 PE=4 SV=2	PF09311	Rab5 binding		57.988	3e-41
Q7PMF2	Q7PMF2	>tr|Q7PMF2|Q7PMF2_ANOGA AGAP010010-PA (Fragment) OS=Anopheles gambiae GN=AGAP010010 PE=4 SV=4	PF04756	OST3 / OST6 family		38.069	0.0055157
Q7PMF3	Q7PMF3	>tr|Q7PMF3|Q7PMF3_ANOGA AGAP010025-PA OS=Anopheles gambiae GN=AGAP010025 PE=4 SV=1	PF00996	GDP dissociation inhibitor		49.76	2.79e-276
Q7PMG0	Q7PMG0	>tr|Q7PMG0|Q7PMG0_ANOGA AGAP009952-PA (Fragment) OS=Anopheles gambiae GN=AGAP009952 PE=4 SV=4	PF00076	RNA recognition motif. (a.k.a. RRM, RBD, or RNP domain)		39.669	4.51e-15
Q7PMG1	Q7PMG1	>tr|Q7PMG1|Q7PMG1_ANOGA AGAP010145-PA (Fragment) OS=Anopheles gambiae GN=AGAP010145 PE=4 SV=4	PF03022	Major royal jelly protein		52.433	1.54e-32
Q7PMG2	Q7PMG2	>tr|Q7PMG2|Q7PMG2_ANOGA AGAP009642-PA OS=Anopheles gambiae GN=AGAP009642 PE=4 SV=3	PF01145	SPFH domain / Band 7 family		38.48	1.75e-224
Q7PMG7	Q7PMG7	>tr|Q7PMG7|Q7PMG7_ANOGA AGAP009638-PA (Fragment) OS=Anopheles gambiae GN=AGAP009638 PE=4 SV=4	none	none		410.02	2.1e-71
Q7PMH1	Q7PMH1	>tr|Q7PMH1|Q7PMH1_ANOGA AGAP009988-PA (Fragment) OS=Anopheles gambiae GN=AGAP009988 PE=3 SV=4	PF00466	Ribosomal protein L10		28.312	0.022491
Q7PMH3	Q7PMH3	>tr|Q7PMH3|Q7PMH3_ANOGA AGAP010039-PA (Fragment) OS=Anopheles gambiae GN=AGAP010039 PE=4 SV=4	PF01512	Respiratory-chain NADH dehydrogenase 51 Kd subunit		51.647	4.2e-134
Q7PMH4	Q7PMH4	>tr|Q7PMH4|Q7PMH4_ANOGA AGAP010150-PA OS=Anopheles gambiae GN=AGAP010150 PE=4 SV=3	PF00487	Fatty acid desaturase		50.437	9.89e-05
Q7PMH5	Q7PMH5	>tr|Q7PMH5|Q7PMH5_ANOGA AGAP010142-PA OS=Anopheles gambiae GN=AGAP010142 PE=4 SV=4	PF00583	Acetyltransferase (GNAT) family		32.293	0.0016234
Q7PMH6	Q7PMH6	>tr|Q7PMH6|Q7PMH6_ANOGA AGAP009920-PA OS=Anopheles gambiae GN=AGAP009920 PE=4 SV=4	PF01780	Ribosomal L37ae protein family		9.9698	0.004487
Q7PMH7	Q7PMH7	>tr|Q7PMH7|Q7PMH7_ANOGA AGAP009919-PA OS=Anopheles gambiae GN=AGAP009919 PE=4 SV=3	PF02990	Endomembrane protein 70		75.175	0.0030061
Q7PMI0	Q7PMI0	>tr|Q7PMI0|Q7PMI0_ANOGA AGAP010135-PA (Fragment) OS=Anopheles gambiae GN=AGAP010135 PE=4 SV=3	PF00017	SH2 domain		44.565	1.15e-06
Q7PMI2	Q7PMI2	>tr|Q7PMI2|Q7PMI2_ANOGA AGAP009746-PA OS=Anopheles gambiae GN=AGAP009746 PE=4 SV=2	PF06068	TIP49 C-terminus		52.476	1.02e-46
Q7PMK0	Q7PMK0	>tr|Q7PMK0|Q7PMK0_ANOGA AGAP010767-PA (Fragment) OS=Anopheles gambiae GN=AGAP010767 PE=4 SV=4	PF09128	Regulator of G protein signalling-like domain		211.26	0.00078675
Q7PMK3	Q7PMK3	>tr|Q7PMK3|Q7PMK3_ANOGA AGAP010755-PA OS=Anopheles gambiae GN=AGAP010755 PE=4 SV=2	PF02792	Mago nashi protein		17.256	3.12e-09
Q7PMK4	Q7PMK4	>tr|Q7PMK4|Q7PMK4_ANOGA AGAP010812-PA OS=Anopheles gambiae GN=TEP4 PE=4 SV=4	PF07678	A-macroglobulin complement component		149.41	0.0054192
Q7PMM0	Q7PMM0	>tr|Q7PMM0|Q7PMM0_ANOGA AGAP003933-PA OS=Anopheles gambiae GN=AgaP_AGAP003933 PE=4 SV=3	none	none		74.538	0.00019348
Q7PMM3	Q7PMM3	>tr|Q7PMM3|Q7PMM3_ANOGA AGAP003945-PA OS=Anopheles gambiae GN=AgaP_AGAP003945 PE=4 SV=4	PF00076	RNA recognition motif. (a.k.a. RRM, RBD, or RNP domain)		65.109	3.36e-13
Q7PMR4;A7UUY5	Q7PMR4;A7UUY5	>tr|Q7PMR4|Q7PMR4_ANOGA AGAP004819-PA OS=Anopheles gambiae GN=AGAP004819 PE=4 SV=3;>tr|A7UUY5|A7UUY5_ANOGA AGAP004819-PB OS=Anopheles gambiae GN=AGAP004819 PE=4 SV=1	PF03134	TB2/DP1, HVA22 family		20.934	1.25e-11
Q7PMS7	Q7PMS7	>tr|Q7PMS7|Q7PMS7_ANOGA AGAP004775-PA OS=Anopheles gambiae GN=AGAP004775 PE=3 SV=3	PF00557	Metallopeptidase family M24		52.896	2.11e-34
Q7PMS9	Q7PMS9	>sp|Q7PMS9|LIG_ANOGA Protein lingerer OS=Anopheles gambiae GN=lig PE=3 SV=4				128.49	9.78e-109
Q7PMT1	Q7PMT1	>sp|Q7PMT1|EXD_ANOGA Homeobox protein extradenticle OS=Anopheles gambiae GN=exd PE=3 SV=2				40.62	0.0039081
Q7PMT2	Q7PMT2	>tr|Q7PMT2|Q7PMT2_ANOGA AGAP004744-PA OS=Anopheles gambiae GN=AGAP004744 PE=3 SV=3	PF08442	ATP-grasp domain		48.624	1.22e-123
Q7PMU0	Q7PMU0	>tr|Q7PMU0|Q7PMU0_ANOGA AGAP004801-PA OS=Anopheles gambiae GN=AGAP004801 PE=4 SV=4	PF01608	I/LWEQ domain		133.07	3.18e-15
Q7PMU4	Q7PMU4	>tr|Q7PMU4|Q7PMU4_ANOGA AGAP004739-PA OS=Anopheles gambiae GN=AGAP004739 PE=4 SV=4	PF08068	DKCLD (NUC011) domain		57.802	0.0019011
Q7PMU5	Q7PMU5	>tr|Q7PMU5|Q7PMU5_ANOGA AGAP004798-PA OS=Anopheles gambiae GN=AGAP004798 PE=4 SV=4	PF04053	Coatomer WD associated region		107.04	1.7e-26
Q7PMU8	Q7PMU8	>sp|Q7PMU8|EIF3C_ANOGA Eukaryotic translation initiation factor 3 subunit C OS=Anopheles gambiae GN=eIF3-S8 PE=3 SV=3				111.57	2.25e-132
Q7PMX6;Q7PN04	Q7PMX6	>tr|Q7PMX6|Q7PMX6_ANOGA AGAP011498-PA (Fragment) OS=Anopheles gambiae GN=AGAP011498 PE=4 SV=3	PF00324	Amino acid permease		99.981	9.21e-38
Q7PMY5	Q7PMY5	>tr|Q7PMY5|Q7PMY5_ANOGA AGAP011393-PA (Fragment) OS=Anopheles gambiae GN=AGAP011393 PE=4 SV=4	none	none		110.81	0.064219
Q7PMY8	Q7PMY8	>tr|Q7PMY8|Q7PMY8_ANOGA AGAP011447-PA OS=Anopheles gambiae GN=AGAP011447 PE=4 SV=4	PF08766	DEK C terminal domain		46.649	1.67e-41
Q7PN12	Q7PN12	>tr|Q7PN12|Q7PN12_ANOGA AGAP011504-PA OS=Anopheles gambiae GN=AGAP011504 PE=4 SV=4	PF03911	Sec61beta family		10.26	0.00091901
Q7PN17	Q7PN17	>tr|Q7PN17|Q7PN17_ANOGA AGAP007778-PA (Fragment) OS=Anopheles gambiae GN=AGAP007778 PE=4 SV=4	PF00940	DNA-dependent RNA polymerase		99.112	0.017191
Q7PN22	Q7PN22	>tr|Q7PN22|Q7PN22_ANOGA AGAP007942-PA OS=Anopheles gambiae GN=AGAP007942 PE=4 SV=4	PF00168	C2 domain		50.354	4.29e-119
Q7PN25	Q7PN25	>tr|Q7PN25|Q7PN25_ANOGA AGAP007934-PA (Fragment) OS=Anopheles gambiae GN=AGAP007934 PE=4 SV=3	PF06814	Lung seven transmembrane receptor		56.416	0.013547
Q7PN32	Q7PN32	>tr|Q7PN32|Q7PN32_ANOGA AGAP007892-PA (Fragment) OS=Anopheles gambiae GN=AGAP007892 PE=4 SV=4	PF08295	Histone deacetylase (HDAC) interacting		186.45	4.09e-08
Q7PN35	Q7PN35	>tr|Q7PN35|Q7PN35_ANOGA AGAP008437-PA (Fragment) OS=Anopheles gambiae GN=AGAP008437 PE=3 SV=4	PF00664	ABC transporter transmembrane region		209.69	1.09e-05
Q7PN51	Q7PN51	>tr|Q7PN51|Q7PN51_ANOGA AGAP007888-PA OS=Anopheles gambiae GN=AGAP007888 PE=4 SV=4	none	none		126.2	0.00283
Q7PN59	Q7PN59	>tr|Q7PN59|Q7PN59_ANOGA AGAP008439-PA (Fragment) OS=Anopheles gambiae GN=AGAP008439 PE=4 SV=4	none	none		58.439	4.98e-08
Q7PN71	Q7PN71	>tr|Q7PN71|Q7PN71_ANOGA AGAP007825-PA (Fragment) OS=Anopheles gambiae GN=AGAP007825 PE=4 SV=4	PF00270	DEAD/DEAH box helicase		79.061	1.81e-09
Q7PN88	Q7PN88	>tr|Q7PN88|Q7PN88_ANOGA AGAP008163-PA (Fragment) OS=Anopheles gambiae GN=AGAP008163 PE=4 SV=3	PF01248	Ribosomal protein L7Ae/L30e/S12e/Gadd45 family		14.159	1.99e-09
Q7PN96	Q7PN96	>tr|Q7PN96|Q7PN96_ANOGA AGAP008392-PA OS=Anopheles gambiae GN=AGAP008392 PE=4 SV=4	PF08609	Nucleotide exchange factor Fes1		35.083	0.028662
Q7PN97	Q7PN97	>tr|Q7PN97|Q7PN97_ANOGA AGAP008091-PA (Fragment) OS=Anopheles gambiae GN=CLIPE1 PE=3 SV=5	PF00089	Trypsin		35.187	2.66e-05
Q7PNA2	Q7PNA2	>tr|Q7PNA2|Q7PNA2_ANOGA AGAP008532-PA OS=Anopheles gambiae GN=AGAP008532 PE=4 SV=4	PF00412	LIM domain		66.053	3.94e-05
Q7PNA9	Q7PNA9	>tr|Q7PNA9|Q7PNA9_ANOGA AGAP007740-PA OS=Anopheles gambiae GN=AGAP007740 PE=4 SV=4	PF00428	60s Acidic ribosomal protein		11.412	2.19e-87
Q7PNB0	Q7PNB0	>tr|Q7PNB0|Q7PNB0_ANOGA AGAP008228-PA OS=Anopheles gambiae GN=AGAP008228 PE=4 SV=4	PF00782	Dual specificity phosphatase, catalytic domain		24.257	7.1e-45
Q7PNC0	Q7PNC0	>sp|Q7PNC0|CCD72_ANOGA Coiled-coil domain-containing protein 72 homolog OS=Anopheles gambiae GN=AGAP008008 PE=3 SV=2	PF09072	Translation machinery associated TMA7		6.8819	9.53e-08
Q7PNC1	Q7PNC1	>tr|Q7PNC1|Q7PNC1_ANOGA AGAP008422-PA OS=Anopheles gambiae GN=AGAP008422 PE=4 SV=4	PF07896	Protein of unknown function (DUF1674)		12.652	0.033305
Q7PNC5	Q7PNC5	>tr|Q7PNC5|Q7PNC5_ANOGA AGAP008109-PA (Fragment) OS=Anopheles gambiae GN=AGAP008109 PE=4 SV=4	PF00188	Cysteine-rich secretory protein family		30.521	1.46e-45
Q7PNC9;Q7QGC6	Q7PNC9	>tr|Q7PNC9|Q7PNC9_ANOGA AGAP008165-PA (Fragment) OS=Anopheles gambiae GN=AGAP008165 PE=4 SV=3	PF00650	CRAL/TRIO domain		35.485	8.54e-36
Q7PND8	Q7PND8	>tr|Q7PND8|Q7PND8_ANOGA AGAP008251-PA OS=Anopheles gambiae GN=AGAP008251 PE=4 SV=3	PF01602	Adaptin N terminal region		107.84	0.00035938
Q7PND9	Q7PND9	>tr|Q7PND9|Q7PND9_ANOGA AGAP008033-PA OS=Anopheles gambiae GN=AGAP008033 PE=4 SV=4	none	none		41.293	0.010406
Q7PNE1	Q7PNE1	>tr|Q7PNE1|Q7PNE1_ANOGA AGAP008252-PA (Fragment) OS=Anopheles gambiae GN=AGAP008252 PE=4 SV=4	PF03190	Protein of unknown function, DUF255		92.51	2.1e-50
Q7PNE3	Q7PNE3	>tr|Q7PNE3|Q7PNE3_ANOGA AGAP007806-PA (Fragment) OS=Anopheles gambiae GN=AGAP007806 PE=4 SV=4	none	none		16.751	1.95e-241
Q7PNE5	Q7PNE5	>tr|Q7PNE5|Q7PNE5_ANOGA AGAP008263-PA OS=Anopheles gambiae GN=AGAP008263 PE=4 SV=4	PF01846	FF domain		97.107	8.41e-06
Q7PNE6	Q7PNE6	>tr|Q7PNE6|Q7PNE6_ANOGA AGAP008075-PA OS=Anopheles gambiae GN=AGAP008075 PE=4 SV=3	PF00098	Zinc knuckle		17.017	0.00023129
Q7PNF2;Q9BIH3	Q7PNF2;Q9BIH3	>tr|Q7PNF2|Q7PNF2_ANOGA AGAP008281-PA OS=Anopheles gambiae GN=AGAP008281 PE=4 SV=1;>tr|Q9BIH3|Q9BIH3_ANOGA D7-related 4 protein OS=Anopheles gambiae GN=d7r4 PE=1 SV=1	PF01395	PBP/GOBP family		19.293	2.92e-12
Q7PNF3	Q7PNF3	>tr|Q7PNF3|Q7PNF3_ANOGA AGAP008043-PA OS=Anopheles gambiae GN=AGAP008043 PE=4 SV=4	PF01084	Ribosomal protein S18		24.838	0.001773
Q7PNF5	Q7PNF5	>tr|Q7PNF5|Q7PNF5_ANOGA AGAP008494-PA (Fragment) OS=Anopheles gambiae GN=AGAP008494 PE=4 SV=4	PF00790	VHS domain		74.733	7.82e-05
Q7PNG1	Q7PNG1	>tr|Q7PNG1|Q7PNG1_ANOGA AGAP008349-PA (Fragment) OS=Anopheles gambiae GN=AGAP008349 PE=3 SV=3	PF00481	Protein phosphatase 2C		48.608	0.021014
Q7PNG6	Q7PNG6	>tr|Q7PNG6|Q7PNG6_ANOGA AGAP007841-PA (Fragment) OS=Anopheles gambiae GN=AGAP007841 PE=3 SV=4	PF02823	ATP synthase, Delta/Epsilon chain, beta-sandwich domain		17.906	6.19e-151
Q7PNH0	Q7PNH0	>tr|Q7PNH0|Q7PNH0_ANOGA AGAP008518-PA OS=Anopheles gambiae GN=AGAP008518 PE=4 SV=3	PF02205	WH2 motif		61.523	4.36e-05
Q7PNH7	Q7PNH7	>tr|Q7PNH7|Q7PNH7_ANOGA AGAP007864-PA (Fragment) OS=Anopheles gambiae GN=AGAP007864 PE=4 SV=1	PF01115	F-actin capping protein, beta subunit		30.942	6.14e-69
Q7PNJ2	Q7PNJ2	>tr|Q7PNJ2|Q7PNJ2_ANOGA AGAP000852-PA OS=Anopheles gambiae GN=AGAP000852 PE=4 SV=4	PF11976	Ubiquitin-2 like Rad60 SUMO-like		10.131	2.01e-33
Q7PNJ4	Q7PNJ4	>tr|Q7PNJ4|Q7PNJ4_ANOGA AGAP000897-PA OS=Anopheles gambiae GN=AgaP_AGAP000897 PE=4 SV=5	PF06747	CHCH domain		15.606	0.0074256
Q7PNJ7	Q7PNJ7	>tr|Q7PNJ7|Q7PNJ7_ANOGA AGAP000883-PA OS=Anopheles gambiae GN=AgaP_AGAP000883 PE=4 SV=4	PF00647	Elongation factor 1 gamma, conserved domain		48.501	6.25e-116
Q7PNK0	Q7PNK0	>tr|Q7PNK0|Q7PNK0_ANOGA AGAP000869-PA OS=Anopheles gambiae GN=AgaP_AGAP000869 PE=4 SV=5	PF12053	Domain of unknown function (DUF3534)		193	0.025094
Q7PNL3	Q7PNL3	>tr|Q7PNL3|Q7PNL3_ANOGA AGAP005462-PA OS=Anopheles gambiae GN=AGAP005462 PE=4 SV=2	PF06201	C-terminal proteasome-interacting domain of thioredoxin-like		31.551	8.07e-45
Q7PNL5	Q7PNL5	>tr|Q7PNL5|Q7PNL5_ANOGA AGAP005459-PA OS=Anopheles gambiae GN=CPR16 PE=4 SV=3	PF00379	Insect cuticle protein		14.634	4.85e-160
Q7PNL6	Q7PNL6	>tr|Q7PNL6|Q7PNL6_ANOGA AGAP005445-PA OS=Anopheles gambiae GN=AGAP005445 PE=3 SV=4	PF00071	Ras family		21.377	0.0023887
Q7PNL7	Q7PNL7	>tr|Q7PNL7|Q7PNL7_ANOGA AGAP005866-PA OS=Anopheles gambiae GN=AGAP005866 PE=3 SV=2	PF00282	Pyridoxal-dependent decarboxylase conserved domain		58.097	1.55e-69
Q7PNL8	Q7PNL8	>tr|Q7PNL8|Q7PNL8_ANOGA AGAP005851-PA OS=Anopheles gambiae GN=AGAP005851 PE=4 SV=4	PF00069	Protein kinase domain		45.736	0.043995
Q7PNM6	Q7PNM6	>sp|Q7PNM6|ATAT_ANOGA Alpha-tubulin N-acetyltransferase OS=Anopheles gambiae GN=AGAP005828 PE=3 SV=4	PF05301	Touch receptor neuron protein Mec-17		53.607	4.42e-128
Q7PNN6	Q7PNN6	>tr|Q7PNN6|Q7PNN6_ANOGA AGAP005581-PA OS=Anopheles gambiae GN=AGAP005581 PE=4 SV=3	PF03446	NAD binding domain of 6-phosphogluconate dehydrogenase		34.313	2.76e-297
Q7PNN7	Q7PNN7	>tr|Q7PNN7|Q7PNN7_ANOGA AGAP005521-PA OS=Anopheles gambiae GN=AGAP005521 PE=4 SV=4	PF00069	Protein kinase domain		53.061	0.00013123
Q7PNN9	Q7PNN9	>tr|Q7PNN9|Q7PNN9_ANOGA AGAP005559-PA OS=Anopheles gambiae GN=AGAP005559 PE=4 SV=4	PF04056	Ssl1-like		44.07	2.62e-183
Q7PNP1	Q7PNP1	>tr|Q7PNP1|Q7PNP1_ANOGA AGAP006148-PA OS=Anopheles gambiae GN=AGAP006148 PE=4 SV=3	PF04527	Drosophila Retinin like protein		13.534	5.96e-62
Q7PNP3	Q7PNP3	>tr|Q7PNP3|Q7PNP3_ANOGA AGAP005621-PA OS=Anopheles gambiae GN=AGAP005621 PE=4 SV=3	PF04716	ETC complex I subunit conserved region		13.791	4.83e-24
Q7PNP8	Q7PNP8	>tr|Q7PNP8|Q7PNP8_ANOGA AGAP005662-PA OS=Anopheles gambiae GN=AGAP005662 PE=3 SV=2	PF00441	Acyl-CoA dehydrogenase, C-terminal domain		45.475	9.8e-213
Q7PNP9	Q7PNP9	>tr|Q7PNP9|Q7PNP9_ANOGA AGAP005675-PA OS=Anopheles gambiae GN=AGAP005675 PE=4 SV=4	none	none		17.858	0.0049336
Q7PNQ2	Q7PNQ2	>tr|Q7PNQ2|Q7PNQ2_ANOGA AGAP005883-PA OS=Anopheles gambiae GN=AGAP005883 PE=4 SV=3	PF09755	Uncharacterized conserved protein H4 (DUF2046)		48.774	5.36e-05
Q7PNQ5	Q7PNQ5	>tr|Q7PNQ5|Q7PNQ5_ANOGA AGAP005543-PA OS=Anopheles gambiae GN=AGAP005543 PE=4 SV=3	PF05739	SNARE domain		31.627	6.03e-19
Q7PNQ6	Q7PNQ6	>tr|Q7PNQ6|Q7PNQ6_ANOGA AGAP006570-PA OS=Anopheles gambiae GN=AGAP006570 PE=4 SV=4	PF00459	Inositol monophosphatase family		29.911	0
Q7PNQ9	Q7PNQ9	>tr|Q7PNQ9|Q7PNQ9_ANOGA AGAP005576-PA OS=Anopheles gambiae GN=AGAP005576 PE=3 SV=3	PF00152	tRNA synthetases class II (D, K and N)		60.272	3.35e-40
Q7PNS1;Q7Q7E5	Q7PNS1	>tr|Q7PNS1|Q7PNS1_ANOGA AGAP005652-PA OS=Anopheles gambiae GN=AGAP005652 PE=3 SV=4	PF00270	DEAD/DEAH box helicase		77.243	9.1e-172
Q7PNS3	Q7PNS3	>tr|Q7PNS3|Q7PNS3_ANOGA AGAP006001-PA OS=Anopheles gambiae GN=CPR26 PE=4 SV=3	PF00379	Insect cuticle protein		11.466	5.77e-68
Q7PNV8	Q7PNV8	>tr|Q7PNV8|Q7PNV8_ANOGA AGAP006184-PA OS=Anopheles gambiae GN=AGAP006184 PE=4 SV=4	none	none		78.272	1.07e-146
Q7PNX1;A7UTM9	Q7PNX1;A7UTM9	>tr|Q7PNX1|Q7PNX1_ANOGA AGAP005352-PA (Fragment) OS=Anopheles gambiae GN=AGAP005352 PE=4 SV=3;>tr|A7UTM9|A7UTM9_ANOGA AGAP005352-PB OS=Anopheles gambiae GN=AGAP005352 PE=4 SV=1	PF00102	Protein-tyrosine phosphatase		58.647	0.017015
Q7PNX4	Q7PNX4	>tr|Q7PNX4|Q7PNX4_ANOGA AGAP005410-PA OS=Anopheles gambiae GN=AGAP005410 PE=4 SV=4	PF00583	Acetyltransferase (GNAT) family		23.271	8.55e-21
Q7PNY0	Q7PNY0	>tr|Q7PNY0|Q7PNY0_ANOGA AGAP006617-PA OS=Anopheles gambiae GN=AGAP006617 PE=4 SV=3	none	none		51.812	0.00024027
Q7PNZ8	Q7PNZ8	>tr|Q7PNZ8|Q7PNZ8_ANOGA AGAP005979-PA OS=Anopheles gambiae GN=AGAP005979 PE=4 SV=3	PF05811	Eukaryotic protein of unknown function (DUF842)		16.229	4.15e-07
Q7PP00	Q7PP00	>tr|Q7PP00|Q7PP00_ANOGA AGAP006182-PA OS=Anopheles gambiae GN=AGAP006182 PE=4 SV=2	PF00036	EF hand		18.345	3.21e-06
Q7PP01	Q7PP01	>tr|Q7PP01|Q7PP01_ANOGA AGAP006171-PA OS=Anopheles gambiae GN=AGAP006171 PE=1 SV=4	PF00481	Protein phosphatase 2C		71.458	4.62e-32
Q7PP06	Q7PP06	>tr|Q7PP06|Q7PP06_ANOGA AGAP006149-PA OS=Anopheles gambiae GN=CPLCX3 PE=4 SV=3	none	none		14.012	3.52e-74
Q7PP11	Q7PP11	>tr|Q7PP11|Q7PP11_ANOGA AGAP005541-PA OS=Anopheles gambiae GN=AGAP005541 PE=4 SV=4	PF01388	ARID/BRIGHT DNA binding domain		267.84	0.043974
Q7PP13	Q7PP13	>tr|Q7PP13|Q7PP13_ANOGA AGAP006391-PA OS=Anopheles gambiae GN=AGAP006391 PE=4 SV=3	PF09409	PUB domain		49.682	7.89e-14
Q7PP27	Q7PP27	>tr|Q7PP27|Q7PP27_ANOGA AGAP006246-PA OS=Anopheles gambiae GN=AGAP006246 PE=4 SV=3	none	none		23.69	2.41e-39
Q7PP44	Q7PP44	>tr|Q7PP44|Q7PP44_ANOGA AGAP005893-PA OS=Anopheles gambiae GN=AGAP005893 PE=4 SV=3	PF09753	Membrane fusion protein Use1		26.521	0.0014309
Q7PP58	Q7PP58	>tr|Q7PP58|Q7PP58_ANOGA AGAP006652-PA OS=Anopheles gambiae GN=AGAP006652 PE=4 SV=4	PF00443	Ubiquitin carboxyl-terminal hydrolase		225.61	1.2e-08
Q7PP63	Q7PP63	>tr|Q7PP63|Q7PP63_ANOGA AGAP006037-PA OS=Anopheles gambiae GN=AGAP006037 PE=3 SV=3	PF00276	Ribosomal protein L23		40.23	3.34e-143
Q7PP66	Q7PP66	>tr|Q7PP66|Q7PP66_ANOGA AGAP006630-PA OS=Anopheles gambiae GN=AGAP006630 PE=4 SV=2	none	none		8.1823	1.2e-10
Q7PP74	Q7PP74	>tr|Q7PP74|Q7PP74_ANOGA AGAP006278-PA OS=Anopheles gambiae GN=AGAP006278 PE=4 SV=3	PF01395	PBP/GOBP family		36.106	1.78e-105
Q7PP83	Q7PP83	>tr|Q7PP83|Q7PP83_ANOGA AGAP005427-PA OS=Anopheles gambiae GN=AGAP005427 PE=4 SV=4	PF01778	Ribosomal L28e protein family		17.149	4.03e-231
Q7PP84;A7UTP0	Q7PP84;A7UTP0	>tr|Q7PP84|Q7PP84_ANOGA AGAP005400-PA OS=Anopheles gambiae GN=AGAP005400 PE=4 SV=2;>tr|A7UTP0|A7UTP0_ANOGA AGAP005400-PB OS=Anopheles gambiae GN=AGAP005400 PE=4 SV=1	PF00412	LIM domain		40.647	2.21e-28
Q7PP92	Q7PP92	>tr|Q7PP92|Q7PP92_ANOGA AGAP006133-PA OS=Anopheles gambiae GN=AGAP006133 PE=4 SV=4	PF00439	Bromodomain		307.2	2.62e-81
Q7PP95	Q7PP95	>tr|Q7PP95|Q7PP95_ANOGA AGAP006283-PB OS=Anopheles gambiae GN=CPR70 PE=4 SV=4	none	none		14.842	2.15e-163
Q7PPA1	Q7PPA1	>tr|Q7PPA1|Q7PPA1_ANOGA AGAP006181-PA OS=Anopheles gambiae GN=AGAP006181 PE=4 SV=4	PF00036	EF hand		17.557	0.00018328
Q7PPA5;B2G0Y7;B2G0Z1;B2G0Z8	Q7PPA5	>sp|Q7PPA5|ATC1_ANOGA Calcium-transporting ATPase sarcoplasmic/endoplasmic reticulum type OS=Anopheles gambiae GN=Ca-P60A PE=3 SV=5				111.86	9.12e-250
Q7PPB0	Q7PPB0	>tr|Q7PPB0|Q7PPB0_ANOGA AGAP006228-PA OS=Anopheles gambiae GN=AGAP006228 PE=4 SV=3	PF00135	Carboxylesterase		60.111	2.69e-05
Q7PPB4	Q7PPB4	>tr|Q7PPB4|Q7PPB4_ANOGA AGAP006270-PA OS=Anopheles gambiae GN=AGAP006270 PE=4 SV=3	PF07714	Protein tyrosine kinase		57.964	1.64e-07
Q7PPD8	Q7PPD8	>tr|Q7PPD8|Q7PPD8_ANOGA AGAP004604-PA (Fragment) OS=Anopheles gambiae GN=AgaP_AGAP004604 PE=4 SV=5	none	none		27.22	0.0015561
Q7PPE5	Q7PPE5	>tr|Q7PPE5|Q7PPE5_ANOGA AGAP004609-PA OS=Anopheles gambiae GN=AGAP004609 PE=4 SV=4	PF07915	Glucosidase II beta subunit-like protein		63.426	3.38e-21
Q7PPE7	Q7PPE7	>tr|Q7PPE7|Q7PPE7_ANOGA Pyruvate kinase OS=Anopheles gambiae GN=AgaP_AGAP004596 PE=3 SV=5	PF00224	Pyruvate kinase, barrel domain		56.271	8.2e-302
Q7PPF3;O44251;B2FWW3;B2FWW9;B2FWX5	Q7PPF3;O44251	>tr|Q7PPF3|Q7PPF3_ANOGA AGAP004975-PA OS=Anopheles gambiae GN=PPO3 PE=4 SV=2;>tr|O44251|O44251_ANOGA Pro-phenol oxidase subunit 2 OS=Anopheles gambiae PE=2 SV=1	PF03723	Hemocyanin, ig-like domain		78.573	6.24e-161
Q7PPF6;A7UTJ2	Q7PPF6;A7UTJ2	>tr|Q7PPF6|Q7PPF6_ANOGA AGAP004912-PB OS=Anopheles gambiae GN=AGAP004912 PE=3 SV=3;>tr|A7UTJ2|A7UTJ2_ANOGA AGAP004912-PA OS=Anopheles gambiae GN=AGAP004912 PE=3 SV=1	PF00270	DEAD/DEAH box helicase		77.549	2.11e-91
Q7PPF8;Q8WR21	Q7PPF8;Q8WR21	>tr|Q7PPF8|Q7PPF8_ANOGA AGAP004990-PA OS=Anopheles gambiae GN=AGAP004990 PE=4 SV=1;>tr|Q8WR21|Q8WR21_ANOGA Multiprotein bridging factor-like protein OS=Anopheles gambiae PE=2 SV=1	PF08523	Multiprotein bridging factor 1		16.148	3.67e-15
Q7PPF9	Q7PPF9	>tr|Q7PPF9|Q7PPF9_ANOGA AGAP004993-PA OS=Anopheles gambiae GN=AGAP004993 PE=4 SV=3	PF00055	Laminin N-terminal (Domain VI)		412.05	3.98e-262
Q7PPG0	Q7PPG0	>tr|Q7PPG0|Q7PPG0_ANOGA AGAP005015-PA OS=Anopheles gambiae GN=AGAP005015 PE=4 SV=4	PF00013	KH domain		46.592	1.09e-56
Q7PPH7	Q7PPH7	>tr|Q7PPH7|Q7PPH7_ANOGA AGAP005005-PA OS=Anopheles gambiae GN=AGAP005005 PE=4 SV=3	none	none		48.155	0.00027369
Q7PPH9	Q7PPH9	>tr|Q7PPH9|Q7PPH9_ANOGA Pyrroline-5-carboxylate reductase OS=Anopheles gambiae GN=AGAP005009 PE=3 SV=4	PF03807	NADP oxidoreductase coenzyme F420-dependent		28.317	5.96e-11
Q7PPI1	Q7PPI1	>tr|Q7PPI1|Q7PPI1_ANOGA AGAP004946-PA OS=Anopheles gambiae GN=AGAP004946 PE=4 SV=2	PF09735	Membrane-associated apoptosis protein		128.91	6.22e-15
Q7PPI7	Q7PPI7	>tr|Q7PPI7|Q7PPI7_ANOGA Proteasome subunit alpha type OS=Anopheles gambiae GN=AGAP004960 PE=3 SV=4	PF00227	Proteasome subunit		28.584	3.12e-93
Q7PPI8	Q7PPI8	>tr|Q7PPI8|Q7PPI8_ANOGA AGAP004940-PA OS=Anopheles gambiae GN=AGAP004940 PE=4 SV=3	PF00027	Cyclic nucleotide-binding domain		43.532	2.16e-217
Q7PPJ2	Q7PPJ2	>tr|Q7PPJ2|Q7PPJ2_ANOGA AGAP005020-PA OS=Anopheles gambiae GN=AGAP005020 PE=4 SV=2	none	none		94.02	0.019933
Q7PPK8	Q7PPK8	>tr|Q7PPK8|Q7PPK8_ANOGA AGAP008772-PA OS=Anopheles gambiae GN=AGAP008772 PE=4 SV=4	none	none		52.085	2.16e-06
Q7PPL9	Q7PPL9	>tr|Q7PPL9|Q7PPL9_ANOGA AGAP008598-PA OS=Anopheles gambiae GN=AGAP008598 PE=4 SV=1	PF01399	PCI domain		51.554	1.71e-06
Q7PPM0	Q7PPM0	>tr|Q7PPM0|Q7PPM0_ANOGA AGAP008615-PA OS=Anopheles gambiae GN=AGAP008615 PE=4 SV=4	PF11938	Protein of unknown function (DUF3456)		24.01	0.0030973
Q7PPM4	Q7PPM4	>tr|Q7PPM4|Q7PPM4_ANOGA AGAP008619-PA OS=Anopheles gambiae GN=AGAP008619 PE=4 SV=3	PF05172	MPPN (rrm-like) domain		38.302	0.00062568
Q7PPM5	Q7PPM5	>tr|Q7PPM5|Q7PPM5_ANOGA AGAP008708-PA OS=Anopheles gambiae GN=AGAP008708 PE=4 SV=3	PF00782	Dual specificity phosphatase, catalytic domain		20.072	1.69e-05
Q7PPM6	Q7PPM6	>tr|Q7PPM6|Q7PPM6_ANOGA AGAP008622-PA (Fragment) OS=Anopheles gambiae GN=AGAP008622 PE=3 SV=4	PF00091	Tubulin/FtsZ family, GTPase domain		23.78	1.51e-28
Q7PPM9	Q7PPM9	>tr|Q7PPM9|Q7PPM9_ANOGA Proteasome subunit alpha type OS=Anopheles gambiae GN=AGAP008816 PE=3 SV=1	PF00227	Proteasome subunit		27.028	6.3e-91
Q7PPN1	Q7PPN1	>tr|Q7PPN1|Q7PPN1_ANOGA AGAP008656-PA (Fragment) OS=Anopheles gambiae GN=AGAP008656 PE=4 SV=4	PF01403	Sema domain		90.982	0.019961
Q7PPN2	Q7PPN2	>tr|Q7PPN2|Q7PPN2_ANOGA AGAP008664-PA OS=Anopheles gambiae GN=AGAP008664 PE=3 SV=3	PF01370	NAD dependent epimerase/dehydratase family		40.011	0.02709
Q7PPN7	Q7PPN7	>tr|Q7PPN7|Q7PPN7_ANOGA AGAP008774-PA OS=Anopheles gambiae GN=AGAP008774 PE=4 SV=3	PF02630	SCO1/SenC		31.149	0.014929
Q7PPR5	Q7PPR5	>tr|Q7PPR5|Q7PPR5_ANOGA AGAP010582-PA (Fragment) OS=Anopheles gambiae GN=AGAP010582 PE=4 SV=4	PF00005	ABC transporter		181.8	0.00015165
Q7PPR6	Q7PPR6	>tr|Q7PPR6|Q7PPR6_ANOGA AGAP010510-PA OS=Anopheles gambiae GN=AGAP010510 PE=3 SV=4	PF00091	Tubulin/FtsZ family, GTPase domain		50.807	0
Q7PPR8	Q7PPR8	>tr|Q7PPR8|Q7PPR8_ANOGA AGAP010564-PA (Fragment) OS=Anopheles gambiae GN=AGAP010564 PE=4 SV=4	PF04845	PurA ssDNA and RNA-binding protein		32.955	6.73e-119
Q7PPR9	Q7PPR9	>tr|Q7PPR9|Q7PPR9_ANOGA AGAP010557-PA OS=Anopheles gambiae GN=AGAP010557 PE=4 SV=4	PF05529	B-cell receptor-associated protein 31-like		26.566	3.25e-09
Q7PPS0	Q7PPS0	>tr|Q7PPS0|Q7PPS0_ANOGA AGAP010553-PA OS=Anopheles gambiae GN=AGAP010553 PE=4 SV=3	PF00076	RNA recognition motif. (a.k.a. RRM, RBD, or RNP domain)		69.768	2.34e-42
Q7PPT2	Q7PPT2	>tr|Q7PPT2|Q7PPT2_ANOGA AGAP010546-PA (Fragment) OS=Anopheles gambiae GN=AGAP010546 PE=3 SV=4	PF00089	Trypsin		32.775	4.77e-07
Q7PPU9	Q7PPU9	>sp|Q7PPU9|BND7A_ANOGA Band 7 protein AGAP004871 OS=Anopheles gambiae GN=AGAP004871 PE=3 SV=3	PF01145	SPFH domain / Band 7 family		31.092	4.26e-08
Q7PPW0	Q7PPW0	>tr|Q7PPW0|Q7PPW0_ANOGA AGAP003337-PA OS=Anopheles gambiae GN=AGAP003337 PE=4 SV=3	PF00753	Metallo-beta-lactamase superfamily		34.524	6.09e-62
Q7PPX7	Q7PPX7	>tr|Q7PPX7|Q7PPX7_ANOGA AGAP005147-PA OS=Anopheles gambiae GN=AGAP005147 PE=4 SV=3	PF00041	Fibronectin type III domain		130.27	0.0041988
Q7PPZ7	Q7PPZ7	>tr|Q7PPZ7|Q7PPZ7_ANOGA AGAP005255-PA OS=Anopheles gambiae GN=AGAP005255 PE=3 SV=1	PF00071	Ras family		24.941	4.97e-99
Q7PQ01	Q7PQ01	>tr|Q7PQ01|Q7PQ01_ANOGA AGAP005263-PA OS=Anopheles gambiae GN=AGAP005263 PE=4 SV=4	PF04811	Sec23/Sec24 trunk domain		144.01	3.26e-13
Q7PQ02	Q7PQ02	>tr|Q7PQ02|Q7PQ02_ANOGA 40S ribosomal protein S24 OS=Anopheles gambiae GN=AGAP005131 PE=3 SV=1	PF01282	Ribosomal protein S24e		15.09	1.37e-61
Q7PQ03	Q7PQ03	>tr|Q7PQ03|Q7PQ03_ANOGA AGAP005136-PA OS=Anopheles gambiae GN=AGAP005136 PE=4 SV=2	PF01423	LSM domain		10.737	9.19e-49
Q7PQ11	Q7PQ11	>tr|Q7PQ11|Q7PQ11_ANOGA AGAP005175-PA OS=Anopheles gambiae GN=AGAP005175 PE=4 SV=4	PF08326	Acetyl-CoA carboxylase, central region		261.38	4.58e-211
Q7PQ13	Q7PQ13	>tr|Q7PQ13|Q7PQ13_ANOGA AGAP005110-PA OS=Anopheles gambiae GN=AGAP005110 PE=3 SV=1	PF00022	Actin		47.069	1.61e-50
Q7PQ16	Q7PQ16	>tr|Q7PQ16|Q7PQ16_ANOGA AGAP005213-PA OS=Anopheles gambiae GN=AGAP005213 PE=4 SV=4	PF00063	Myosin head (motor domain)		282.73	0.00115
Q7PQ20	Q7PQ20	>tr|Q7PQ20|Q7PQ20_ANOGA AGAP005117-PA OS=Anopheles gambiae GN=AGAP005117 PE=4 SV=3	PF00076	RNA recognition motif. (a.k.a. RRM, RBD, or RNP domain)		24.616	5.8e-42
Q7PQ45	Q7PQ45	>tr|Q7PQ45|Q7PQ45_ANOGA AGAP005029-PA OS=Anopheles gambiae GN=AGAP005029 PE=4 SV=4	PF00400	WD domain, G-beta repeat		39.517	4.98e-06
Q7PQ55	Q7PQ55	>tr|Q7PQ55|Q7PQ55_ANOGA AGAP004520-PA OS=Anopheles gambiae GN=AgaP_AGAP004520 PE=4 SV=5	PF00638	RanBP1 domain		51.089	3.07e-15
Q7PQ57;Q8MUS1	Q7PQ57;Q8MUS1	>tr|Q7PQ57|Q7PQ57_ANOGA AGAP004378-PA OS=Anopheles gambiae GN=GSTD11 PE=3 SV=4;>tr|Q8MUS1|Q8MUS1_ANOGA Glutathione S-transferase D11 OS=Anopheles gambiae GN=GSTd11 PE=2 SV=1	PF02798	Glutathione S-transferase, N-terminal domain		24.444	1.37e-57
Q7PQ61	Q7PQ61	>tr|Q7PQ61|Q7PQ61_ANOGA AGAP004502-PA OS=Anopheles gambiae GN=AGAP004502 PE=4 SV=4	PF00400	WD domain, G-beta repeat		51.244	2.74e-11
Q7PQ67	Q7PQ67	>tr|Q7PQ67|Q7PQ67_ANOGA AGAP004504-PA OS=Anopheles gambiae GN=AgaP_AGAP004504 PE=4 SV=5	PF01417	ENTH domain		70.028	1.75e-36
Q7PQ73	Q7PQ73	>tr|Q7PQ73|Q7PQ73_ANOGA AGAP004518-PA OS=Anopheles gambiae GN=AgaP_AGAP004518 PE=4 SV=4	PF01699	Sodium/calcium exchanger protein		71.318	0.016206
Q7PQ74	Q7PQ74	>tr|Q7PQ74|Q7PQ74_ANOGA AGAP004483-PA OS=Anopheles gambiae GN=AgaP_AGAP004483 PE=4 SV=5	PF08366	LLGL2		134.61	1.68e-73
Q7PQ75;F5HLL3;F5HLL4	Q7PQ75;F5HLL3;F5HLL4	>tr|Q7PQ75|Q7PQ75_ANOGA AGAP004335-PA (Fragment) OS=Anopheles gambiae GN=AgaP_AGAP004335 PE=4 SV=5;>tr|F5HLL3|F5HLL3_ANOGA AGAP004335-PB OS=Anopheles gambiae GN=AgaP_AGAP004335 PE=4 SV=1;>tr|F5HLL4|F5HLL4_ANOGA AGAP004335-PC OS=Anopheles gambiae GN=AgaP_AG	PF00630	Filamin/ABP280 repeat		268.32	9.05e-74
Q7PQ86	Q7PQ86	>tr|Q7PQ86|Q7PQ86_ANOGA AGAP004324-PA OS=Anopheles gambiae GN=AgaP_AGAP004324 PE=4 SV=5	PF03022	Major royal jelly protein		47.844	0.012742
Q7PQ88;F5HLK2	Q7PQ88;F5HLK2	>tr|Q7PQ88|Q7PQ88_ANOGA AGAP004297-PA OS=Anopheles gambiae GN=AGAP004297 PE=4 SV=3;>tr|F5HLK2|F5HLK2_ANOGA AGAP004297-PB OS=Anopheles gambiae GN=AgaP_AGAP004297 PE=4 SV=1	PF01370	NAD dependent epimerase/dehydratase family		43.014	4.71e-08
Q7PQ95;Q8MUS0;Q7QKX9	Q7PQ95;Q8MUS0	>tr|Q7PQ95|Q7PQ95_ANOGA AGAP004382-PA OS=Anopheles gambiae GN=GSTD3 PE=3 SV=3;>tr|Q8MUS0|Q8MUS0_ANOGA Glutathione S-transferase D3 OS=Anopheles gambiae GN=GSTd3 PE=2 SV=1	PF00043	Glutathione S-transferase, C-terminal domain		24.006	1.53e-26
Q7PQ97;A0NAZ2	Q7PQ97	>tr|Q7PQ97|Q7PQ97_ANOGA AGAP004394-PA OS=Anopheles gambiae GN=AgaP_AGAP004394 PE=4 SV=4	PF03571	Peptidase family M49		81.443	7.63e-25
Q7PQA0	Q7PQA0	>tr|Q7PQA0|Q7PQA0_ANOGA AGAP004478-PA OS=Anopheles gambiae GN=AgaP_AGAP004478 PE=4 SV=5	none	none		22.583	0.010634
Q7PQA1	Q7PQA1	>tr|Q7PQA1|Q7PQA1_ANOGA AGAP004489-PA OS=Anopheles gambiae GN=AgaP_AGAP004489 PE=4 SV=4	PF00887	Acyl CoA binding protein		40.898	6.94e-09
Q7PQA3	Q7PQA3	>tr|Q7PQA3|Q7PQA3_ANOGA Ribosomal protein L19 OS=Anopheles gambiae GN=AgaP_AGAP004422 PE=3 SV=5	PF01280	Ribosomal protein L19e		24.206	1.15e-107
Q7PQD1	Q7PQD1	>tr|Q7PQD1|Q7PQD1_ANOGA AGAP004551-PA OS=Anopheles gambiae GN=AGAP004551 PE=4 SV=2	PF03227	Gamma interferon inducible lysosomal thiol reductase (GILT)		26.828	1.13e-65
Q7PQF4	Q7PQF4	>tr|Q7PQF4|Q7PQF4_ANOGA AGAP003610-PA OS=Anopheles gambiae GN=AgaP_AGAP003610 PE=4 SV=5	PF07679	Immunoglobulin I-set domain		262.58	7.63e-12
Q7PQF9	Q7PQF9	>tr|Q7PQF9|Q7PQF9_ANOGA AGAP003625-PA OS=Anopheles gambiae GN=CTL8 PE=4 SV=4	PF00059	Lectin C-type domain		21.452	0.0033389
Q7PQG1;F5HLB7	Q7PQG1;F5HLB7	>tr|Q7PQG1|Q7PQG1_ANOGA AGAP003614-PA OS=Anopheles gambiae GN=AGAP003614 PE=4 SV=4;>tr|F5HLB7|F5HLB7_ANOGA AGAP003614-PB OS=Anopheles gambiae GN=AgaP_AGAP003614 PE=4 SV=1	PF05620	Protein of unknown function (DUF788)		19.55	0.00025109
Q7PQG7	Q7PQG7	>tr|Q7PQG7|Q7PQG7_ANOGA AGAP003592-PA OS=Anopheles gambiae GN=AGAP003592 PE=3 SV=1	PF00466	Ribosomal protein L10		34.02	2.72e-158
Q7PQH4;Q7QKM7;A0NB58	Q7PQH4;Q7QKM7;A0NB58	>tr|Q7PQH4|Q7PQH4_ANOGA AGAP003516-PA OS=Anopheles gambiae GN=AgaP_AGAP003516 PE=4 SV=4;>tr|Q7QKM7|Q7QKM7_ANOGA AGAP012801-PA (Fragment) OS=Anopheles gambiae str. PEST GN=AgaP_AGAP012801 PE=4 SV=3;>tr|A0NB58|A0NB58_ANOGA AGAP012661-PA (Fragment) OS=Anophel	PF00795	Carbon-nitrogen hydrolase		31.074	0.0016047
Q7PQH5	Q7PQH5	>tr|Q7PQH5|Q7PQH5_ANOGA AGAP003605-PA OS=Anopheles gambiae GN=AGAP003605 PE=3 SV=4	PF00888	Cullin family		89.434	1.99e-23
Q7PQI7	Q7PQI7	>tr|Q7PQI7|Q7PQI7_ANOGA AGAP003652-PA OS=Anopheles gambiae GN=AGAP003652 PE=3 SV=3	PF00171	Aldehyde dehydrogenase family		56.654	4.17e-244
Q7PQK3;Q8WR36	Q7PQK3;Q8WR36	>tr|Q7PQK3|Q7PQK3_ANOGA AGAP004212-PA OS=Anopheles gambiae GN=AGAP004212 PE=3 SV=1;>tr|Q8WR36|Q8WR36_ANOGA Calreticulin OS=Anopheles gambiae PE=2 SV=1	PF00262	Calreticulin family		46.357	9.29e-254
Q7PQK5;A0NEA0	Q7PQK5	>tr|Q7PQK5|Q7PQK5_ANOGA AGAP004192-PA OS=Anopheles gambiae GN=AGAP004192 PE=3 SV=3	PF00012	Hsp70 protein		72.743	0
Q7PQL9	Q7PQL9	>tr|Q7PQL9|Q7PQL9_ANOGA AGAP004098-PA OS=Anopheles gambiae GN=AGAP004098 PE=3 SV=1	PF00025	ADP-ribosylation factor family		21.988	2.75e-10
Q7PQM1	Q7PQM1	>tr|Q7PQM1|Q7PQM1_ANOGA AGAP004227-PA OS=Anopheles gambiae GN=AGAP004227 PE=3 SV=3	PF00025	ADP-ribosylation factor family		21.206	2.34e-07
Q7PQM3	Q7PQM3	>tr|Q7PQM3|Q7PQM3_ANOGA 6-phosphogluconate dehydrogenase, decarboxylating OS=Anopheles gambiae GN=AGAP004197 PE=3 SV=4	PF00393	6-phosphogluconate dehydrogenase, C-terminal domain		53.141	4.26e-183
Q7PQM8	Q7PQM8	>tr|Q7PQM8|Q7PQM8_ANOGA AGAP004194-PA OS=Anopheles gambiae GN=AgaP_AGAP004194 PE=4 SV=5	PF12455	Dynein associated protein		139.25	2.96e-15
Q7PQP1;F5HL82	Q7PQP1;F5HL82	>tr|Q7PQP1|Q7PQP1_ANOGA AGAP004273-PA OS=Anopheles gambiae GN=AgaP_AGAP004273 PE=4 SV=5;>tr|F5HL82|F5HL82_ANOGA AGAP004273-PB OS=Anopheles gambiae GN=AgaP_AGAP004273 PE=4 SV=1	PF03909	BSD domain		50.07	0
Q7PQP2;Q86PT4	Q7PQP2;Q86PT4	>tr|Q7PQP2|Q7PQP2_ANOGA AGAP004263-PA OS=Anopheles gambiae GN=AGAP004263 PE=4 SV=1;>tr|Q86PT4|Q86PT4_ANOGA Putative antennal carrier protein TOL-2 OS=Anopheles gambiae PE=2 SV=1	PF06585	Haemolymph juvenile hormone binding protein (JHBP)		27.493	7.12e-22
Q7PQP5	Q7PQP5	>tr|Q7PQP5|Q7PQP5_ANOGA AGAP004094-PA OS=Anopheles gambiae GN=AGAP004094 PE=4 SV=3	PF02036	SCP-2 sterol transfer family		11.107	1.71e-99
Q7PQP8	Q7PQP8	>tr|Q7PQP8|Q7PQP8_ANOGA AGAP004161-PA OS=Anopheles gambiae GN=AGAP004161 PE=4 SV=3	none	none		10.68	1.76e-13
Q7PQQ2	Q7PQQ2	>tr|Q7PQQ2|Q7PQQ2_ANOGA AGAP003089-PA OS=Anopheles gambiae GN=AGAP003089 PE=3 SV=3	PF00270	DEAD/DEAH box helicase		45.808	9.1e-05
Q7PQQ3	Q7PQQ3	>tr|Q7PQQ3|Q7PQQ3_ANOGA Isocitrate dehydrogenase [NADP] OS=Anopheles gambiae GN=AgaP_AGAP003168 PE=3 SV=5	PF00180	Isocitrate/isopropylmalate dehydrogenase		50.578	1.61e-139
Q7PQQ4	Q7PQQ4	>tr|Q7PQQ4|Q7PQQ4_ANOGA AGAP003078-PA OS=Anopheles gambiae GN=AgaP_AGAP003078 PE=4 SV=5	PF04389	Peptidase family M28		98.432	5.26e-59
Q7PQR1	Q7PQR1	>tr|Q7PQR1|Q7PQR1_ANOGA AGAP003136-PA OS=Anopheles gambiae GN=AgaP_AGAP003136 PE=4 SV=5	PF00676	Dehydrogenase E1 component		49.738	1.76e-44
Q7PQR8	Q7PQR8	>tr|Q7PQR8|Q7PQR8_ANOGA Serine/threonine-protein phosphatase OS=Anopheles gambiae GN=AgaP_AGAP003114 PE=3 SV=5	PF00149	Calcineurin-like phosphoesterase		37.698	5.5e-31
Q7PQS1	Q7PQS1	>tr|Q7PQS1|Q7PQS1_ANOGA AGAP003236-PA OS=Anopheles gambiae GN=AGAP003236 PE=4 SV=4	PF02958	Domain of unknown function (DUF227)		51.005	0.024211
Q7PQS4	Q7PQS4	>tr|Q7PQS4|Q7PQS4_ANOGA AGAP003091-PA OS=Anopheles gambiae GN=AGAP003091 PE=4 SV=3	PF02036	SCP-2 sterol transfer family		12.376	5.26e-18
Q7PQT3	Q7PQT3	>tr|Q7PQT3|Q7PQT3_ANOGA AGAP003123-PA OS=Anopheles gambiae GN=AGAP003123 PE=4 SV=4	PF02958	Domain of unknown function (DUF227)		50.214	7.54e-07
Q7PQV5	Q7PQV5	>tr|Q7PQV5|Q7PQV5_ANOGA AGAP002359-PA OS=Anopheles gambiae GN=AgaP_AGAP002359 PE=4 SV=4	PF00194	Eukaryotic-type carbonic anhydrase		43.479	3.52e-35
Q7PQW4;Q7PZ45	Q7PQW4	>tr|Q7PQW4|Q7PQW4_ANOGA AGAP002892-PA OS=Anopheles gambiae GN=AgaP_AGAP002892 PE=4 SV=5	PF00076	RNA recognition motif. (a.k.a. RRM, RBD, or RNP domain)		62.079	2.23e-56
Q7PQW5;F5HKP1;F5HKP0;F5HKP3;F5HKP2;F5HKP4	Q7PQW5;F5HKP1;F5HKP0;F5HKP3;F5HKP2;F5HKP4	>tr|Q7PQW5|Q7PQW5_ANOGA AGAP002711-PA OS=Anopheles gambiae GN=AgaP_AGAP002711 PE=4 SV=5;>tr|F5HKP1|F5HKP1_ANOGA AGAP002711-PF OS=Anopheles gambiae GN=AgaP_AGAP002711 PE=4 SV=1;>tr|F5HKP0|F5HKP0_ANOGA AGAP002711-PC OS=Anopheles gambiae GN=AgaP_AGAP002711 PE	PF00625	Guanylate kinase		169.47	7.11e-07
Q7PQW7	Q7PQW7	>tr|Q7PQW7|Q7PQW7_ANOGA AGAP002468-PA OS=Anopheles gambiae GN=AGAP002468 PE=3 SV=3	PF00467	KOW motif		17.518	4.15e-10
Q7PQX1	Q7PQX1	>tr|Q7PQX1|Q7PQX1_ANOGA AGAP002693-PA OS=Anopheles gambiae GN=AgaP_AGAP002693 PE=3 SV=5	PF00005	ABC transporter		69.373	1.68e-05
Q7PQY6	Q7PQY6	>tr|Q7PQY6|Q7PQY6_ANOGA AGAP002687-PA OS=Anopheles gambiae GN=AgaP_AGAP002687 PE=4 SV=5	PF07717	Domain of unknown function (DUF1605)		138.21	0.0032826
Q7PQY7	Q7PQY7	>tr|Q7PQY7|Q7PQY7_ANOGA AGAP002931-PA OS=Anopheles gambiae GN=AGAP002931 PE=3 SV=1	PF00025	ADP-ribosylation factor family		20.58	5.2e-28
Q7PQY8	Q7PQY8	>tr|Q7PQY8|Q7PQY8_ANOGA 60S ribosomal protein L36 OS=Anopheles gambiae GN=AgaP_AGAP002921 PE=3 SV=4	PF01158	Ribosomal protein L36e		13.28	2.15e-10
Q7PQY9;Q7Q5S4	Q7PQY9	>tr|Q7PQY9|Q7PQY9_ANOGA AGAP003021-PA OS=Anopheles gambiae GN=AGAP003021 PE=4 SV=3	PF00637	Region in Clathrin and VPS		191.44	0
Q7PQZ4	Q7PQZ4	>tr|Q7PQZ4|Q7PQZ4_ANOGA AGAP002401-PA OS=Anopheles gambiae GN=AGAP002401 PE=3 SV=1	PF01991	ATP synthase (E/31 kDa) subunit		25.762	0
Q7PQZ6	Q7PQZ6	>tr|Q7PQZ6|Q7PQZ6_ANOGA AGAP000953-PA OS=Anopheles gambiae GN=AGAP000953 PE=4 SV=3	PF00252	Ribosomal protein L16p/L10e		25.458	1.34e-10
Q7PQZ9	Q7PQZ9	>tr|Q7PQZ9|Q7PQZ9_ANOGA AGAP002391-PA OS=Anopheles gambiae GN=AgaP_AGAP002391 PE=4 SV=5	PF00135	Carboxylesterase		70.785	9.2e-09
Q7PR03	Q7PR03	>tr|Q7PR03|Q7PR03_ANOGA AGAP002405-PA OS=Anopheles gambiae GN=AgaP_AGAP002405 PE=4 SV=4	none	none		27.133	0.0038021
Q7PR13	Q7PR13	>tr|Q7PR13|Q7PR13_ANOGA AGAP002632-PA OS=Anopheles gambiae GN=AgaP_AGAP002632 PE=4 SV=4	none	none		6.5256	2.72e-09
Q7PR28	Q7PR28	>tr|Q7PR28|Q7PR28_ANOGA AGAP003036-PA OS=Anopheles gambiae GN=AGAP003036 PE=4 SV=2	PF06487	Sin3 associated polypeptide p18 (SAP18)		17.124	0.00029801
Q7PR38	Q7PR38	>sp|Q7PR38|ASSY_ANOGA Argininosuccinate synthase OS=Anopheles gambiae GN=AGAP003015 PE=3 SV=3	PF00764	Arginosuccinate synthase		47.806	0.029225
Q7PR44	Q7PR44	>tr|Q7PR44|Q7PR44_ANOGA AGAP003027-PA OS=Anopheles gambiae GN=AgaP_AGAP003027 PE=4 SV=4	PF00008	EGF-like domain		43.573	4.51e-33
Q7PR52	Q7PR52	>tr|Q7PR52|Q7PR52_ANOGA AGAP002754-PA OS=Anopheles gambiae GN=AGAP002754 PE=4 SV=3	PF01247	Ribosomal protein L35Ae		20.656	1.62e-11
Q7PR62	Q7PR62	>tr|Q7PR62|Q7PR62_ANOGA AGAP002742-PA OS=Anopheles gambiae GN=AGAP002742 PE=4 SV=3	PF07426	Dynactin subunit p22		21.477	2.61e-06
Q7PR82	Q7PR82	>tr|Q7PR82|Q7PR82_ANOGA AGAP002548-PA OS=Anopheles gambiae GN=AgaP_AGAP002548 PE=4 SV=5	PF09773	Meckelin (Transmembrane protein 67)		119.76	2.68e-08
Q7PR83	Q7PR83	>tr|Q7PR83|Q7PR83_ANOGA AGAP002369-PA OS=Anopheles gambiae GN=AgaP_AGAP002369 PE=4 SV=5	PF07690	Major Facilitator Superfamily		65.506	2.02e-08
Q7PR84	Q7PR84	>tr|Q7PR84|Q7PR84_ANOGA AGAP002520-PA OS=Anopheles gambiae GN=AgaP_AGAP002520 PE=3 SV=5	PF00106	short chain dehydrogenase		26.53	2.22e-31
Q7PR85	Q7PR85	>tr|Q7PR85|Q7PR85_ANOGA AGAP002658-PA OS=Anopheles gambiae GN=AGAP002658 PE=4 SV=1	PF01423	LSM domain		9.9292	2.2e-15
Q7PR92	Q7PR92	>tr|Q7PR92|Q7PR92_ANOGA AGAP002579-PA OS=Anopheles gambiae GN=AgaP_AGAP002579 PE=4 SV=5	PF00041	Fibronectin type III domain		121.28	5.05e-15
Q7PR93	Q7PR93	>tr|Q7PR93|Q7PR93_ANOGA AGAP002619-PA OS=Anopheles gambiae GN=AGAP002619 PE=4 SV=4	none	none		54.919	1.19e-172
Q7PRA2	Q7PRA2	>tr|Q7PRA2|Q7PRA2_ANOGA AGAP002945-PA OS=Anopheles gambiae GN=AgaP_AGAP002945 PE=3 SV=5	PF00749	tRNA synthetases class I (E and Q), catalytic domain		198.56	1.18e-145
Q7PRB7;Q7QBU5	Q7PRB7;Q7QBU5	>tr|Q7PRB7|Q7PRB7_ANOGA AGAP002317-PA OS=Anopheles gambiae GN=AgaP_AGAP002317 PE=3 SV=5;>tr|Q7QBU5|Q7QBU5_ANOGA AGAP002318-PA OS=Anopheles gambiae GN=AgaP_AGAP002318 PE=3 SV=5	PF00128	Alpha amylase, catalytic domain		54.165	0.0016277
Q7PRB9	Q7PRB9	>tr|Q7PRB9|Q7PRB9_ANOGA AGAP002535-PA OS=Anopheles gambiae GN=AGAP002535 PE=4 SV=4	PF00300	Phosphoglycerate mutase family		32.551	8.14e-05
Q7PRC2	Q7PRC2	>tr|Q7PRC2|Q7PRC2_ANOGA AGAP002306-PA OS=Anopheles gambiae GN=AGAP002306 PE=4 SV=4	PF00573	Ribosomal protein L4/L1 family		49.375	6.38e-137
Q7PRC8	Q7PRC8	>tr|Q7PRC8|Q7PRC8_ANOGA AGAP002509-PA OS=Anopheles gambiae GN=AgaP_AGAP002509 PE=4 SV=5	PF00400	WD domain, G-beta repeat		65.642	6.53e-62
Q7PRE6	Q7PRE6	>tr|Q7PRE6|Q7PRE6_ANOGA AGAP003462-PA OS=Anopheles gambiae GN=AgaP_AGAP003462 PE=4 SV=4	PF06325	Ribosomal protein L11 methyltransferase (PrmA)		42.478	1.39e-15
Q7PRG1	Q7PRG1	>tr|Q7PRG1|Q7PRG1_ANOGA AGAP010420-PA (Fragment) OS=Anopheles gambiae GN=AGAP010420 PE=3 SV=4	PF00133	tRNA synthetases class I (I, L, M and V)		119.43	0.00078719
Q7PRH3;Q9GT46	Q7PRH3	>tr|Q7PRH3|Q7PRH3_ANOGA AGAP010375-PA (Fragment) OS=Anopheles gambiae GN=AGAP010375 PE=3 SV=4	PF00416	Ribosomal protein S13/S18		17.604	2.8e-81
Q7PRH5	Q7PRH5	>tr|Q7PRH5|Q7PRH5_ANOGA AGAP010462-PA (Fragment) OS=Anopheles gambiae GN=AGAP010462 PE=4 SV=3	PF00176	SNF2 family N-terminal domain		172.1	0.00014636
Q7PRK1	Q7PRK1	>tr|Q7PRK1|Q7PRK1_ANOGA AGAP010714-PA (Fragment) OS=Anopheles gambiae GN=AGAP010714 PE=4 SV=1	PF02544	3-oxo-5-alpha-steroid 4-dehydrogenase		33.494	7.2e-06
Q7PRK3	Q7PRK3	>tr|Q7PRK3|Q7PRK3_ANOGA AGAP010638-PA (Fragment) OS=Anopheles gambiae GN=AGAP010638 PE=3 SV=4	PF00122	E1-E2 ATPase		124.44	4.12e-273
Q7PRK5	Q7PRK5	>tr|Q7PRK5|Q7PRK5_ANOGA AGAP010643-PA (Fragment) OS=Anopheles gambiae GN=AGAP010643 PE=4 SV=4	none	none		141.64	0.0033439
Q7PRK6	Q7PRK6	>tr|Q7PRK6|Q7PRK6_ANOGA AGAP010730-PA (Fragment) OS=Anopheles gambiae GN=AGAP010730 PE=3 SV=4	PF00089	Trypsin		28.19	0.00074384
Q7PRL4;Q7QCK9;REV__A0NGI8	Q7PRL4	>tr|Q7PRL4|Q7PRL4_ANOGA AGAP010655-PA (Fragment) OS=Anopheles gambiae GN=AGAP010655 PE=4 SV=4	PF10495	Pericentrin-AKAP-450 domain of centrosomal targeting protein		343.85	7.85e-09
Q7PRN2	Q7PRN2	>tr|Q7PRN2|Q7PRN2_ANOGA AGAP000663-PA OS=Anopheles gambiae GN=AgaP_AGAP000663 PE=4 SV=5	PF01769	Divalent cation transporter		75.193	0.034329
Q7PRN5	Q7PRN5	>tr|Q7PRN5|Q7PRN5_ANOGA AGAP000812-PA OS=Anopheles gambiae GN=AGAP000812 PE=4 SV=2	PF08569	Mo25-like		39.225	2.07e-19
Q7PRN6	Q7PRN6	>tr|Q7PRN6|Q7PRN6_ANOGA Transporter OS=Anopheles gambiae GN=AgaP_AGAP000637 PE=3 SV=5	PF00209	Sodium:neurotransmitter symporter family		82.831	8.83e-06
Q7PRN7	Q7PRN7	>tr|Q7PRN7|Q7PRN7_ANOGA AGAP000721-PA OS=Anopheles gambiae GN=AGAP000721 PE=4 SV=4	PF01992	ATP synthase (C/AC39) subunit		39.732	3.26e-50
Q7PRP1	Q7PRP1	>tr|Q7PRP1|Q7PRP1_ANOGA AGAP000755-PA OS=Anopheles gambiae GN=AGAP000755 PE=4 SV=4	PF00412	LIM domain		20.104	0.024307
Q7PRP4	Q7PRP4	>tr|Q7PRP4|Q7PRP4_ANOGA AGAP000749-PA OS=Anopheles gambiae GN=AgaP_AGAP000749 PE=4 SV=5	PF00307	Calponin homology (CH) domain		19.126	1.83e-76
Q7PRP6	Q7PRP6	>tr|Q7PRP6|Q7PRP6_ANOGA AGAP000630-PA OS=Anopheles gambiae GN=AgaP_AGAP000630 PE=4 SV=5	PF02141	DENN (AEX-3) domain		224.51	8.91e-10
Q7PRP9	Q7PRP9	>tr|Q7PRP9|Q7PRP9_ANOGA AGAP000668-PA OS=Anopheles gambiae GN=AgaP_AGAP000668 PE=4 SV=5	PF10537	ATP-utilising chromatin assembly and remodelling N-terminal		194.25	0.011149
Q7PRQ2	Q7PRQ2	>tr|Q7PRQ2|Q7PRQ2_ANOGA AGAP000733-PA OS=Anopheles gambiae GN=AgaP_AGAP000733 PE=4 SV=5	PF09280	XPC-binding domain		41.795	0.0027048
Q7PRQ8	Q7PRQ8	>tr|Q7PRQ8|Q7PRQ8_ANOGA AGAP000649-PA OS=Anopheles gambiae GN=AgaP_AGAP000649 PE=4 SV=4	PF08338	Domain of unknown function (DUF1731)		32.445	9.56e-14
Q7PRR1	Q7PRR1	>tr|Q7PRR1|Q7PRR1_ANOGA AGAP000439-PA OS=Anopheles gambiae GN=AgaP_AGAP000439 PE=3 SV=4	PF01329	Pterin 4 alpha carbinolamine dehydratase		21.661	6.02e-39
Q7PRT0	Q7PRT0	>tr|Q7PRT0|Q7PRT0_ANOGA AGAP000622-PA (Fragment) OS=Anopheles gambiae GN=AgaP_AGAP000622 PE=4 SV=5	PF01812	5-formyltetrahydrofolate cyclo-ligase family		68.5	3.22e-258
Q7PRW1	Q7PRW1	>tr|Q7PRW1|Q7PRW1_ANOGA AGAP000180-PA OS=Anopheles gambiae GN=AGAP000180 PE=4 SV=4	PF01259	SAICAR synthetase		47.053	2.53e-51
Q7PRW2	Q7PRW2	>tr|Q7PRW2|Q7PRW2_ANOGA AGAP000275-PA OS=Anopheles gambiae GN=AgaP_AGAP000275 PE=3 SV=5	PF00106	short chain dehydrogenase		40.011	9.51e-43
Q7PRW3	Q7PRW3	>tr|Q7PRW3|Q7PRW3_ANOGA AGAP000170-PA OS=Anopheles gambiae GN=AGAP000170 PE=3 SV=2	PF01058	NADH ubiquinone oxidoreductase, 20 Kd subunit		23.209	6.01e-32
Q7PRX2	Q7PRX2	>tr|Q7PRX2|Q7PRX2_ANOGA AGAP000159-PA OS=Anopheles gambiae GN=AgaP_AGAP000159 PE=3 SV=5	PF00225	Kinesin motor domain		89.039	1.02e-21
Q7PRX6	Q7PRX6	>tr|Q7PRX6|Q7PRX6_ANOGA AGAP000005-PA OS=Anopheles gambiae GN=AgaP_AGAP000005 PE=4 SV=4	PF00505	HMG (high mobility group) box		52	1.86e-09
Q7PRY0	Q7PRY0	>tr|Q7PRY0|Q7PRY0_ANOGA AGAP000248-PA OS=Anopheles gambiae GN=AgaP_AGAP000248 PE=3 SV=5	PF00481	Protein phosphatase 2C		64.928	0.00037504
Q7PRY1	Q7PRY1	>tr|Q7PRY1|Q7PRY1_ANOGA AGAP000145-PA OS=Anopheles gambiae GN=AGAP000145 PE=3 SV=2	PF00179	Ubiquitin-conjugating enzyme		16.678	0.00080275
Q7PRY4	Q7PRY4	>tr|Q7PRY4|Q7PRY4_ANOGA Malic enzyme OS=Anopheles gambiae GN=AgaP_AGAP000184 PE=3 SV=5	PF03949	Malic enzyme, NAD binding domain		75.555	3.34e-141
Q7PRZ0	Q7PRZ0	>tr|Q7PRZ0|Q7PRZ0_ANOGA AGAP000129-PA OS=Anopheles gambiae GN=AGAP000129 PE=4 SV=4	PF01433	Peptidase family M1		110.3	2.39e-151
Q7PRZ1	Q7PRZ1	>tr|Q7PRZ1|Q7PRZ1_ANOGA AGAP000364-PA OS=Anopheles gambiae GN=AgaP_AGAP000364 PE=4 SV=5	none	none		90.113	4.16e-15
Q7PRZ5	Q7PRZ5	>tr|Q7PRZ5|Q7PRZ5_ANOGA AGAP000219-PA OS=Anopheles gambiae GN=AgaP_AGAP000219 PE=4 SV=3	PF03148	Tektin family		60.123	3.79e-109
Q7PS02	Q7PS02	>tr|Q7PS02|Q7PS02_ANOGA AGAP000112-PA OS=Anopheles gambiae GN=AgaP_AGAP000112 PE=4 SV=4	PF00795	Carbon-nitrogen hydrolase		89.357	1.5e-31
Q7PS09	Q7PS09	>sp|Q7PS09|MTNB_ANOGA Probable methylthioribulose-1-phosphate dehydratase OS=Anopheles gambiae GN=AGAP000470 PE=3 SV=5	PF00596	Class II Aldolase and Adducin N-terminal domain		26.382	1.75e-15
Q7PS10	Q7PS10	>tr|Q7PS10|Q7PS10_ANOGA AGAP000564-PA OS=Anopheles gambiae GN=AGAP000564 PE=3 SV=2	PF00106	short chain dehydrogenase		26.33	5.24e-13
Q7PS12	Q7PS12	>sp|Q7PS12|MOEH_ANOGA Moesin/ezrin/radixin homolog 1 OS=Anopheles gambiae GN=Moe PE=3 SV=5				68.61	2.43e-188
Q7PS16	Q7PS16	>tr|Q7PS16|Q7PS16_ANOGA Peptidyl-prolyl cis-trans isomerase OS=Anopheles gambiae GN=AgaP_AGAP000462 PE=3 SV=5	PF00160	Cyclophilin type peptidyl-prolyl cis-trans isomerase/CLD		18.004	6.13e-274
Q7PS21	Q7PS21	>tr|Q7PS21|Q7PS21_ANOGA AGAP000392-PA OS=Anopheles gambiae GN=AGAP000392 PE=4 SV=2	PF00957	Synaptobrevin		22.593	4.59e-20
Q7PS26	Q7PS26	>tr|Q7PS26|Q7PS26_ANOGA AGAP000433-PA OS=Anopheles gambiae GN=AgaP_AGAP000433 PE=3 SV=5	PF00071	Ras family		24.983	2.89e-06
Q7PS33	Q7PS33	>tr|Q7PS33|Q7PS33_ANOGA AGAP000338-PA OS=Anopheles gambiae GN=AGAP000338 PE=4 SV=4	PF04275	Phosphomevalonate kinase		21.854	5.41e-05
Q7PS35	Q7PS35	>tr|Q7PS35|Q7PS35_ANOGA AGAP000331-PA OS=Anopheles gambiae GN=AgaP_AGAP000331 PE=4 SV=4	PF00057	Low-density lipoprotein receptor domain class A		516.52	4.13e-132
Q7PS36	Q7PS36	>tr|Q7PS36|Q7PS36_ANOGA AGAP000348-PA (Fragment) OS=Anopheles gambiae GN=AgaP_AGAP000348 PE=4 SV=5	PF08344	Transient receptor ion channel II		128.5	4.2e-05
Q7PS39	Q7PS39	>tr|Q7PS39|Q7PS39_ANOGA AGAP000054-PA OS=Anopheles gambiae GN=AgaP_AGAP000054 PE=4 SV=5	PF00595	PDZ domain (Also known as DHR or GLGF)		172.87	1.23e-125
Q7PS70	Q7PS70	>tr|Q7PS70|Q7PS70_ANOGA AGAP003775-PA OS=Anopheles gambiae GN=AgaP_AGAP003775 PE=4 SV=5	none	none		22.012	0.0034539
Q7PS74;F5HJB0;Q7PCP8	Q7PS74;F5HJB0;Q7PCP8	>tr|Q7PS74|Q7PS74_ANOGA AGAP003789-PA OS=Anopheles gambiae GN=AgaP_AGAP003789 PE=4 SV=5;>tr|F5HJB0|F5HJB0_ANOGA AGAP003789-PB OS=Anopheles gambiae GN=AgaP_AGAP003789 PE=4 SV=1;>tr|Q7PCP8|Q7PCP8_ANOGA AGAP012547-PA (Fragment) OS=Anopheles gambiae str. PEST	PF01145	SPFH domain / Band 7 family		46.702	0
Q7PS75	Q7PS75	>tr|Q7PS75|Q7PS75_ANOGA AGAP003784-PA OS=Anopheles gambiae GN=AgaP_AGAP003784 PE=3 SV=5	PF00732	GMC oxidoreductase		75.871	0.072944
Q7PS85	Q7PS85	>tr|Q7PS85|Q7PS85_ANOGA AGAP003864-PA OS=Anopheles gambiae GN=AGAP003864 PE=4 SV=3	none	none		8.4556	0.0097837
Q7PS96;Q7QN98;Q7QM49;Q7QM48	Q7PS96;Q7QN98	>tr|Q7PS96|Q7PS96_ANOGA Annexin OS=Anopheles gambiae GN=ANXB10C PE=3 SV=4;>tr|Q7QN98|Q7QN98_ANOGA Annexin (Fragment) OS=Anopheles gambiae str. PEST GN=AgaP_AGAP012784 PE=3 SV=4	PF00191	Annexin		35.705	4.52e-164
Q7PS97	Q7PS97	>tr|Q7PS97|Q7PS97_ANOGA AGAP003816-PA OS=Anopheles gambiae GN=AgaP_AGAP003816 PE=3 SV=5	PF01248	Ribosomal protein L7Ae/L30e/S12e/Gadd45 family		12.698	9.88e-127
Q7PSA4	Q7PSA4	>tr|Q7PSA4|Q7PSA4_ANOGA AGAP009511-PA (Fragment) OS=Anopheles gambiae GN=AGAP009511 PE=4 SV=4	PF00632	HECT-domain (ubiquitin-transferase)		317.24	0.00039384
Q7PSA8	Q7PSA8	>tr|Q7PSA8|Q7PSA8_ANOGA AGAP009493-PA OS=Anopheles gambiae GN=AGAP009493 PE=2 SV=3	PF02931	Neurotransmitter-gated ion-channel ligand binding domain		45.674	3.82e-21
Q7PSA9;CON__P62894;CON__P00004|CYC_HORSE	Q7PSA9	>tr|Q7PSA9|Q7PSA9_ANOGA AGAP009537-PA OS=Anopheles gambiae GN=AGAP009537 PE=3 SV=1	PF00034	Cytochrome c		11.784	1.09e-90
Q7PSB0	Q7PSB0	>tr|Q7PSB0|Q7PSB0_ANOGA AGAP009496-PA (Fragment) OS=Anopheles gambiae GN=AGAP009496 PE=4 SV=4	PF00013	KH domain		64.537	1.35e-37
Q7PSB1	Q7PSB1	>tr|Q7PSB1|Q7PSB1_ANOGA AGAP009497-PA (Fragment) OS=Anopheles gambiae GN=AGAP009497 PE=4 SV=4	none	none		63.873	1.43e-152
Q7PSB4	Q7PSB4	>tr|Q7PSB4|Q7PSB4_ANOGA Malate dehydrogenase (Fragment) OS=Anopheles gambiae GN=AGAP009510 PE=3 SV=3	PF00056	lactate/malate dehydrogenase, NAD binding domain		33.694	0
Q7PSC3	Q7PSC3	>tr|Q7PSC3|Q7PSC3_ANOGA AGAP009507-PA OS=Anopheles gambiae GN=AGAP009507 PE=4 SV=4	PF10275	Peptidase C65 Otubain		32.332	1.15e-24
Q7PSC6	Q7PSC6	>tr|Q7PSC6|Q7PSC6_ANOGA AGAP009498-PA (Fragment) OS=Anopheles gambiae GN=AGAP009498 PE=4 SV=4	PF07690	Major Facilitator Superfamily		47.847	0.00014773
Q7PSD1	Q7PSD1	>tr|Q7PSD1|Q7PSD1_ANOGA AGAP010624-PA OS=Anopheles gambiae GN=AGAP010624 PE=4 SV=3	PF02824	TGS domain		40.969	4.95e-15
Q7PSE5;REV__Q7PS90;REV__Q8I8Y2	Q7PSE5	>tr|Q7PSE5|Q7PSE5_ANOGA AGAP009323-PA OS=Anopheles gambiae GN=AGAP009323 PE=4 SV=2	PF01145	SPFH domain / Band 7 family		30.099	1.34e-188
Q7PSE6	Q7PSE6	>tr|Q7PSE6|Q7PSE6_ANOGA AGAP009389-PA (Fragment) OS=Anopheles gambiae GN=AGAP009389 PE=4 SV=4	PF10541	Nuclear envelope localisation domain		161.61	0.022002
Q7PSF4	Q7PSF4	>tr|Q7PSF4|Q7PSF4_ANOGA AGAP009330-PA OS=Anopheles gambiae GN=AGAP009330 PE=4 SV=4	PF00036	EF hand		17.695	1.47e-08
Q7PSF7	Q7PSF7	>tr|Q7PSF7|Q7PSF7_ANOGA AGAP011551-PA OS=Anopheles gambiae GN=AGAP011551 PE=4 SV=4	PF00400	WD domain, G-beta repeat		138.68	5.91e-17
Q7PSG2	Q7PSG2	>tr|Q7PSG2|Q7PSG2_ANOGA AGAP011535-PA (Fragment) OS=Anopheles gambiae GN=AGAP011535 PE=4 SV=2	PF03931	Skp1 family, tetramerisation domain		13.126	5.45e-09
Q7PSH4;REV__Q7Q3R6	Q7PSH4	>tr|Q7PSH4|Q7PSH4_ANOGA AGAP010895-PA OS=Anopheles gambiae GN=AGAP010895 PE=4 SV=2	PF00435	Spectrin repeat		266.56	0
Q7PSI4;Q6VPM2;CON__ENSEMBL:ENSBTAP00000025008	Q7PSI4	>tr|Q7PSI4|Q7PSI4_ANOGA AGAP010929-PA OS=Anopheles gambiae GN=AGAP010929 PE=3 SV=4	PF00091	Tubulin/FtsZ family, GTPase domain		50.105	0
Q7PSI5	Q7PSI5	>tr|Q7PSI5|Q7PSI5_ANOGA AGAP010971-PA (Fragment) OS=Anopheles gambiae GN=AGAP010971 PE=3 SV=4	PF00091	Tubulin/FtsZ family, GTPase domain		50.864	0
Q7PSK2	Q7PSK2	>tr|Q7PSK2|Q7PSK2_ANOGA AGAP010968-PA OS=Anopheles gambiae GN=CLIPA9 PE=3 SV=4	PF00089	Trypsin		39.609	1.78e-24
Q7PSK9	Q7PSK9	>tr|Q7PSK9|Q7PSK9_ANOGA AGAP010297-PA OS=Anopheles gambiae GN=AGAP010297 PE=4 SV=4	PF05010	Transforming acidic coiled-coil-containing protein (TACC)		23.461	7.13e-20
Q7PSL3	Q7PSL3	>tr|Q7PSL3|Q7PSL3_ANOGA AGAP003497-PA OS=Anopheles gambiae GN=AgaP_AGAP003497 PE=4 SV=5	PF00076	RNA recognition motif. (a.k.a. RRM, RBD, or RNP domain)		58.662	4.94e-08
Q7PSL5	Q7PSL5	>tr|Q7PSL5|Q7PSL5_ANOGA AGAP012487-PA OS=Anopheles gambiae str. PEST GN=CPR152 PE=4 SV=5	PF00379	Insect cuticle protein		36.233	8.48e-62
Q7PSM6	Q7PSM6	>tr|Q7PSM6|Q7PSM6_ANOGA AGAP004055-PA OS=Anopheles gambiae GN=AGAP004055 PE=3 SV=4	PF00198	2-oxoacid dehydrogenases acyltransferase (catalytic domain)		52.388	1.7e-172
Q7PSM8	Q7PSM8	>tr|Q7PSM8|Q7PSM8_ANOGA AGAP004065-PA OS=Anopheles gambiae GN=AGAP004065 PE=4 SV=4	PF03088	Strictosidine synthase		65.105	2.82e-13
Q7PSM9	Q7PSM9	>tr|Q7PSM9|Q7PSM9_ANOGA AGAP004066-PA OS=Anopheles gambiae GN=AgaP_AGAP004066 PE=4 SV=5	PF02210	Laminin G domain		217.99	1.4e-11
Q7PSN9	Q7PSN9	>tr|Q7PSN9|Q7PSN9_ANOGA AGAP011337-PA (Fragment) OS=Anopheles gambiae GN=AGAP011337 PE=4 SV=4	none	none		99.126	2.37e-10
Q7PSP0	Q7PSP0	>tr|Q7PSP0|Q7PSP0_ANOGA AGAP011315-PA OS=Anopheles gambiae GN=AGAP011315 PE=4 SV=4	PF01425	Amidase		59.501	2.46e-06
Q7PSP1	Q7PSP1	>tr|Q7PSP1|Q7PSP1_ANOGA AGAP011084-PA (Fragment) OS=Anopheles gambiae GN=AGAP011084 PE=3 SV=4	PF00270	DEAD/DEAH box helicase		91.452	0.036618
Q7PSP6	Q7PSP6	>tr|Q7PSP6|Q7PSP6_ANOGA AGAP011105-PA OS=Anopheles gambiae GN=AGAP011105 PE=3 SV=4	PF00625	Guanylate kinase		30.835	5.12e-51
Q7PSP8	Q7PSP8	>tr|Q7PSP8|Q7PSP8_ANOGA 40S ribosomal protein S12 OS=Anopheles gambiae GN=AGAP011077 PE=3 SV=2	PF01248	Ribosomal protein L7Ae/L30e/S12e/Gadd45 family		14.949	9.89e-44
Q7PSR1	Q7PSR1	>tr|Q7PSR1|Q7PSR1_ANOGA AGAP011313-PA OS=Anopheles gambiae GN=AGAP011313 PE=4 SV=3	PF10274	Parkin co-regulated protein		25.515	2.63e-15
Q7PSR5	Q7PSR5	>tr|Q7PSR5|Q7PSR5_ANOGA AGAP011284-PA OS=Anopheles gambiae GN=AGAP011284 PE=4 SV=3	PF01287	Eukaryotic elongation factor 5A hypusine, DNA-binding OB fold		17.684	4.43e-24
Q7PSR6	Q7PSR6	>tr|Q7PSR6|Q7PSR6_ANOGA AGAP011247-PA OS=Anopheles gambiae GN=AGAP011247 PE=4 SV=1	PF00651	BTB/POZ domain		14.485	3.44e-07
Q7PSR8	Q7PSR8	>tr|Q7PSR8|Q7PSR8_ANOGA Serine/threonine-protein phosphatase OS=Anopheles gambiae GN=AGAP011166 PE=3 SV=4	PF00149	Calcineurin-like phosphoesterase		37.471	1.13e-30
Q7PSR9	Q7PSR9	>tr|Q7PSR9|Q7PSR9_ANOGA AGAP011159-PA OS=Anopheles gambiae GN=AGAP011159 PE=4 SV=3	PF02284	Cytochrome c oxidase subunit Va		17.292	7.7e-129
Q7PSS2	Q7PSS2	>tr|Q7PSS2|Q7PSS2_ANOGA AGAP011183-PA (Fragment) OS=Anopheles gambiae GN=AGAP011183 PE=4 SV=4	none	none		32.107	0.00025032
Q7PST4	Q7PST4	>tr|Q7PST4|Q7PST4_ANOGA AGAP011248-PA (Fragment) OS=Anopheles gambiae GN=AGAP011248 PE=4 SV=4	PF10239	Protein of unknown function (DUF2465)		46.617	2.97e-06
Q7PST5	Q7PST5	>tr|Q7PST5|Q7PST5_ANOGA AGAP011312-PA (Fragment) OS=Anopheles gambiae GN=AGAP011312 PE=4 SV=4	PF09727	Cortactin-binding protein-2		55.105	9.65e-08
Q7PST7	Q7PST7	>tr|Q7PST7|Q7PST7_ANOGA AGAP011346-PA OS=Anopheles gambiae GN=AGAP011346 PE=4 SV=3	none	none		25.632	6.53e-27
Q7PSV0	Q7PSV0	>tr|Q7PSV0|Q7PSV0_ANOGA AGAP000935-PA OS=Anopheles gambiae GN=AgaP_AGAP000935 PE=3 SV=4	PF00675	Insulinase (Peptidase family M16)		52.276	2.29e-63
Q7PSV2	Q7PSV2	>tr|Q7PSV2|Q7PSV2_ANOGA AGAP000932-PA (Fragment) OS=Anopheles gambiae GN=AgaP_AGAP000932 PE=4 SV=5	PF00617	RasGEF domain		137.53	0.028388
Q7PSV3	Q7PSV3	>tr|Q7PSV3|Q7PSV3_ANOGA AGAP001026-PA OS=Anopheles gambiae GN=AgaP_AGAP001026 PE=4 SV=4	PF00246	Zinc carboxypeptidase		45.746	0.0020056
Q7PSX5	Q7PSX5	>tr|Q7PSX5|Q7PSX5_ANOGA AGAP000995-PA OS=Anopheles gambiae GN=AgaP_AGAP000995 PE=4 SV=3	PF04099	Sybindin-like family		16.937	9.77e-05
Q7PSX6	Q7PSX6	>tr|Q7PSX6|Q7PSX6_ANOGA AGAP001035-PA OS=Anopheles gambiae GN=AgaP_AGAP001035 PE=4 SV=5	none	none		193.51	0.0046384
Q7PSY9	Q7PSY9	>tr|Q7PSY9|Q7PSY9_ANOGA AGAP005288-PA OS=Anopheles gambiae GN=AgaP_AGAP005288 PE=4 SV=5	PF00168	C2 domain		332.3	0.00098077
Q7PSZ0	Q7PSZ0	>tr|Q7PSZ0|Q7PSZ0_ANOGA AGAP005292-PA OS=Anopheles gambiae GN=AGAP005292 PE=4 SV=4	PF00076	RNA recognition motif. (a.k.a. RRM, RBD, or RNP domain)		42.457	0.00026839
Q7PSZ5;B5KPP7;B5KPP9;B5KPR2	Q7PSZ5;B5KPP7;B5KPP9;B5KPR2	>tr|Q7PSZ5|Q7PSZ5_ANOGA AGAP006774-PA OS=Anopheles gambiae GN=AGAP006774 PE=4 SV=4;>tr|B5KPP7|B5KPP7_ANOGA Nervous wreck (Fragment) OS=Anopheles gambiae GN=nwk PE=4 SV=1;>tr|B5KPP9|B5KPP9_ANOGA Nervous wreck (Fragment) OS=Anopheles gambiae GN=nwk PE=4 SV=1	PF00611	Fes/CIP4 homology domain		83.187	7.06e-93
Q7PSZ7	Q7PSZ7	>tr|Q7PSZ7|Q7PSZ7_ANOGA AGAP007339-PA OS=Anopheles gambiae GN=AGAP007339 PE=4 SV=3	PF00036	EF hand		17.183	4.57e-07
Q7PT01	Q7PT01	>tr|Q7PT01|Q7PT01_ANOGA AGAP006768-PA OS=Anopheles gambiae GN=AGAP006768 PE=4 SV=4	PF00609	Diacylglycerol kinase accessory domain		62.753	0.0029294
Q7PT04	Q7PT04	>tr|Q7PT04|Q7PT04_ANOGA AGAP007563-PC OS=Anopheles gambiae GN=AGAP007563 PE=4 SV=4	PF07679	Immunoglobulin I-set domain		550.79	7.83e-266
Q7PT06;A7URA4	Q7PT06;A7URA4	>tr|Q7PT06|Q7PT06_ANOGA AGAP007545-PA (Fragment) OS=Anopheles gambiae GN=AGAP007545 PE=4 SV=4;>tr|A7URA4|A7URA4_ANOGA AGAP007545-PB (Fragment) OS=Anopheles gambiae GN=AGAP007545 PE=4 SV=1	PF02210	Laminin G domain		141.08	9.75e-228
Q7PT10;Q7PSZ8;Q7PF55	Q7PT10	>sp|Q7PT10|HSP83_ANOGA Heat shock protein 83 OS=Anopheles gambiae GN=Hsp83 PE=3 SV=3				82.086	0
Q7PT19	Q7PT19	>tr|Q7PT19|Q7PT19_ANOGA AGAP007706-PA OS=Anopheles gambiae GN=AGAP007706 PE=3 SV=4	PF00225	Kinesin motor domain		98.624	0.011166
Q7PT27;B2G1A5	Q7PT27	>tr|Q7PT27|Q7PT27_ANOGA AGAP007683-PA OS=Anopheles gambiae GN=AGAP007683 PE=4 SV=4	PF03635	Vacuolar protein sorting-associated protein 35		92.31	2.48e-08
Q7PT29	Q7PT29	>tr|Q7PT29|Q7PT29_ANOGA Elongation factor 1-alpha OS=Anopheles gambiae GN=AGAP007406 PE=3 SV=3	PF00009	Elongation factor Tu GTP binding domain		50.383	9.91e-209
Q7PT31	Q7PT31	>tr|Q7PT31|Q7PT31_ANOGA AGAP007480-PA OS=Anopheles gambiae GN=AGAP007480 PE=3 SV=4	PF00067	Cytochrome P450		57.382	2.53e-10
Q7PT32	Q7PT32	>tr|Q7PT32|Q7PT32_ANOGA AGAP007399-PA OS=Anopheles gambiae GN=PARN PE=4 SV=4	PF04857	CAF1 family ribonuclease		72.081	0.039601
Q7PT34	Q7PT34	>tr|Q7PT34|Q7PT34_ANOGA AGAP007478-PA OS=Anopheles gambiae GN=AGAP007478 PE=4 SV=4	PF00035	Double-stranded RNA binding motif		120.05	4.48e-05
Q7PT44	Q7PT44	>tr|Q7PT44|Q7PT44_ANOGA Oxysterol-binding protein OS=Anopheles gambiae GN=AGAP007687 PE=3 SV=4	PF01237	Oxysterol-binding protein		51.825	7.77e-20
Q7PT52	Q7PT52	>tr|Q7PT52|Q7PT52_ANOGA AGAP007161-PA OS=Anopheles gambiae GN=AGAP007161 PE=3 SV=3	PF00011	Hsp20/alpha crystallin family		23.507	6.77e-148
Q7PT53	Q7PT53	>tr|Q7PT53|Q7PT53_ANOGA AGAP007162-PA OS=Anopheles gambiae GN=AGAP007162 PE=3 SV=2	PF00011	Hsp20/alpha crystallin family		21.622	2.32e-81
Q7PT66;Q7QBK6	Q7PT66	>tr|Q7PT66|Q7PT66_ANOGA AGAP007039-PA OS=Anopheles gambiae GN=AGAP007039 PE=4 SV=2	PF00560	Leucine Rich Repeat		59.929	9.83e-38
Q7PT70	Q7PT70	>tr|Q7PT70|Q7PT70_ANOGA AGAP007246-PA OS=Anopheles gambiae GN=AGAP007246 PE=4 SV=4	PF01423	LSM domain		13.796	3.39e-41
Q7PT77	Q7PT77	>tr|Q7PT77|Q7PT77_ANOGA AGAP006968-PA OS=Anopheles gambiae GN=AGAP006968 PE=2 SV=4	PF00955	HCO3- transporter family		110.65	0.00020937
Q7PT84;A0NBD5	Q7PT84;A0NBD5	>tr|Q7PT84|Q7PT84_ANOGA AGAP007250-PA OS=Anopheles gambiae GN=AGAP007250 PE=4 SV=2;>tr|A0NBD5|A0NBD5_ANOGA AGAP007250-PB OS=Anopheles gambiae GN=AGAP007250 PE=4 SV=1	none	none		32.032	7.84e-65
Q7PT87	Q7PT87	>tr|Q7PT87|Q7PT87_ANOGA AGAP007018-PA OS=Anopheles gambiae GN=AGAP007018 PE=3 SV=4	PF00046	Homeobox domain		53.538	1.3e-47
Q7PT89	Q7PT89	>tr|Q7PT89|Q7PT89_ANOGA AGAP007374-PA OS=Anopheles gambiae GN=AGAP007374 PE=3 SV=4	PF00201	UDP-glucoronosyl and UDP-glucosyl transferase		59.119	4.01e-14
Q7PT91	Q7PT91	>tr|Q7PT91|Q7PT91_ANOGA AGAP006727-PA OS=Anopheles gambiae GN=AGAP006727 PE=4 SV=4	PF00135	Carboxylesterase		62.371	3.15e-06
Q7PT94	Q7PT94	>tr|Q7PT94|Q7PT94_ANOGA AGAP006726-PA OS=Anopheles gambiae GN=AGAP006726 PE=4 SV=4	PF00135	Carboxylesterase		61.505	2.45e-11
Q7PT95	Q7PT95	>tr|Q7PT95|Q7PT95_ANOGA AGAP006871-PA OS=Anopheles gambiae GN=AGAP006871 PE=4 SV=4	PF00900	Ribosomal family S4e		29.721	3.18e-37
Q7PT96	Q7PT96	>tr|Q7PT96|Q7PT96_ANOGA 40S ribosomal protein S27 OS=Anopheles gambiae GN=AGAP007157 PE=3 SV=1	PF01667	Ribosomal protein S27		9.4201	7.28e-07
Q7PTA1	Q7PTA1	>tr|Q7PTA1|Q7PTA1_ANOGA AGAP006817-PA OS=Anopheles gambiae GN=AGAP006817 PE=4 SV=4	PF08644	FACT complex subunit (SPT16/CDC68)		123.63	0.00022115
Q7PTA2	Q7PTA2	>tr|Q7PTA2|Q7PTA2_ANOGA AGAP007217-PA OS=Anopheles gambiae GN=AGAP007217 PE=4 SV=4	PF08606	Prp19/Pso4-like		55.289	9.8e-16
Q7PTA8	Q7PTA8	>tr|Q7PTA8|Q7PTA8_ANOGA AGAP007243-PA OS=Anopheles gambiae GN=AGAP007243 PE=3 SV=2	PF00004	ATPase family associated with various cellular activities (AAA)		45.542	1.26e-122
Q7PTA9	Q7PTA9	>tr|Q7PTA9|Q7PTA9_ANOGA AGAP006812-PA OS=Anopheles gambiae GN=AGAP006812 PE=4 SV=4	PF02755	RPEL repeat		87.93	2.87e-05
Q7PTB2	Q7PTB2	>tr|Q7PTB2|Q7PTB2_ANOGA AGAP006799-PA OS=Anopheles gambiae GN=AGAP006799 PE=4 SV=3	PF00111	2Fe-2S iron-sulfur cluster binding domain		18.993	0.0020459
Q7PTC3	Q7PTC3	>tr|Q7PTC3|Q7PTC3_ANOGA AGAP006937-PA OS=Anopheles gambiae GN=AGAP006937 PE=4 SV=3	PF00179	Ubiquitin-conjugating enzyme		16.223	5.15e-14
Q7PTC6	Q7PTC6	>tr|Q7PTC6|Q7PTC6_ANOGA AGAP007666-PA OS=Anopheles gambiae GN=AGAP007666 PE=4 SV=3	PF00036	EF hand		24.028	1.23e-149
Q7PTC7	Q7PTC7	>tr|Q7PTC7|Q7PTC7_ANOGA AGAP007663-PA OS=Anopheles gambiae GN=AGAP007663 PE=4 SV=2	PF07165	Protein of unknown function (DUF1397)		28.093	4.96e-106
Q7PTD0	Q7PTD0	>tr|Q7PTD0|Q7PTD0_ANOGA AGAP006878-PA OS=Anopheles gambiae GN=AGAP006878 PE=4 SV=1	PF05347	Complex 1 protein (LYR family)		13.85	0.017215
Q7PTD5;O17491	Q7PTD5;O17491	>tr|Q7PTD5|Q7PTD5_ANOGA AGAP007258-PA OS=Anopheles gambiae GN=AGAP007258 PE=4 SV=4;>tr|O17491|O17491_ANOGA Iron regulatory protein (Fragment) OS=Anopheles gambiae GN=IRP PE=2 SV=1	PF00330	Aconitase family (aconitate hydratase)		98.601	1.99e-183
Q7PTE3	Q7PTE3	>tr|Q7PTE3|Q7PTE3_ANOGA AGAP006901-PA OS=Anopheles gambiae GN=AGAP006901 PE=4 SV=4	PF00595	PDZ domain (Also known as DHR or GLGF)		230.36	4.78e-63
Q7PTE8	Q7PTE8	>tr|Q7PTE8|Q7PTE8_ANOGA AGAP007042-PA OS=Anopheles gambiae GN=CPR62 PE=4 SV=3	PF00379	Insect cuticle protein		16.043	4.95e-219
Q7PTF3	Q7PTF3	>tr|Q7PTF3|Q7PTF3_ANOGA AGAP007100-PA OS=Anopheles gambiae GN=AGAP007100 PE=4 SV=4	PF00100	Zona pellucida-like domain		167.36	2.36e-196
Q7PTF4	Q7PTF4	>tr|Q7PTF4|Q7PTF4_ANOGA AGAP007058-PA OS=Anopheles gambiae GN=AGAP007058 PE=3 SV=3	PF00046	Homeobox domain		32.525	0.0030943
Q7PTG1	Q7PTG1	>tr|Q7PTG1|Q7PTG1_ANOGA AGAP007543-PA OS=Anopheles gambiae GN=TPX3 PE=4 SV=4	PF00578	AhpC/TSA family		28.753	8.43e-17
Q7PTG3	Q7PTG3	>tr|Q7PTG3|Q7PTG3_ANOGA AGAP006830-PA OS=Anopheles gambiae GN=CPR58 PE=4 SV=3	PF00379	Insect cuticle protein		18.413	1.86e-195
Q7PTG9	Q7PTG9	>tr|Q7PTG9|Q7PTG9_ANOGA AGAP007611-PA OS=Anopheles gambiae GN=AgaP_AGAP007611 PE=4 SV=5	PF03351	DOMON domain		146.82	5.04e-27
Q7PTH1	Q7PTH1	>tr|Q7PTH1|Q7PTH1_ANOGA AGAP007299-PA OS=Anopheles gambiae GN=AGAP007299 PE=4 SV=4	none	none		64.775	4.95e-07
Q7PTH7;A7UR89	Q7PTH7	>tr|Q7PTH7|Q7PTH7_ANOGA AGAP007587-PA OS=Anopheles gambiae GN=AgaP_AGAP007587 PE=4 SV=5	PF00069	Protein kinase domain		148.27	9.79e-05
Q7PTI1	Q7PTI1	>tr|Q7PTI1|Q7PTI1_ANOGA AGAP003892-PA OS=Anopheles gambiae GN=AgaP_AGAP003892 PE=4 SV=4	PF01733	Nucleoside transporter		55.766	0.00078153
Q7PTJ0	Q7PTJ0	>tr|Q7PTJ0|Q7PTJ0_ANOGA AGAP011054-PA OS=Anopheles gambiae GN=TPX2 PE=4 SV=2	PF00578	AhpC/TSA family		22.024	2.12e-124
Q7PTK3	Q7PTK3	>tr|Q7PTK3|Q7PTK3_ANOGA AGAP002295-PA OS=Anopheles gambiae GN=AgaP_AGAP002295 PE=4 SV=4	PF10221	Cell cycle and development regulator		78.82	0.027156
Q7PTK6	Q7PTK6	>tr|Q7PTK6|Q7PTK6_ANOGA AGAP002248-PA OS=Anopheles gambiae GN=AGAP002248 PE=3 SV=4	PF00225	Kinesin motor domain		84.329	0.029455
Q7PTL6	Q7PTL6	>tr|Q7PTL6|Q7PTL6_ANOGA AGAP002251-PA OS=Anopheles gambiae GN=AGAP002251 PE=3 SV=4	PF00179	Ubiquitin-conjugating enzyme		19.19	0.00058151
Q7PTM6	Q7PTM6	>tr|Q7PTM6|Q7PTM6_ANOGA AGAP002145-PA OS=Anopheles gambiae GN=AgaP_AGAP002145 PE=4 SV=5	PF00595	PDZ domain (Also known as DHR or GLGF)		73.193	5.41e-177
Q7PTN2;Q7QD88;Q7PPJ1;Q7Q7Y0	Q7PTN2	>tr|Q7PTN2|Q7PTN2_ANOGA AGAP009441-PA OS=Anopheles gambiae GN=AGAP009441 PE=4 SV=2	PF00009	Elongation factor Tu GTP binding domain		94.568	2.09e-262
Q7PTN3	Q7PTN3	>tr|Q7PTN3|Q7PTN3_ANOGA S-adenosylmethionine synthase OS=Anopheles gambiae GN=AGAP009447 PE=3 SV=1	PF02773	S-adenosylmethionine synthetase, C-terminal domain		44.518	0.0068493
Q7PTN4	Q7PTN4	>tr|Q7PTN4|Q7PTN4_ANOGA 40S ribosomal protein S21 OS=Anopheles gambiae GN=AGAP009431 PE=3 SV=4	PF01249	Ribosomal protein S21e		9.3205	1.63e-08
Q7PTP0	Q7PTP0	>tr|Q7PTP0|Q7PTP0_ANOGA AGAP010630-PA (Fragment) OS=Anopheles gambiae GN=AGAP010630 PE=4 SV=4	PF00520	Ion transport protein		121.9	7.73e-34
Q7PTP5	Q7PTP5	>tr|Q7PTP5|Q7PTP5_ANOGA AGAP003264-PA OS=Anopheles gambiae GN=AGAP003264 PE=4 SV=3	PF10394	Histone acetyl transferase HAT1 N-terminus		48.568	3.26e-30
Q7PTQ4	Q7PTQ4	>tr|Q7PTQ4|Q7PTQ4_ANOGA AGAP003271-PA OS=Anopheles gambiae GN=AgaP_AGAP003271 PE=4 SV=5	PF03028	Dynein heavy chain		536.85	6.47e-45
Q7PTQ7	Q7PTQ7	>tr|Q7PTQ7|Q7PTQ7_ANOGA AGAP003276-PA OS=Anopheles gambiae GN=AgaP_AGAP003276 PE=4 SV=5	none	none		140.6	0.001929
Q7PTS9	Q7PTS9	>tr|Q7PTS9|Q7PTS9_ANOGA AGAP012513-PA OS=Anopheles gambiae str. PEST GN=AgaP_AGAP012513 PE=4 SV=2	PF02036	SCP-2 sterol transfer family		44.943	9.4e-153
Q7PTV7	Q7PTV7	>tr|Q7PTV7|Q7PTV7_ANOGA AGAP011521-PA (Fragment) OS=Anopheles gambiae GN=AGAP011521 PE=4 SV=4	PF10252	Casein kinase substrate phosphoprotein PP28		19.579	6.62e-23
Q7PUB2	Q7PUB2	>tr|Q7PUB2|Q7PUB2_ANOGA AGAP001211-PA OS=Anopheles gambiae GN=AgaP_AGAP001211 PE=3 SV=4	PF00071	Ras family		23.871	2.73e-45
Q7PUB7	Q7PUB7	>tr|Q7PUB7|Q7PUB7_ANOGA AGAP001306-PA OS=Anopheles gambiae GN=AGAP001306 PE=4 SV=2	PF05856	ARP2/3 complex 20 kDa subunit (ARPC4)		19.663	0.00018663
Q7PUB8	Q7PUB8	>tr|Q7PUB8|Q7PUB8_ANOGA AGAP001307-PA OS=Anopheles gambiae GN=AGAP001307 PE=4 SV=2	PF03152	Ubiquitin fusion degradation protein UFD1		34.385	5.99e-12
Q7PUC1	Q7PUC1	>tr|Q7PUC1|Q7PUC1_ANOGA AGAP001285-PA OS=Anopheles gambiae GN=AGAP001285 PE=4 SV=3	PF03357	Snf7		25.906	4.55e-11
Q7PUC9	Q7PUC9	>tr|Q7PUC9|Q7PUC9_ANOGA AGAP001910-PA OS=Anopheles gambiae GN=AGAP001910 PE=3 SV=3	PF00189	Ribosomal protein S3, C-terminal domain		27.159	6.55e-100
Q7PUE1	Q7PUE1	>tr|Q7PUE1|Q7PUE1_ANOGA Importin subunit alpha OS=Anopheles gambiae GN=AgaP_AGAP001273 PE=3 SV=4	PF01749	Importin beta binding domain		57.325	0.00044945
Q7PUE2	Q7PUE2	>tr|Q7PUE2|Q7PUE2_ANOGA AGAP001218-PA OS=Anopheles gambiae GN=AgaP_AGAP001218 PE=3 SV=5	PF00091	Tubulin/FtsZ family, GTPase domain		49.908	0
Q7PUE4	Q7PUE4	>tr|Q7PUE4|Q7PUE4_ANOGA AGAP001914-PA OS=Anopheles gambiae GN=AGAP001914 PE=4 SV=4	PF08565	Cdc37 Hsp90 binding domain		45.915	2.95e-05
Q7PUF2	Q7PUF2	>tr|Q7PUF2|Q7PUF2_ANOGA AGAP001712-PA OS=Anopheles gambiae GN=AgaP_AGAP001712 PE=4 SV=4	PF04062	ARP2/3 complex ARPC3 (21 kDa) subunit		20.414	0.0011081
Q7PUI0	Q7PUI0	>tr|Q7PUI0|Q7PUI0_ANOGA AGAP001387-PA OS=Anopheles gambiae GN=AGAP001387 PE=4 SV=4	none	none		16.832	3.6e-186
Q7PUI9	Q7PUI9	>tr|Q7PUI9|Q7PUI9_ANOGA AGAP002078-PA OS=Anopheles gambiae GN=AgaP_AGAP002078 PE=4 SV=4	PF05005	Janus/Ocnus family (Ocnus)		13.746	8.52e-15
Q7PUJ1	Q7PUJ1	>tr|Q7PUJ1|Q7PUJ1_ANOGA AGAP001140-PA OS=Anopheles gambiae GN=AgaP_AGAP001140 PE=4 SV=5	PF12012	Domain of unknown function (DUF3504)		194.16	3.46e-45
Q7PUL3;Q8T5J4	Q7PUL3;Q8T5J4	>tr|Q7PUL3|Q7PUL3_ANOGA AGAP001595-PA OS=Anopheles gambiae GN=AGAP001595 PE=4 SV=4;>tr|Q8T5J4|Q8T5J4_ANOGA Putative ribosomal protein OS=Anopheles gambiae GN=11N17.13 PE=4 SV=1	PF00253	Ribosomal protein S14p/S29e		6.6656	0.00013109
Q7PUN1	Q7PUN1	>tr|Q7PUN1|Q7PUN1_ANOGA AGAP001959-PA OS=Anopheles gambiae GN=AGAP001959 PE=4 SV=4	PF03577	Peptidase family C69		38.99	3.48e-13
Q7PUN2;Q7PUQ6	Q7PUN2;Q7PUQ6	>tr|Q7PUN2|Q7PUN2_ANOGA AGAP001969-PA OS=Anopheles gambiae GN=AgaP_AGAP001969 PE=4 SV=3;>tr|Q7PUQ6|Q7PUQ6_ANOGA AGAP001970-PA OS=Anopheles gambiae GN=AGAP001970 PE=4 SV=3	PF00240	Ubiquitin family		34.916	6.54e-23
Q7PUN4	Q7PUN4	>tr|Q7PUN4|Q7PUN4_ANOGA AGAP001998-PA OS=Anopheles gambiae GN=AGAP001998 PE=4 SV=3	PF00338	Ribosomal protein S10p/S20e		19	2.15e-10
Q7PUN5	Q7PUN5	>tr|Q7PUN5|Q7PUN5_ANOGA AGAP002016-PA OS=Anopheles gambiae GN=AgaP_AGAP002016 PE=4 SV=5	PF00149	Calcineurin-like phosphoesterase		53.158	0.0053188
Q7PUN6	Q7PUN6	>tr|Q7PUN6|Q7PUN6_ANOGA AGAP001993-PA OS=Anopheles gambiae GN=AgaP_AGAP001993 PE=4 SV=5	PF00076	RNA recognition motif. (a.k.a. RRM, RBD, or RNP domain)		59.006	1.24e-46
Q7PUP2	Q7PUP2	>tr|Q7PUP2|Q7PUP2_ANOGA AGAP001754-PA OS=Anopheles gambiae GN=AgaP_AGAP001754 PE=4 SV=5	PF07926	TPR/MLP1/MLP2-like protein		311.49	2.91e-52
Q7PUP4;Q7QLN5	Q7PUP4	>tr|Q7PUP4|Q7PUP4_ANOGA AGAP002024-PA OS=Anopheles gambiae GN=AgaP_AGAP002024 PE=4 SV=5	PF10291	SAFF domain		145.46	0.001948
Q7PUQ2	Q7PUQ2	>tr|Q7PUQ2|Q7PUQ2_ANOGA AGAP001103-PA OS=Anopheles gambiae GN=AGAP001103 PE=4 SV=4	PF00069	Protein kinase domain		45.209	2.84e-05
Q7PUQ7	Q7PUQ7	>tr|Q7PUQ7|Q7PUQ7_ANOGA 60S ribosomal protein L13 OS=Anopheles gambiae GN=AGAP001805 PE=3 SV=2	PF01294	Ribosomal protein L13e		25.114	7.09e-48
Q7PUQ8	Q7PUQ8	>tr|Q7PUQ8|Q7PUQ8_ANOGA Histone H3 OS=Anopheles gambiae GN=HIS3A PE=2 SV=1				15.328	2.57e-67
Q7PUR8;REV__A0NEJ3	Q7PUR8	>tr|Q7PUR8|Q7PUR8_ANOGA AGAP001826-PA OS=Anopheles gambiae GN=AgaP_AGAP001826 PE=4 SV=5	PF09172	Domain of unknown function (DUF1943)		371.26	0
Q7PUR9	Q7PUR9	>tr|Q7PUR9|Q7PUR9_ANOGA AGAP001786-PA OS=Anopheles gambiae GN=AgaP_AGAP001786 PE=4 SV=5	PF12031	Domain of unknown function (DUF3518)		336.27	0.01634
Q7PUS3;Q005M5;C6JZ88;C6JZ91;C6JZA5;C6JZA8;C6JZ73;C6JZ74;C6JZ78;C6JZ80;C6JZ84;C6JZ89;C6JZ96;C6JZ97;C6JZA4;C6JZ77;C6JZ81;B2FVI8;B2FVI9;B2FVJ5;B2FVJ8;B2G2G7;B2FVJ3;B2FVJ4;B2FVJ6	Q7PUS3;Q005M5	>tr|Q7PUS3|Q7PUS3_ANOGA AGAP001377-PA OS=Anopheles gambiae GN=SRPN11 PE=3 SV=4;>tr|Q005M5|Q005M5_ANOGA Serpin 11 OS=Anopheles gambiae GN=SRPN11 PE=2 SV=1	PF00079	Serpin (serine protease inhibitor)		57.15	2e-52
Q7PUS4	Q7PUS4	>tr|Q7PUS4|Q7PUS4_ANOGA AGAP002061-PA OS=Anopheles gambiae GN=AGAP002061 PE=4 SV=2	PF10602	26S proteasome subunit RPN7		45.363	2.59e-30
Q7PUS9	Q7PUS9	>tr|Q7PUS9|Q7PUS9_ANOGA AGAP002047-PA OS=Anopheles gambiae GN=AGAP002047 PE=4 SV=2	PF02263	Guanylate-binding protein, N-terminal domain		60.568	3.24e-11
Q7PUT4	Q7PUT4	>tr|Q7PUT4|Q7PUT4_ANOGA AGAP001153-PA OS=Anopheles gambiae GN=AGAP001153 PE=4 SV=4	PF04379	Protein of unknown function (DUF525)		45.089	8.96e-19
Q7PUU0	Q7PUU0	>tr|Q7PUU0|Q7PUU0_ANOGA AGAP001919-PA OS=Anopheles gambiae GN=AGAP001919 PE=3 SV=3	PF00085	Thioredoxin		48.562	1.61e-103
Q7PUU2	Q7PUU2	>tr|Q7PUU2|Q7PUU2_ANOGA AGAP001928-PA OS=Anopheles gambiae GN=AgaP_AGAP001928 PE=3 SV=5	PF00956	Nucleosome assembly protein (NAP)		47.114	7.17e-66
Q7PUU9;Q8T5L5	Q7PUU9;Q8T5L5	>tr|Q7PUU9|Q7PUU9_ANOGA Microtubule-associated protein OS=Anopheles gambiae GN=AgaP_AGAP001570 PE=4 SV=2;>tr|Q8T5L5|Q8T5L5_ANOGA Microtubule-associated protein OS=Anopheles gambiae GN=4F11.1 PE=4 SV=1	PF00418	Tau and MAP protein, tubulin-binding repeat		87.878	1.23e-16
Q7PUV0	Q7PUV0	>tr|Q7PUV0|Q7PUV0_ANOGA AGAP001613-PA OS=Anopheles gambiae GN=AgaP_AGAP001613 PE=4 SV=5	PF00085	Thioredoxin		38.877	5.86e-10
Q7PUV2	Q7PUV2	>tr|Q7PUV2|Q7PUV2_ANOGA AGAP002122-PA OS=Anopheles gambiae GN=AGAP002122 PE=4 SV=2	PF01655	Ribosomal protein L32		15.788	5.01e-24
Q7PUV3	Q7PUV3	>tr|Q7PUV3|Q7PUV3_ANOGA AGAP001622-PA OS=Anopheles gambiae GN=AGAP001622 PE=4 SV=2	none	none		22.893	0
Q7PUX7	Q7PUX7	>tr|Q7PUX7|Q7PUX7_ANOGA AGAP001512-PA OS=Anopheles gambiae GN=AGAP001512 PE=4 SV=3	PF03074	Glutamate-cysteine ligase		73.448	1.35e-29
Q7PV03	Q7PV03	>tr|Q7PV03|Q7PV03_ANOGA AGAP011802-PA OS=Anopheles gambiae GN=AGAP011802 PE=4 SV=3	PF00832	Ribosomal L39 protein		6.3846	0.065507
Q7PV37	Q7PV37	>tr|Q7PV37|Q7PV37_ANOGA AGAP012418-PA OS=Anopheles gambiae GN=AGAP012418 PE=4 SV=2	none	none		10.123	6.25e-91
Q7PV46	Q7PV46	>tr|Q7PV46|Q7PV46_ANOGA AGAP012008-PA (Fragment) OS=Anopheles gambiae GN=AGAP012008 PE=4 SV=4	PF00595	PDZ domain (Also known as DHR or GLGF)		32.224	1.37e-28
Q7PV48	Q7PV48	>tr|Q7PV48|Q7PV48_ANOGA Citrate synthase OS=Anopheles gambiae GN=AGAP012048 PE=3 SV=4	PF00285	Citrate synthase		51.546	0
Q7PV54	Q7PV54	>tr|Q7PV54|Q7PV54_ANOGA AGAP012038-PA OS=Anopheles gambiae GN=AGAP012038 PE=4 SV=3	PF00248	Aldo/keto reductase family		31.143	5.28e-26
Q7PV57	Q7PV57	>tr|Q7PV57|Q7PV57_ANOGA AGAP011822-PA (Fragment) OS=Anopheles gambiae GN=AGAP011822 PE=4 SV=4	none	none		212.7	2e-06
Q7PV61	Q7PV61	>tr|Q7PV61|Q7PV61_ANOGA AGAP011797-PA OS=Anopheles gambiae GN=AGAP011797 PE=4 SV=3	PF10349	WW-domain ligand protein		33.615	1.66e-37
Q7PV62	Q7PV62	>tr|Q7PV62|Q7PV62_ANOGA AGAP011783-PA OS=Anopheles gambiae GN=CLIPA13 PE=3 SV=2	PF00089	Trypsin		43.122	1.9e-05
Q7PV63;B2FZE8;B2FZF8	Q7PV63;B2FZE8;B2FZF8	>tr|Q7PV63|Q7PV63_ANOGA AGAP011789-PA OS=Anopheles gambiae GN=CLIPA6 PE=3 SV=3;>tr|B2FZE8|B2FZE8_ANOGA CLIPA6 protein (Fragment) OS=Anopheles gambiae GN=clipa6 PE=3 SV=1;>tr|B2FZF8|B2FZF8_ANOGA CLIPA6 protein (Fragment) OS=Anopheles gambiae GN=clipa6 PE=3	PF00089	Trypsin		45.726	5.68e-253
Q7PV64	Q7PV64	>tr|Q7PV64|Q7PV64_ANOGA AGAP011768-PA OS=Anopheles gambiae GN=AGAP011768 PE=4 SV=3	PF00017	SH2 domain		24.375	1.38e-17
Q7PV69	Q7PV69	>tr|Q7PV69|Q7PV69_ANOGA AGAP012379-PA (Fragment) OS=Anopheles gambiae GN=AGAP012379 PE=4 SV=3	PF00795	Carbon-nitrogen hydrolase		53.918	0.00026169
Q7PV70	Q7PV70	>tr|Q7PV70|Q7PV70_ANOGA AGAP012304-PA OS=Anopheles gambiae GN=AGAP012304 PE=4 SV=3	PF00307	Calponin homology (CH) domain		20.285	6.25e-60
Q7PV72	Q7PV72	>tr|Q7PV72|Q7PV72_ANOGA AGAP012399-PA (Fragment) OS=Anopheles gambiae GN=AGAP012399 PE=4 SV=3	PF00128	Alpha amylase, catalytic domain		53.907	2.52e-09
Q7PV74	Q7PV74	>tr|Q7PV74|Q7PV74_ANOGA AGAP012343-PA (Fragment) OS=Anopheles gambiae GN=AGAP012343 PE=4 SV=4	PF08205	CD80-like C2-set immunoglobulin domain		138.08	0.010443
Q7PV80	Q7PV80	>tr|Q7PV80|Q7PV80_ANOGA AGAP012057-PA OS=Anopheles gambiae GN=AGAP012057 PE=4 SV=4	PF03126	Plus-3 domain		88.43	1.06e-12
Q7PV82;Q7PE28	Q7PV82;Q7PE28	>tr|Q7PV82|Q7PV82_ANOGA 60S ribosomal protein L18a OS=Anopheles gambiae GN=AGAP012284 PE=3 SV=4;>tr|Q7PE28|Q7PE28_ANOGA AGAP012879-PA (Fragment) OS=Anopheles gambiae str. PEST GN=AgaP_AGAP012879 PE=4 SV=2	PF01775	Ribosomal L18ae/LX protein domain		21.226	2.85e-12
Q7PV85	Q7PV85	>tr|Q7PV85|Q7PV85_ANOGA AGAP012261-PA OS=Anopheles gambiae GN=AGAP012261 PE=3 SV=2	PF01370	NAD dependent epimerase/dehydratase family		38.048	0.037133
Q7PV97	Q7PV97	>tr|Q7PV97|Q7PV97_ANOGA AGAP012374-PA OS=Anopheles gambiae GN=AGAP012374 PE=4 SV=2	PF08122	NADH-ubiquinone oxidoreductase B12 subunit family		12.293	5.94e-15
Q7PV99	Q7PV99	>tr|Q7PV99|Q7PV99_ANOGA AGAP012146-PA OS=Anopheles gambiae GN=AGAP012146 PE=4 SV=3	PF03034	Phosphatidyl serine synthase		57.364	0.0010504
Q7PVA0;Q7Q0D3	Q7PVA0;Q7Q0D3	>tr|Q7PVA0|Q7PVA0_ANOGA AGAP012394-PA OS=Anopheles gambiae GN=AGAP012394 PE=3 SV=3;>tr|Q7Q0D3|Q7Q0D3_ANOGA AGAP012395-PA OS=Anopheles gambiae GN=AGAP012395 PE=3 SV=3	PF01625	Peptide methionine sulfoxide reductase		26.594	7.01e-12
Q7PVA2	Q7PVA2	>tr|Q7PVA2|Q7PVA2_ANOGA Glucose-6-phosphate isomerase OS=Anopheles gambiae GN=AGAP012167 PE=3 SV=3	PF00342	Phosphoglucose isomerase		62.384	5.54e-255
Q7PVA3	Q7PVA3	>tr|Q7PVA3|Q7PVA3_ANOGA Uroporphyrinogen decarboxylase (Fragment) OS=Anopheles gambiae GN=AGAP011895 PE=3 SV=3	PF01208	Uroporphyrinogen decarboxylase (URO-D)		46.427	0.002575
Q7PVA5	Q7PVA5	>tr|Q7PVA5|Q7PVA5_ANOGA Peptidyl-prolyl cis-trans isomerase OS=Anopheles gambiae GN=FKBP12 PE=4 SV=1				11.635	5.37e-161
Q7PVA6	Q7PVA6	>tr|Q7PVA6|Q7PVA6_ANOGA AGAP012185-PA (Fragment) OS=Anopheles gambiae GN=AGAP012185 PE=4 SV=4	PF09380	FERM C-terminal PH-like domain		178.86	0
Q7PVB9	Q7PVB9	>tr|Q7PVB9|Q7PVB9_ANOGA AGAP011706-PA OS=Anopheles gambiae GN=AGAP011706 PE=3 SV=4	PF00828	Ribosomal protein L18e/L15		16.999	8.58e-15
Q7PVD0	Q7PVD0	>tr|Q7PVD0|Q7PVD0_ANOGA AGAP012013-PA (Fragment) OS=Anopheles gambiae GN=AGAP012013 PE=4 SV=4	PF00385	\chromo\ (CHRromatin Organisation MOdifier) domain		98.243	1.94e-38
Q7PVE0	Q7PVE0	>tr|Q7PVE0|Q7PVE0_ANOGA AGAP009310-PA (Fragment) OS=Anopheles gambiae GN=AGAP009310 PE=4 SV=3	PF00009	Elongation factor Tu GTP binding domain		53.249	1.43e-17
Q7PVF6	Q7PVF6	>sp|Q7PVF6|COPG_ANOGA Coatomer subunit gamma OS=Anopheles gambiae GN=gammaCop PE=3 SV=2				96.56	2.74e-27
Q7PVF9	Q7PVF9	>tr|Q7PVF9|Q7PVF9_ANOGA AGAP009289-PA OS=Anopheles gambiae GN=AGAP009289 PE=4 SV=3	PF00561	alpha/beta hydrolase fold		36.819	2.27e-07
Q7PVG5	Q7PVG5	>tr|Q7PVG5|Q7PVG5_ANOGA AGAP009284-PA (Fragment) OS=Anopheles gambiae GN=AGAP009284 PE=4 SV=3	PF03600	Citrate transporter		91.244	3.74e-45
Q7PVH5	Q7PVH5	>tr|Q7PVH5|Q7PVH5_ANOGA AGAP009276-PA (Fragment) OS=Anopheles gambiae GN=AGAP009276 PE=4 SV=4	PF12166	Protein of unknown function (DUF3595)		219.66	0.070488
Q7PVI0	Q7PVI0	>tr|Q7PVI0|Q7PVI0_ANOGA Proteasome subunit beta type OS=Anopheles gambiae GN=AGAP009271 PE=3 SV=4	PF00227	Proteasome subunit		24.896	1.19e-11
Q7PVI8	Q7PVI8	>tr|Q7PVI8|Q7PVI8_ANOGA AGAP009265-PA (Fragment) OS=Anopheles gambiae GN=AGAP009265 PE=4 SV=3	PF01150	GDA1/CD39 (nucleoside phosphatase) family		50.303	5.8e-51
Q7PVI9	Q7PVI9	>tr|Q7PVI9|Q7PVI9_ANOGA AGAP009264-PA OS=Anopheles gambiae GN=AGAP009264 PE=4 SV=4	PF01467	Cytidylyltransferase		41.747	1.8e-06
Q7PVJ3	Q7PVJ3	>tr|Q7PVJ3|Q7PVJ3_ANOGA AGAP009260-PA (Fragment) OS=Anopheles gambiae GN=AGAP009260 PE=4 SV=4	PF00036	EF hand		20.292	2.06e-57
Q7PVK3	Q7PVK3	>tr|Q7PVK3|Q7PVK3_ANOGA AGAP009255-PA OS=Anopheles gambiae GN=AGAP009255 PE=4 SV=3	PF09325	Vps5 C terminal like		51.129	1.23e-43
Q7PVL7	Q7PVL7	>tr|Q7PVL7|Q7PVL7_ANOGA AGAP009249-PA (Fragment) OS=Anopheles gambiae GN=AGAP009249 PE=3 SV=4	PF00089	Trypsin		87.73	0.00048169
Q7PVM2;Q7PVM5;Q7PVM6	Q7PVM2;Q7PVM5;Q7PVM6	>tr|Q7PVM2|Q7PVM2_ANOGA AGAP009246-PA (Fragment) OS=Anopheles gambiae GN=AGAP009246 PE=3 SV=4;>tr|Q7PVM5|Q7PVM5_ANOGA AGAP009241-PA (Fragment) OS=Anopheles gambiae GN=AGAP009241 PE=3 SV=4;>tr|Q7PVM6|Q7PVM6_ANOGA AGAP009240-PA OS=Anopheles gambiae GN=AGAP00	PF00067	Cytochrome P450		59.997	0.0021559
Q7PVN0	Q7PVN0	>tr|Q7PVN0|Q7PVN0_ANOGA AGAP009237-PA (Fragment) OS=Anopheles gambiae GN=AGAP009237 PE=4 SV=4	none	none		90.418	0.00023124
Q7PVN1	Q7PVN1	>tr|Q7PVN1|Q7PVN1_ANOGA AGAP009236-PA OS=Anopheles gambiae GN=AGAP009236 PE=4 SV=2	PF11841	Domain of unknown function (DUF3361)		82.325	9.73e-06
Q7PVN2	Q7PVN2	>tr|Q7PVN2|Q7PVN2_ANOGA AGAP009232-PA (Fragment) OS=Anopheles gambiae GN=AGAP009232 PE=4 SV=4	PF02209	Villin headpiece domain		97.972	9.48e-180
Q7PVN3	Q7PVN3	>tr|Q7PVN3|Q7PVN3_ANOGA AGAP009234-PA (Fragment) OS=Anopheles gambiae GN=AGAP009234 PE=3 SV=4	PF00889	Elongation factor TS		35.239	1.15e-81
Q7PVP3	Q7PVP3	>tr|Q7PVP3|Q7PVP3_ANOGA AGAP009224-PA OS=Anopheles gambiae GN=AGAP009224 PE=4 SV=2	none	none		41.004	8.89e-51
Q7PVQ7	Q7PVQ7	>tr|Q7PVQ7|Q7PVQ7_ANOGA AGAP009210-PA (Fragment) OS=Anopheles gambiae GN=AGAP009210 PE=4 SV=4	PF01302	CAP-Gly domain		189.41	1.24e-48
Q7PVR1;C6K248	Q7PVR1	>tr|Q7PVR1|Q7PVR1_ANOGA AGAP009207-PA (Fragment) OS=Anopheles gambiae GN=AGAP009207 PE=4 SV=4	PF00069	Protein kinase domain		38.486	2.55e-05
Q7PVR3	Q7PVR3	>sp|Q7PVR3|EIF3H_ANOGA Eukaryotic translation initiation factor 3 subunit H OS=Anopheles gambiae GN=AGAP009204 PE=3 SV=3	PF01398	Mov34/MPN/PAD-1 family		38.226	6.72e-48
Q7PVR6	Q7PVR6	>tr|Q7PVR6|Q7PVR6_ANOGA AGAP009201-PA (Fragment) OS=Anopheles gambiae GN=AGAP009201 PE=4 SV=4	PF01413	C-terminal tandem repeated domain in type 4 procollagen		93.449	6.4e-83
Q7PVR8;Q8T7S4	Q7PVR8;Q8T7S4	>tr|Q7PVR8|Q7PVR8_ANOGA AGAP009200-PA (Fragment) OS=Anopheles gambiae GN=AGAP009200 PE=4 SV=3;>tr|Q8T7S4|Q8T7S4_ANOGA Collagen IV alpha 1 chain (Fragment) OS=Anopheles gambiae PE=2 SV=1	PF01413	C-terminal tandem repeated domain in type 4 procollagen		101.71	1.58e-09
Q7PVS6;Q9GPL8	Q7PVS6;Q9GPL8	>tr|Q7PVS6|Q7PVS6_ANOGA AGAP009194-PA OS=Anopheles gambiae GN=GSTE2 PE=1 SV=3;>tr|Q9GPL8|Q9GPL8_ANOGA Glutathione S-transferase E2 OS=Anopheles gambiae PE=2 SV=1	PF02798	Glutathione S-transferase, N-terminal domain		24.849	2.8e-55
Q7PVT4	Q7PVT4	>tr|Q7PVT4|Q7PVT4_ANOGA AGAP009189-PA (Fragment) OS=Anopheles gambiae GN=AGAP009189 PE=4 SV=4	none	none		134.24	9.91e-252
Q7PVU5	Q7PVU5	>tr|Q7PVU5|Q7PVU5_ANOGA AGAP009182-PA (Fragment) OS=Anopheles gambiae GN=AGAP009182 PE=3 SV=4	PF00344	eubacterial secY protein		52.097	3.73e-23
Q7PVV1	Q7PVV1	>tr|Q7PVV1|Q7PVV1_ANOGA AGAP009178-PA OS=Anopheles gambiae GN=AGAP009178 PE=4 SV=4	PF08240	Alcohol dehydrogenase GroES-like domain		38.553	0.021067
Q7PVV2	Q7PVV2	>tr|Q7PVV2|Q7PVV2_ANOGA AGAP009176-PA OS=Anopheles gambiae GN=AGAP009176 PE=4 SV=4	PF00698	Acyl transferase domain		265.93	0
Q7PVV3	Q7PVV3	>tr|Q7PVV3|Q7PVV3_ANOGA AGAP009175-PA OS=Anopheles gambiae GN=AGAP009175 PE=4 SV=4	PF01762	Galactosyltransferase		46.915	0.065266
Q7PVV6	Q7PVV6	>tr|Q7PVV6|Q7PVV6_ANOGA AGAP009173-PA OS=Anopheles gambiae GN=AGAP009173 PE=3 SV=4	PF00316	Fructose-1-6-bisphosphatase		36.738	3.11e-71
Q7PVV8	Q7PVV8	>tr|Q7PVV8|Q7PVV8_ANOGA AGAP009172-PA (Fragment) OS=Anopheles gambiae GN=AGAP009172 PE=4 SV=4	PF02897	Prolyl oligopeptidase, N-terminal beta-propeller domain		83.317	3.01e-107
Q7PVX3	Q7PVX3	>tr|Q7PVX3|Q7PVX3_ANOGA AGAP009159-PA OS=Anopheles gambiae GN=AGAP009159 PE=4 SV=4	PF00501	AMP-binding enzyme		62.209	7.85e-74
Q7PVX7	Q7PVX7	>tr|Q7PVX7|Q7PVX7_ANOGA AGAP009156-PA OS=Anopheles gambiae GN=AGAP009156 PE=4 SV=4	PF04089	BRICHOS domain		36.073	0.0011121
Q7PVX8	Q7PVX8	>sp|Q7PVX8|ARPC2_ANOGA Probable actin-related protein 2/3 complex subunit 2 OS=Anopheles gambiae GN=Arc-p34 PE=3 SV=2				35.075	2.55e-12
Q7PVY7	Q7PVY7	>tr|Q7PVY7|Q7PVY7_ANOGA AGAP009146-PA OS=Anopheles gambiae GN=AGAP009146 PE=4 SV=2	none	none		33.471	5.57e-08
Q7PVY8	Q7PVY8	>tr|Q7PVY8|Q7PVY8_ANOGA AGAP009145-PA (Fragment) OS=Anopheles gambiae GN=AGAP009145 PE=4 SV=3	none	none		31.662	0.0046539
Q7PVZ0	Q7PVZ0	>tr|Q7PVZ0|Q7PVZ0_ANOGA AGAP009143-PA OS=Anopheles gambiae GN=SCRAC1 PE=4 SV=4	PF00530	Scavenger receptor cysteine-rich domain		341.41	1.83e-43
Q7PVZ1	Q7PVZ1	>tr|Q7PVZ1|Q7PVZ1_ANOGA AGAP009142-PA (Fragment) OS=Anopheles gambiae GN=AGAP009142 PE=4 SV=4	PF00076	RNA recognition motif. (a.k.a. RRM, RBD, or RNP domain)		20.105	5.46e-22
Q7PVZ9	Q7PVZ9	>tr|Q7PVZ9|Q7PVZ9_ANOGA AGAP009135-PA (Fragment) OS=Anopheles gambiae GN=AGAP009135 PE=3 SV=3	PF00270	DEAD/DEAH box helicase		49.265	2.27e-40
Q7PW00	Q7PW00	>tr|Q7PW00|Q7PW00_ANOGA AGAP009134-PA OS=Anopheles gambiae GN=AGAP009134 PE=4 SV=4	PF10270	Membrane magnesium transporter		14.059	0.073484
Q7PW19	Q7PW19	>tr|Q7PW19|Q7PW19_ANOGA AGAP009119-PA OS=Anopheles gambiae GN=AGAP009119 PE=4 SV=4	PF00515	Tetratricopeptide repeat		42.258	5.33e-36
Q7PW20	Q7PW20	>tr|Q7PW20|Q7PW20_ANOGA AGAP009117-PA OS=Anopheles gambiae GN=AGAP009117 PE=4 SV=3	none	none		61.059	0.0053897
Q7PW25	Q7PW25	>tr|Q7PW25|Q7PW25_ANOGA AGAP009115-PA (Fragment) OS=Anopheles gambiae GN=AGAP009115 PE=4 SV=4	PF00388	Phosphatidylinositol-specific phospholipase C, X domain		136.55	8.38e-08
Q7PW30	Q7PW30	>tr|Q7PW30|Q7PW30_ANOGA AGAP009110-PA OS=Anopheles gambiae GN=AGAP009110 PE=4 SV=3	none	none		42.008	9.87e-08
Q7PW32	Q7PW32	>tr|Q7PW32|Q7PW32_ANOGA AGAP009107-PA OS=Anopheles gambiae GN=AGAP009107 PE=4 SV=3	none	none		30.318	0.081738
Q7PW34	Q7PW34	>tr|Q7PW34|Q7PW34_ANOGA AGAP009105-PA OS=Anopheles gambiae GN=AGAP009105 PE=4 SV=4	PF02985	HEAT repeat		56.307	1.48e-167
Q7PW45	Q7PW45	>tr|Q7PW45|Q7PW45_ANOGA AGAP009094-PA OS=Anopheles gambiae GN=AGAP009094 PE=3 SV=3	PF00266	Aminotransferase class-V		49.288	2.57e-27
Q7PW49;Q7PW50;O61717;O61718	Q7PW49;Q7PW50;O61717;O61718	>tr|Q7PW49|Q7PW49_ANOGA AGAP009091-PA OS=Anopheles gambiae GN=AGAP009091 PE=3 SV=3;>tr|Q7PW50|Q7PW50_ANOGA AGAP009091-PB OS=Anopheles gambiae GN=AGAP009091 PE=3 SV=2;>tr|O61717|O61717_ANOGA Dopa decarboxylase isoform 1 OS=Anopheles gambiae GN=Ddc PE=3 SV=1	PF00282	Pyridoxal-dependent decarboxylase conserved domain		58.966	1.11e-45
Q7PW64	Q7PW64	>tr|Q7PW64|Q7PW64_ANOGA AGAP009076-PA (Fragment) OS=Anopheles gambiae GN=AGAP009076 PE=3 SV=3	PF00755	Choline/Carnitine o-acyltransferase		29.205	7.15e-42
Q7PW65	Q7PW65	>tr|Q7PW65|Q7PW65_ANOGA AGAP009075-PA (Fragment) OS=Anopheles gambiae GN=AGAP009075 PE=4 SV=4	PF00270	DEAD/DEAH box helicase		36.83	3.98e-17
Q7PW66	Q7PW66	>tr|Q7PW66|Q7PW66_ANOGA E3 ubiquitin-protein ligase (Fragment) OS=Anopheles gambiae GN=AGAP009074 PE=4 SV=3	PF00632	HECT-domain (ubiquitin-transferase)		102.4	6.46e-05
Q7PW69	Q7PW69	>tr|Q7PW69|Q7PW69_ANOGA AGAP009072-PA OS=Anopheles gambiae GN=AGAP009072 PE=4 SV=3	PF10276	Zinc-finger domain		13.892	9.77e-29
Q7PW80	Q7PW80	>tr|Q7PW80|Q7PW80_ANOGA AGAP009059-PA OS=Anopheles gambiae GN=AGAP009059 PE=4 SV=3	PF00241	Cofilin/tropomyosin-type actin-binding protein		16.669	1.23e-05
Q7PW81	Q7PW81	>tr|Q7PW81|Q7PW81_ANOGA AGAP009058-PA OS=Anopheles gambiae GN=AGAP009058 PE=4 SV=2	PF06046	Exocyst complex component Sec6		86.405	0.00027427
Q7PW82	Q7PW82	>tr|Q7PW82|Q7PW82_ANOGA AGAP009057-PA (Fragment) OS=Anopheles gambiae GN=AGAP009057 PE=4 SV=4	PF04054	CCR4-Not complex component, Not1		245.56	0.0047893
Q7PW83	Q7PW83	>tr|Q7PW83|Q7PW83_ANOGA AGAP009056-PA OS=Anopheles gambiae GN=AGAP009056 PE=4 SV=4	PF02958	Domain of unknown function (DUF227)		98.853	1.59e-56
Q7PWA1	Q7PWA1	>tr|Q7PWA1|Q7PWA1_ANOGA AGAP009037-PA OS=Anopheles gambiae GN=AGAP009037 PE=4 SV=4	PF00018	SH3 domain		121	3.14e-106
Q7PWA3	Q7PWA3	>tr|Q7PWA3|Q7PWA3_ANOGA AGAP009035-PA OS=Anopheles gambiae GN=AGAP009035 PE=4 SV=3	PF07500	Transcription factor S-II (TFIIS), central domain		34.827	2.04e-27
Q7PWA6;Q5UEC1	Q7PWA6	>tr|Q7PWA6|Q7PWA6_ANOGA AGAP009033-PA OS=Anopheles gambiae GN=HPX2 PE=4 SV=4	PF03098	Animal haem peroxidase		74.37	7.39e-25
Q7PWA7	Q7PWA7	>tr|Q7PWA7|Q7PWA7_ANOGA AGAP009032-PA OS=Anopheles gambiae GN=AGAP009032 PE=4 SV=4	none	none		77.644	0.019995
Q7PWB1	Q7PWB1	>sp|Q7PWB1|RETM_ANOGA Protein real-time OS=Anopheles gambiae GN=retm PE=3 SV=4				78.012	0.019435
Q7PWC5	Q7PWC5	>tr|Q7PWC5|Q7PWC5_ANOGA ATP-dependent Clp protease proteolytic subunit OS=Anopheles gambiae GN=AGAP009019 PE=3 SV=3	PF00574	Clp protease		24.605	7.16e-05
Q7PWD0	Q7PWD0	>tr|Q7PWD0|Q7PWD0_ANOGA AGAP009012-PA OS=Anopheles gambiae GN=AGAP009012 PE=4 SV=4	PF00899	ThiF family		42.386	0.00039028
Q7PWD7	Q7PWD7	>tr|Q7PWD7|Q7PWD7_ANOGA AGAP009003-PA (Fragment) OS=Anopheles gambiae GN=AGAP009003 PE=4 SV=4	PF00024	PAN domain		106.1	1.26e-57
Q7PWE6	Q7PWE6	>tr|Q7PWE6|Q7PWE6_ANOGA AGAP008993-PA OS=Anopheles gambiae GN=AGAP008993 PE=4 SV=3	none	none		23.952	3.69e-20
Q7PWF1	Q7PWF1	>tr|Q7PWF1|Q7PWF1_ANOGA Glutamine synthetase OS=Anopheles gambiae GN=AGAP008988 PE=3 SV=2	PF00120	Glutamine synthetase, catalytic domain		44.57	2.31e-52
Q7PWF2	Q7PWF2	>tr|Q7PWF2|Q7PWF2_ANOGA AGAP008987-PA OS=Anopheles gambiae GN=AGAP008987 PE=4 SV=4	PF02958	Domain of unknown function (DUF227)		47.846	0.061504
Q7PWG9	Q7PWG9	>tr|Q7PWG9|Q7PWG9_ANOGA AGAP008970-PA OS=Anopheles gambiae GN=AGAP008970 PE=4 SV=4	none	none		184.04	0.00013065
Q7PWH0	Q7PWH0	>tr|Q7PWH0|Q7PWH0_ANOGA AGAP008969-PA OS=Anopheles gambiae GN=AGAP008969 PE=3 SV=3	PF00134	Cyclin, N-terminal domain		39.164	0.018876
Q7PWH1	Q7PWH1	>tr|Q7PWH1|Q7PWH1_ANOGA AGAP008968-PA OS=Anopheles gambiae GN=AGAP008968 PE=4 SV=1	PF00050	Kazal-type serine protease inhibitor domain		6.5458	8.4e-65
Q7PWH6	Q7PWH6	>tr|Q7PWH6|Q7PWH6_ANOGA AGAP008965-PA OS=Anopheles gambiae GN=AGAP008965 PE=4 SV=4	PF00128	Alpha amylase, catalytic domain		76.567	3.54e-08
Q7PWH8	Q7PWH8	>tr|Q7PWH8|Q7PWH8_ANOGA AGAP008960-PA OS=Anopheles gambiae GN=CPR110 PE=4 SV=4	PF00379	Insect cuticle protein		19.565	0
Q7PWI1	Q7PWI1	>tr|Q7PWI1|Q7PWI1_ANOGA Ubiquinol-cytochrome c reductase iron-sulfur subunit OS=Anopheles gambiae GN=AGAP008955 PE=3 SV=4	PF02921	Ubiquinol cytochrome reductase transmembrane region		28.073	1.17e-131
Q7PWI4	Q7PWI4	>tr|Q7PWI4|Q7PWI4_ANOGA AGAP008952-PA (Fragment) OS=Anopheles gambiae GN=AGAP008952 PE=4 SV=4	PF08777	RNA binding motif		48.916	5.62e-11
Q7PWJ1	Q7PWJ1	>tr|Q7PWJ1|Q7PWJ1_ANOGA AGAP008943-PA (Fragment) OS=Anopheles gambiae GN=AGAP008943 PE=4 SV=3	PF07679	Immunoglobulin I-set domain		78.58	0
Q7PWJ5	Q7PWJ5	>tr|Q7PWJ5|Q7PWJ5_ANOGA Transporter (Fragment) OS=Anopheles gambiae GN=AGAP008940 PE=3 SV=4	PF00209	Sodium:neurotransmitter symporter family		63.587	2.41e-07
Q7PWK7	Q7PWK7	>tr|Q7PWK7|Q7PWK7_ANOGA AGAP008929-PA OS=Anopheles gambiae GN=AGAP008929 PE=3 SV=4	PF00587	tRNA synthetase class II core domain (G, H, P, S and T)		87.295	1.18e-123
Q7PWM1	Q7PWM1	>tr|Q7PWM1|Q7PWM1_ANOGA AGAP008918-PA OS=Anopheles gambiae GN=AGAP008918 PE=4 SV=2	PF04564	U-box domain		33.902	2.99e-11
Q7PWM2	Q7PWM2	>tr|Q7PWM2|Q7PWM2_ANOGA DNA topoisomerase 2 (Fragment) OS=Anopheles gambiae GN=AGAP008917 PE=3 SV=4	PF00521	DNA gyrase/topoisomerase IV, subunit A		161.38	3e-77
Q7PWM4	Q7PWM4	>tr|Q7PWM4|Q7PWM4_ANOGA AGAP008915-PA (Fragment) OS=Anopheles gambiae GN=AGAP008915 PE=4 SV=4	PF01019	Gamma-glutamyltranspeptidase		63.864	3.12e-23
Q7PWN1	Q7PWN1	>tr|Q7PWN1|Q7PWN1_ANOGA AGAP008909-PA OS=Anopheles gambiae GN=AGAP008909 PE=4 SV=4	PF01161	Phosphatidylethanolamine-binding protein		22.611	1.37e-90
Q7PWN2	Q7PWN2	>tr|Q7PWN2|Q7PWN2_ANOGA AGAP008908-PA OS=Anopheles gambiae GN=AGAP008908 PE=4 SV=2	PF00400	WD domain, G-beta repeat		41.672	1.75e-07
Q7PWP2	Q7PWP2	>tr|Q7PWP2|Q7PWP2_ANOGA AGAP008898-PA OS=Anopheles gambiae GN=AGAP008898 PE=4 SV=4	PF04568	Mitochondrial ATPase inhibitor, IATP		11.543	1.2e-41
Q7PWP5	Q7PWP5	>tr|Q7PWP5|Q7PWP5_ANOGA AGAP008896-PA OS=Anopheles gambiae GN=AGAP008896 PE=3 SV=4	PF01031	Dynamin central region		76.905	1.51e-72
Q7PWQ1	Q7PWQ1	>tr|Q7PWQ1|Q7PWQ1_ANOGA AGAP008889-PA (Fragment) OS=Anopheles gambiae GN=AGAP008889 PE=3 SV=4	PF01061	ABC-2 type transporter		72.843	0.0031836
Q7PWQ2	Q7PWQ2	>tr|Q7PWQ2|Q7PWQ2_ANOGA AGAP008887-PA OS=Anopheles gambiae GN=AGAP008887 PE=4 SV=4	PF12210	Hepatocyte growth factor-regulated tyrosine kinase substrate		81.243	1.42e-05
Q7PWQ8	Q7PWQ8	>tr|Q7PWQ8|Q7PWQ8_ANOGA AGAP008881-PA (Fragment) OS=Anopheles gambiae GN=AGAP008881 PE=3 SV=3	PF01066	CDP-alcohol phosphatidyltransferase		45.584	0.030437
Q7PWR1;A7UV92;A7UV94	Q7PWR1;A7UV92;A7UV94	>tr|Q7PWR1|Q7PWR1_ANOGA AGAP008879-PA OS=Anopheles gambiae GN=AGAP008879 PE=4 SV=4;>tr|A7UV92|A7UV92_ANOGA AGAP008879-PB OS=Anopheles gambiae GN=AGAP008879 PE=4 SV=1;>tr|A7UV94|A7UV94_ANOGA AGAP008879-PC (Fragment) OS=Anopheles gambiae GN=AGAP008879 PE=4 S	PF04087	Domain of unknown function (DUF389)		80.11	0.00066091
Q7PWR2	Q7PWR2	>tr|Q7PWR2|Q7PWR2_ANOGA AGAP008878-PA OS=Anopheles gambiae GN=AGAP008878 PE=4 SV=3	PF02014	Reeler domain		17.715	3.77e-38
Q7PWS7	Q7PWS7	>tr|Q7PWS7|Q7PWS7_ANOGA AGAP008867-PA OS=Anopheles gambiae GN=AGAP008867 PE=4 SV=4	PF08450	SMP-30/Gluconolaconase/LRE-like region		34.297	7.25e-07
Q7PWT0	Q7PWT0	>tr|Q7PWT0|Q7PWT0_ANOGA AGAP008863-PA OS=Anopheles gambiae GN=AGAP008863 PE=4 SV=4	PF00069	Protein kinase domain		105.52	9.31e-19
Q7PWT5	Q7PWT5	>tr|Q7PWT5|Q7PWT5_ANOGA AGAP008857-PA OS=Anopheles gambiae GN=AGAP008857 PE=4 SV=4	PF10075	COP9 signalosome, subunit CSN8		21.607	0.04343
Q7PWT9	Q7PWT9	>sp|Q7PWT9|HOOK_ANOGA Protein hook OS=Anopheles gambiae GN=hk PE=3 SV=4				77.38	0.00021521
Q7PWU2	Q7PWU2	>tr|Q7PWU2|Q7PWU2_ANOGA AGAP008851-PA (Fragment) OS=Anopheles gambiae GN=AGAP008851 PE=4 SV=4	PF06701	Mib_herc2		112.91	0.028082
Q7PWU4	Q7PWU4	>tr|Q7PWU4|Q7PWU4_ANOGA AGAP008849-PA OS=Anopheles gambiae GN=AGAP008849 PE=3 SV=2	PF02826	D-isomer specific 2-hydroxyacid dehydrogenase, NAD binding domain		35.506	3.16e-218
Q7PWV1	Q7PWV1	>sp|Q7PWV1|AQP_ANOGA Aquaporin AQPAn.G OS=Anopheles gambiae GN=AGAP008842 PE=3 SV=4	PF00230	Major intrinsic protein		26.008	2.17e-20
Q7PWV4	Q7PWV4	>tr|Q7PWV4|Q7PWV4_ANOGA Proteasome subunit beta type (Fragment) OS=Anopheles gambiae GN=AGAP008837 PE=3 SV=3	PF00227	Proteasome subunit		23.446	7.75e-13
Q7PWW0	Q7PWW0	>tr|Q7PWW0|Q7PWW0_ANOGA Non-lysosomal glucosylceramidase OS=Anopheles gambiae GN=AGAP008830 PE=3 SV=4	PF04685	Protein of unknown function, DUF608		104.61	1.24e-18
Q7PWW2	Q7PWW2	>tr|Q7PWW2|Q7PWW2_ANOGA AGAP008828-PA OS=Anopheles gambiae GN=AGAP008828 PE=4 SV=4	PF10609	ParA/MinD ATPase like		32.32	2.03e-06
Q7PWW4	Q7PWW4	>tr|Q7PWW4|Q7PWW4_ANOGA AGAP008827-PA (Fragment) OS=Anopheles gambiae GN=AGAP008827 PE=4 SV=4	PF00096	Zinc finger, C2H2 type		58.141	0.069064
REV__A7USD7;Q7PWW6	REV__A7USD7;Q7PWW6	>tr|A7USD7|A7USD7_ANOGA AGAP003754-PA OS=Anopheles gambiae GN=AgaP_AGAP003754 PE=4 SV=2;>tr|Q7PWW6|Q7PWW6_ANOGA AGAP008826-PA (Fragment) OS=Anopheles gambiae GN=AGAP008826 PE=4 SV=4	none	none		46.079	0.056959
Q7PWY2	Q7PWY2	>tr|Q7PWY2|Q7PWY2_ANOGA AGAP001108-PA OS=Anopheles gambiae GN=AgaP_AGAP001108 PE=4 SV=5	PF03031	NLI interacting factor-like phosphatase		48.73	0.032779
Q7PWY3	Q7PWY3	>tr|Q7PWY3|Q7PWY3_ANOGA AGAP001109-PA OS=Anopheles gambiae GN=AgaP_AGAP001109 PE=4 SV=4	PF00102	Protein-tyrosine phosphatase		79.364	0.069014
Q7PWZ1	Q7PWZ1	>tr|Q7PWZ1|Q7PWZ1_ANOGA Aminomethyltransferase OS=Anopheles gambiae GN=AGAP001124 PE=3 SV=3	PF01571	Aminomethyltransferase folate-binding domain		45.698	2.46e-09
Q7PWZ4	Q7PWZ4	>tr|Q7PWZ4|Q7PWZ4_ANOGA AGAP001133-PA OS=Anopheles gambiae GN=AgaP_AGAP001133 PE=4 SV=4	PF09416	RNA helicase (UPF2 interacting domain)		129.17	0.0022326
Q7PWZ7	Q7PWZ7	>tr|Q7PWZ7|Q7PWZ7_ANOGA AGAP001138-PA OS=Anopheles gambiae GN=AGAP001138 PE=4 SV=4	PF05405	Mitochondrial ATP synthase B chain precursor (ATP-synt_B)		26.956	0
Q7PWZ8	Q7PWZ8	>tr|Q7PWZ8|Q7PWZ8_ANOGA AGAP001139-PA OS=Anopheles gambiae GN=AGAP001139 PE=4 SV=2	PF01245	Ribosomal protein L19		36.007	2.93e-05
Q7PX03	Q7PX03	>tr|Q7PX03|Q7PX03_ANOGA AGAP001146-PA OS=Anopheles gambiae GN=AGAP001146 PE=4 SV=3	PF04003	Dip2/Utp12 Family		100.93	0.0065739
Q7PX06	Q7PX06	>tr|Q7PX06|Q7PX06_ANOGA AGAP001149-PA OS=Anopheles gambiae GN=AgaP_AGAP001149 PE=4 SV=5	PF00400	WD domain, G-beta repeat		46.352	0.0068572
Q7PX08	Q7PX08	>tr|Q7PX08|Q7PX08_ANOGA AGAP001151-PA OS=Anopheles gambiae GN=AGAP001151 PE=3 SV=2	PF00244	14-3-3 protein		29.219	0
Q7PX10	Q7PX10	>tr|Q7PX10|Q7PX10_ANOGA AGAP001157-PA (Fragment) OS=Anopheles gambiae GN=AgaP_AGAP001157 PE=4 SV=5	none	none		601.75	3.81e-32
Q7PX34	Q7PX34	>tr|Q7PX34|Q7PX34_ANOGA AGAP001194-PA OS=Anopheles gambiae GN=AgaP_AGAP001194 PE=4 SV=5	none	none		520.51	0
Q7PX44	Q7PX44	>tr|Q7PX44|Q7PX44_ANOGA AGAP001203-PA OS=Anopheles gambiae GN=AGAP001203 PE=4 SV=1	PF01607	Chitin binding Peritrophin-A domain		19.218	4.3e-11
Q7PX47	Q7PX47	>tr|Q7PX47|Q7PX47_ANOGA AGAP001207-PA OS=Anopheles gambiae GN=AgaP_AGAP001207 PE=4 SV=5	PF07258	HCaRG protein		22.73	0.0077093
Q7PX48;F5HMW7;F5HMW8	Q7PX48;F5HMW7	>tr|Q7PX48|Q7PX48_ANOGA AGAP001208-PA OS=Anopheles gambiae GN=AgaP_AGAP001208 PE=4 SV=5;>tr|F5HMW7|F5HMW7_ANOGA AGAP001208-PB OS=Anopheles gambiae GN=AgaP_AGAP001208 PE=4 SV=1	none	none		74.275	1.07e-09
Q7PX63	Q7PX63	>tr|Q7PX63|Q7PX63_ANOGA AGAP001232-PA OS=Anopheles gambiae GN=AGAP001232 PE=4 SV=2	PF00534	Glycosyl transferases group 1		47.305	4.19e-07
Q7PX80	Q7PX80	>tr|Q7PX80|Q7PX80_ANOGA AGAP001264-PA OS=Anopheles gambiae GN=AGAP001264 PE=4 SV=3	PF04389	Peptidase family M28		53.284	2.3e-60
Q7PX81	Q7PX81	>tr|Q7PX81|Q7PX81_ANOGA AGAP001267-PA OS=Anopheles gambiae GN=AgaP_AGAP001267 PE=4 SV=5	PF01602	Adaptin N terminal region		101.56	1.02e-104
Q7PX85	Q7PX85	>tr|Q7PX85|Q7PX85_ANOGA AGAP001274-PA OS=Anopheles gambiae GN=AGAP001274 PE=3 SV=2	PF00203	Ribosomal protein S19		17.132	6.88e-23
Q7PX86	Q7PX86	>tr|Q7PX86|Q7PX86_ANOGA AGAP001275-PA OS=Anopheles gambiae GN=AgaP_AGAP001275 PE=4 SV=5	none	none		22.818	1.47e-06
Q7PX88	Q7PX88	>tr|Q7PX88|Q7PX88_ANOGA AGAP001277-PA OS=Anopheles gambiae GN=AgaP_AGAP001277 PE=4 SV=5	PF10224	Predicted coiled-coil protein (DUF2205)		14.688	0.011237
Q7PXA0	Q7PXA0	>tr|Q7PXA0|Q7PXA0_ANOGA AGAP001298-PA OS=Anopheles gambiae GN=AgaP_AGAP001298 PE=4 SV=5	PF00076	RNA recognition motif. (a.k.a. RRM, RBD, or RNP domain)		112.47	2.6e-31
Q7PXA6	Q7PXA6	>tr|Q7PXA6|Q7PXA6_ANOGA AGAP001309-PA OS=Anopheles gambiae GN=AgaP_AGAP001309 PE=4 SV=4	none	none		56.923	1.43e-10
Q7PXA8;F5HMT6	Q7PXA8;F5HMT6	>tr|Q7PXA8|Q7PXA8_ANOGA AGAP001312-PA OS=Anopheles gambiae GN=AGAP001312 PE=3 SV=2;>tr|F5HMT6|F5HMT6_ANOGA AGAP001312-PB OS=Anopheles gambiae GN=AgaP_AGAP001312 PE=4 SV=1	PF02629	CoA binding domain		34.585	8.71e-200
Q7PXA9	Q7PXA9	>tr|Q7PXA9|Q7PXA9_ANOGA AGAP001313-PA OS=Anopheles gambiae GN=AGAP001313 PE=4 SV=4	PF00307	Calponin homology (CH) domain		20.645	2.34e-53
Q7PXB3	Q7PXB3	>tr|Q7PXB3|Q7PXB3_ANOGA AGAP001318-PA OS=Anopheles gambiae GN=AGAP001318 PE=3 SV=3	PF00108	Thiolase, N-terminal domain		40.635	9.54e-119
Q7PXB4	Q7PXB4	>tr|Q7PXB4|Q7PXB4_ANOGA AGAP001319-PA OS=Anopheles gambiae GN=AgaP_AGAP001319 PE=4 SV=5	PF05761	5\ nucleotidase family		59.885	2.33e-116
Q7PXB6	Q7PXB6	>tr|Q7PXB6|Q7PXB6_ANOGA AGAP001321-PA OS=Anopheles gambiae GN=AGAP001321 PE=4 SV=3	PF05368	NmrA-like family		22.035	1.47e-19
Q7PXC0	Q7PXC0	>tr|Q7PXC0|Q7PXC0_ANOGA AGAP001328-PA OS=Anopheles gambiae GN=AgaP_AGAP001328 PE=4 SV=5	PF00439	Bromodomain		135.17	0.01773
Q7PXC1	Q7PXC1	>tr|Q7PXC1|Q7PXC1_ANOGA AGAP001329-PA OS=Anopheles gambiae GN=CPLCX1 PE=4 SV=3	none	none		12.955	9.52e-31
Q7PXC4	Q7PXC4	>tr|Q7PXC4|Q7PXC4_ANOGA AGAP001335-PA OS=Anopheles gambiae GN=AGAP001335 PE=4 SV=4	PF01221	Dynein light chain type 1		10.344	1.22e-14
Q7PXC9	Q7PXC9	>tr|Q7PXC9|Q7PXC9_ANOGA AGAP001343-PA OS=Anopheles gambiae GN=AGAP001343 PE=4 SV=4	PF07993	Male sterility protein		56.515	9.35e-18
Q7PXE2	Q7PXE2	>sp|Q7PXE2|UFM1_ANOGA Ubiquitin-fold modifier 1 OS=Anopheles gambiae GN=AGAP001364 PE=3 SV=3	PF03671	Ubiquitin fold modifier 1 protein		9.457	3.29e-25
Q7PXF0	Q7PXF0	>tr|Q7PXF0|Q7PXF0_ANOGA AGAP001373-PA OS=Anopheles gambiae GN=AgaP_AGAP001373 PE=4 SV=3	PF00628	PHD-finger		57.592	0.019995
Q7PXF4	Q7PXF4	>tr|Q7PXF4|Q7PXF4_ANOGA AGAP001380-PA OS=Anopheles gambiae GN=AgaP_AGAP001380 PE=3 SV=5	PF01912	eIF-6 family		26.259	1.89e-06
Q7PXF5	Q7PXF5	>tr|Q7PXF5|Q7PXF5_ANOGA AGAP001381-PA OS=Anopheles gambiae GN=AgaP_AGAP001381 PE=4 SV=5	PF00055	Laminin N-terminal (Domain VI)		212.7	2.52e-132
Q7PXF6	Q7PXF6	>tr|Q7PXF6|Q7PXF6_ANOGA AGAP001382-PA OS=Anopheles gambiae GN=DH31 PE=4 SV=3	none	none		12.969	8.89e-08
Q7PXF7;C6JWK2	Q7PXF7	>tr|Q7PXF7|Q7PXF7_ANOGA AGAP001384-PA OS=Anopheles gambiae GN=AgaP_AGAP001384 PE=4 SV=4	PF00069	Protein kinase domain		40.723	1.21e-92
Q7PXG2	Q7PXG2	>tr|Q7PXG2|Q7PXG2_ANOGA AGAP001390-PA OS=Anopheles gambiae GN=AgaP_AGAP001390 PE=4 SV=5	PF01683	EB module		40.004	3.12e-05
Q7PXG9	Q7PXG9	>tr|Q7PXG9|Q7PXG9_ANOGA Coatomer subunit beta OS=Anopheles gambiae GN=AGAP001399 PE=3 SV=4	PF07718	Coatamer beta C-terminal region		107.25	1.14e-97
Q7PXH7	Q7PXH7	>tr|Q7PXH7|Q7PXH7_ANOGA AGAP001407-PA OS=Anopheles gambiae GN=AgaP_AGAP001407 PE=3 SV=5	PF00004	ATPase family associated with various cellular activities (AAA)		44.299	6.32e-57
Q7PXH8;REV__Q7QJN1	Q7PXH8	>tr|Q7PXH8|Q7PXH8_ANOGA AGAP001408-PA OS=Anopheles gambiae GN=AGAP001408 PE=3 SV=2	PF00831	Ribosomal L29 protein		14.525	0.00053969
Q7PXI3	Q7PXI3	>tr|Q7PXI3|Q7PXI3_ANOGA AGAP001417-PA OS=Anopheles gambiae GN=AGAP001417 PE=4 SV=4	PF03650	Uncharacterised protein family (UPF0041)		13.316	0.00017002
Q7PXI4	Q7PXI4	>tr|Q7PXI4|Q7PXI4_ANOGA AGAP001418-PA OS=Anopheles gambiae GN=AGAP001418 PE=4 SV=4	none	none		94.295	1.2e-42
Q7PXI5	Q7PXI5	>tr|Q7PXI5|Q7PXI5_ANOGA Phosphoglycerate mutase OS=Anopheles gambiae GN=AGAP001420 PE=3 SV=2	PF00300	Phosphoglycerate mutase family		28.709	3.54e-106
Q7PXI6	Q7PXI6	>tr|Q7PXI6|Q7PXI6_ANOGA AGAP001421-PA OS=Anopheles gambiae GN=AgaP_AGAP001421 PE=4 SV=4	PF08646	Replication factor-A C terminal domain		67.375	0.0038628
Q7PXI8	Q7PXI8	>tr|Q7PXI8|Q7PXI8_ANOGA AGAP001423-PA OS=Anopheles gambiae GN=AgaP_AGAP001423 PE=4 SV=4	PF01808	AICARFT/IMPCHase bienzyme		64.137	3.35e-128
Q7PXI9	Q7PXI9	>tr|Q7PXI9|Q7PXI9_ANOGA AGAP001424-PA OS=Anopheles gambiae GN=AgaP_AGAP001424 PE=3 SV=5	PF00183	Hsp90 protein		91.346	3.32e-296
Q7PXJ7	Q7PXJ7	>tr|Q7PXJ7|Q7PXJ7_ANOGA AGAP001435-PA OS=Anopheles gambiae GN=AgaP_AGAP001435 PE=4 SV=5	PF00857	Isochorismatase family		42.066	7.96e-99
Q7PXJ8	Q7PXJ8	>tr|Q7PXJ8|Q7PXJ8_ANOGA AGAP001440-PA OS=Anopheles gambiae GN=AgaP_AGAP001440 PE=4 SV=5	PF01399	PCI domain		46.94	2.81e-14
Q7PXK1	Q7PXK1	>tr|Q7PXK1|Q7PXK1_ANOGA AGAP001442-PA OS=Anopheles gambiae GN=AGAP001442 PE=4 SV=4	PF04063	Domain of unknown function (DUF383)		40.093	0.062598
Q7PXK3	Q7PXK3	>tr|Q7PXK3|Q7PXK3_ANOGA AGAP001445-PA (Fragment) OS=Anopheles gambiae GN=AgaP_AGAP001445 PE=4 SV=4	PF00100	Zona pellucida-like domain		24.576	0.0033631
Q7PXK7	Q7PXK7	>tr|Q7PXK7|Q7PXK7_ANOGA AGAP001449-PA OS=Anopheles gambiae GN=AgaP_AGAP001449 PE=4 SV=5	PF00583	Acetyltransferase (GNAT) family		27.28	5.56e-09
Q7PXM2	Q7PXM2	>tr|Q7PXM2|Q7PXM2_ANOGA AGAP001476-PA OS=Anopheles gambiae GN=AgaP_AGAP001476 PE=4 SV=3	PF00876	Innexin		43.099	1.51e-21
Q7PXM3	Q7PXM3	>tr|Q7PXM3|Q7PXM3_ANOGA AGAP001478-PA OS=Anopheles gambiae GN=AGAP001478 PE=4 SV=3	PF00060	Ligand-gated ion channel		108.43	0.0039109
Q7PXM6	Q7PXM6	>tr|Q7PXM6|Q7PXM6_ANOGA AGAP001481-PA (Fragment) OS=Anopheles gambiae GN=AgaP_AGAP001481 PE=4 SV=4	PF03099	Biotin/lipoate A/B protein ligase family		111.31	0.02007
Q7PXN0	Q7PXN0	>tr|Q7PXN0|Q7PXN0_ANOGA AGAP001486-PA OS=Anopheles gambiae GN=AgaP_AGAP001486 PE=4 SV=5	PF00100	Zona pellucida-like domain		110.26	6.03e-05
Q7PXP0	Q7PXP0	>tr|Q7PXP0|Q7PXP0_ANOGA AGAP001502-PA OS=Anopheles gambiae GN=AGAP001502 PE=3 SV=3	PF00166	Chaperonin 10 Kd subunit		10.898	1.17e-68
Q7PXP3	Q7PXP3	>tr|Q7PXP3|Q7PXP3_ANOGA AGAP001506-PA OS=Anopheles gambiae GN=AGAP001506 PE=4 SV=4	PF00400	WD domain, G-beta repeat		38.348	4.75e-128
Q7PXQ1	Q7PXQ1	>tr|Q7PXQ1|Q7PXQ1_ANOGA AGAP001519-PA OS=Anopheles gambiae GN=AgaP_AGAP001519 PE=4 SV=3	PF02889	Sec63 Brl domain		246.98	5.35e-20
Q7PXQ4	Q7PXQ4	>tr|Q7PXQ4|Q7PXQ4_ANOGA AGAP001523-PA OS=Anopheles gambiae GN=AgaP_AGAP001523 PE=3 SV=5	PF00005	ABC transporter		181.54	0.034574
Q7PXQ7	Q7PXQ7	>tr|Q7PXQ7|Q7PXQ7_ANOGA AGAP001527-PA OS=Anopheles gambiae GN=AgaP_AGAP001527 PE=4 SV=5	PF01369	Sec7 domain		233.06	0.00097006
Q7PXR0	Q7PXR0	>tr|Q7PXR0|Q7PXR0_ANOGA AGAP001529-PA OS=Anopheles gambiae GN=AgaP_AGAP001529 PE=4 SV=5	PF04410	Gar1/Naf1 RNA binding region		21.888	0.0030447
Q7PXR8	Q7PXR8	>tr|Q7PXR8|Q7PXR8_ANOGA AGAP001537-PA OS=Anopheles gambiae GN=AGAP001537 PE=4 SV=4	PF06733	DEAD_2		102.77	0.0087477
Q7PXT9;Q8T6R4	Q7PXT9;Q8T6R4	>tr|Q7PXT9|Q7PXT9_ANOGA AGAP001556-PA OS=Anopheles gambiae GN=OBP7 PE=1 SV=2;>tr|Q8T6R4|Q8T6R4_ANOGA Odorant binding protein OS=Anopheles gambiae GN=OBP-7 PE=2 SV=1	PF01395	PBP/GOBP family		17.437	2.77e-45
Q7PXU7;Q8MU75;Q8T5H6;Q8MU74;Q8T5H5	Q7PXU7;Q8MU75;Q8T5H6;Q8MU74;Q8T5H5	>tr|Q7PXU7|Q7PXU7_ANOGA AGAP001600-PA OS=Anopheles gambiae GN=AGAP001600 PE=3 SV=2;>tr|Q8MU75|Q8MU75_ANOGA Putative apyrase/nucleotidase OS=Anopheles gambiae GN=22J3.2 PE=3 SV=1;>tr|Q8T5H6|Q8T5H6_ANOGA Putative 5 nucleotidase OS=Anopheles gambiae GN=22J3.	PF02872	5\-nucleotidase, C-terminal domain		63.127	0.0085671
Q7PXV2	Q7PXV2	>tr|Q7PXV2|Q7PXV2_ANOGA AGAP001611-PA OS=Anopheles gambiae GN=AGAP001611 PE=4 SV=3	PF00288	GHMP kinases N terminal domain		41.727	0.036268
Q7PXV4	Q7PXV4	>tr|Q7PXV4|Q7PXV4_ANOGA AGAP001617-PA OS=Anopheles gambiae GN=AgaP_AGAP001617 PE=3 SV=4	PF00071	Ras family		23.492	7.54e-43
Q7PXV8	Q7PXV8	>tr|Q7PXV8|Q7PXV8_ANOGA AGAP001621-PA OS=Anopheles gambiae GN=AgaP_AGAP001621 PE=3 SV=5	PF01168	Alanine racemase, N-terminal domain		29.049	3.22e-55
Q7PXW0	Q7PXW0	>tr|Q7PXW0|Q7PXW0_ANOGA AGAP001624-PA OS=Anopheles gambiae GN=AgaP_AGAP001624 PE=4 SV=5	none	none		43.327	1.4e-08
Q7PXW5	Q7PXW5	>tr|Q7PXW5|Q7PXW5_ANOGA Triosephosphate isomerase OS=Anopheles gambiae GN=AgaP_AGAP001630 PE=3 SV=4	PF00121	Triosephosphate isomerase		26.342	1.88e-228
Q7PXW9	Q7PXW9	>tr|Q7PXW9|Q7PXW9_ANOGA AGAP001633-PA OS=Anopheles gambiae GN=AgaP_AGAP001633 PE=4 SV=5	PF00069	Protein kinase domain		914.18	0
Q7PXX5	Q7PXX5	>tr|Q7PXX5|Q7PXX5_ANOGA AGAP001643-PA OS=Anopheles gambiae GN=AgaP_AGAP001643 PE=4 SV=3	PF00076	RNA recognition motif. (a.k.a. RRM, RBD, or RNP domain)		138.17	0.04155
Q7PXY1	Q7PXY1	>tr|Q7PXY1|Q7PXY1_ANOGA AGAP001651-PA OS=Anopheles gambiae GN=AGAP001651 PE=4 SV=2	PF01399	PCI domain		43.093	1.73e-134
Q7PXY2	Q7PXY2	>tr|Q7PXY2|Q7PXY2_ANOGA AGAP001652-PA OS=Anopheles gambiae GN=AgaP_AGAP001652 PE=4 SV=5	PF04083	ab-hydrolase associated lipase region		58.685	0.0013292
Q7PXY3	Q7PXY3	>tr|Q7PXY3|Q7PXY3_ANOGA AGAP001653-PA OS=Anopheles gambiae GN=AgaP_AGAP001653 PE=4 SV=4	PF00384	Molybdopterin oxidoreductase		79.179	0
Q7PXZ2;A0NH01	Q7PXZ2;A0NH01	>tr|Q7PXZ2|Q7PXZ2_ANOGA AGAP001665-PA OS=Anopheles gambiae GN=CPR2 PE=4 SV=3;>tr|A0NH01|A0NH01_ANOGA AGAP001668-PA OS=Anopheles gambiae GN=CPR5 PE=4 SV=1	PF00379	Insect cuticle protein		25.376	2.6e-199
Q7PXZ3	Q7PXZ3	>tr|Q7PXZ3|Q7PXZ3_ANOGA AGAP001669-PA OS=Anopheles gambiae GN=CPR6 PE=4 SV=2	PF00379	Insect cuticle protein		21.886	8.98e-96
Q7PXZ5	Q7PXZ5	>tr|Q7PXZ5|Q7PXZ5_ANOGA AGAP001672-PA OS=Anopheles gambiae GN=AgaP_AGAP001672 PE=4 SV=5	PF03028	Dynein heavy chain		522.74	8.78e-08
Q7PXZ8	Q7PXZ8	>tr|Q7PXZ8|Q7PXZ8_ANOGA AGAP001676-PA OS=Anopheles gambiae GN=D1.1 PE=3 SV=4	PF00022	Actin		41.549	0
Q7PY05	Q7PY05	>tr|Q7PY05|Q7PY05_ANOGA AGAP001686-PA OS=Anopheles gambiae GN=AGAP001686 PE=4 SV=3	PF01423	LSM domain		15.493	0.00064513
Q7PY13	Q7PY13	>tr|Q7PY13|Q7PY13_ANOGA Proteasome subunit beta type OS=Anopheles gambiae GN=AGAP001697 PE=3 SV=2	PF00227	Proteasome subunit		23.262	2.35e-94
Q7PY15	Q7PY15	>tr|Q7PY15|Q7PY15_ANOGA AGAP001700-PA OS=Anopheles gambiae GN=AGAP001700 PE=4 SV=4	PF12074	Domain of unknown function (DUF3554)		292.88	8.39e-16
Q7PY16	Q7PY16	>tr|Q7PY16|Q7PY16_ANOGA AGAP001701-PA OS=Anopheles gambiae GN=AGAP001701 PE=4 SV=3	PF11976	Ubiquitin-2 like Rad60 SUMO-like		10.965	2.33e-53
Q7PY17	Q7PY17	>tr|Q7PY17|Q7PY17_ANOGA AGAP001703-PA OS=Anopheles gambiae GN=AGAP001703 PE=4 SV=2	PF01217	Clathrin adaptor complex small chain		16.977	9.26e-05
Q7PY23	Q7PY23	>tr|Q7PY23|Q7PY23_ANOGA AGAP001711-PA OS=Anopheles gambiae GN=AgaP_AGAP001711 PE=3 SV=5	PF00037	4Fe-4S binding domain		24.702	1.68e-85
Q7PY28	Q7PY28	>tr|Q7PY28|Q7PY28_ANOGA AGAP001721-PA OS=Anopheles gambiae GN=D2.7 PE=4 SV=3	PF03896	Translocon-associated protein (TRAP), alpha subunit		31.478	0.0014001
Q7PY42	Q7PY42	>tr|Q7PY42|Q7PY42_ANOGA AGAP001738-PA OS=Anopheles gambiae GN=AGAP001738 PE=4 SV=3	PF00687	Ribosomal protein L1p/L10e family		40.798	6.41e-05
Q7PY49	Q7PY49	>tr|Q7PY49|Q7PY49_ANOGA AGAP001745-PA OS=Anopheles gambiae GN=AgaP_AGAP001745 PE=4 SV=5	PF01851	Proteasome/cyclosome repeat		113.06	3.07e-79
Q7PY50	Q7PY50	>tr|Q7PY50|Q7PY50_ANOGA AGAP001746-PA OS=Anopheles gambiae GN=AgaP_AGAP001746 PE=4 SV=5	PF05644	Protein of unknown function (DUF800)		29.798	8.58e-08
Q7PY52	Q7PY52	>tr|Q7PY52|Q7PY52_ANOGA AGAP001749-PA OS=Anopheles gambiae GN=AGAP001749 PE=4 SV=3	PF02815	MIR domain		24.433	6.23e-07
Q7PY55	Q7PY55	>tr|Q7PY55|Q7PY55_ANOGA AGAP001753-PA OS=Anopheles gambiae GN=AGAP001753 PE=3 SV=4	PF00106	short chain dehydrogenase		27.461	2.68e-11
Q7PY59	Q7PY59	>tr|Q7PY59|Q7PY59_ANOGA AGAP001759-PA OS=Anopheles gambiae GN=AGAP001759 PE=4 SV=2	PF04811	Sec23/Sec24 trunk domain		86.815	2.7e-19
Q7PY60	Q7PY60	>tr|Q7PY60|Q7PY60_ANOGA AGAP001760-PA OS=Anopheles gambiae GN=AGAP001760 PE=4 SV=3	none	none		22.096	0.0013049
Q7PY62	Q7PY62	>tr|Q7PY62|Q7PY62_ANOGA AGAP001761-PA OS=Anopheles gambiae GN=AgaP_AGAP001761 PE=3 SV=5	PF03798	TLC domain		45.535	2.11e-06
Q7PY63	Q7PY63	>tr|Q7PY63|Q7PY63_ANOGA AGAP001763-PA (Fragment) OS=Anopheles gambiae GN=AgaP_AGAP001763 PE=4 SV=5	PF00501	AMP-binding enzyme		78.874	7.86e-07
Q7PY65	Q7PY65	>tr|Q7PY65|Q7PY65_ANOGA AGAP001765-PA OS=Anopheles gambiae GN=AgaP_AGAP001765 PE=4 SV=5	PF01465	GRIP domain		69.706	0.063986
Q7PY72	Q7PY72	>tr|Q7PY72|Q7PY72_ANOGA AGAP001780-PA OS=Anopheles gambiae GN=AgaP_AGAP001780 PE=4 SV=5	PF00632	HECT-domain (ubiquitin-transferase)		371.67	2.93e-25
Q7PY81	Q7PY81	>tr|Q7PY81|Q7PY81_ANOGA AGAP001790-PA OS=Anopheles gambiae GN=AgaP_AGAP001790 PE=4 SV=5	PF00069	Protein kinase domain		60.056	0.0030064
Q7PY82	Q7PY82	>tr|Q7PY82|Q7PY82_ANOGA AGAP001791-PA OS=Anopheles gambiae GN=AgaP_AGAP001791 PE=4 SV=5	PF05649	Peptidase family M13		87.626	6.04e-40
Q7PY83	Q7PY83	>tr|Q7PY83|Q7PY83_ANOGA AGAP001792-PA OS=Anopheles gambiae GN=AgaP_AGAP001792 PE=4 SV=4	PF12037	Domain of unknown function (DUF3523)		67.493	5.42e-79
Q7PY88	Q7PY88	>tr|Q7PY88|Q7PY88_ANOGA AGAP001794-PA OS=Anopheles gambiae GN=AgaP_AGAP001794 PE=4 SV=5	PF00651	BTB/POZ domain		132.7	1.6e-71
Q7PY89	Q7PY89	>tr|Q7PY89|Q7PY89_ANOGA AGAP001795-PA OS=Anopheles gambiae GN=AgaP_AGAP001795 PE=4 SV=5	PF05712	MRG		46.714	0.0045151
Q7PY90	Q7PY90	>tr|Q7PY90|Q7PY90_ANOGA AGAP001796-PA OS=Anopheles gambiae GN=AgaP_AGAP001796 PE=4 SV=5	PF01981	Peptidyl-tRNA hydrolase PTH2		13.165	6.92e-10
Q7PY95	Q7PY95	>tr|Q7PY95|Q7PY95_ANOGA AGAP001802-PA OS=Anopheles gambiae GN=AgaP_AGAP001802 PE=4 SV=5	PF04799	fzo-like conserved region		87.931	1.89e-11
Q7PY97	Q7PY97	>tr|Q7PY97|Q7PY97_ANOGA Glycylpeptide N-tetradecanoyltransferase OS=Anopheles gambiae GN=AgaP_AGAP001804 PE=3 SV=5	PF02799	Myristoyl-CoA:protein N-myristoyltransferase, C-terminal domain		61.947	1.9e-26
Q7PYA2	Q7PYA2	>tr|Q7PYA2|Q7PYA2_ANOGA AGAP001810-PA OS=Anopheles gambiae GN=AgaP_AGAP001810 PE=4 SV=5	PF09320	Domain of unknown function (DUF1977)		41.303	0.075778
Q7PYA5;A0NGX4	Q7PYA5	>tr|Q7PYA5|Q7PYA5_ANOGA AGAP001818-PA OS=Anopheles gambiae GN=AGAP001818 PE=4 SV=4	PF10036	Putative carnitine deficiency-associated protein		28.954	2.04e-16
Q7PYA8	Q7PYA8	>tr|Q7PYA8|Q7PYA8_ANOGA AGAP001823-PA OS=Anopheles gambiae GN=AGAP001823 PE=4 SV=2	PF03179	Vacuolar (H+)-ATPase G subunit		13.356	7.05e-215
Q7PYB0	Q7PYB0	>tr|Q7PYB0|Q7PYB0_ANOGA AGAP001827-PA OS=Anopheles gambiae GN=AgaP_AGAP001827 PE=3 SV=3	PF00012	Hsp70 protein		107.63	7.38e-128
Q7PYB4	Q7PYB4	>tr|Q7PYB4|Q7PYB4_ANOGA AGAP001858-PA OS=Anopheles gambiae GN=AgaP_AGAP001858 PE=3 SV=4	PF01061	ABC-2 type transporter		85.845	0.0016149
Q7PYB6	Q7PYB6	>tr|Q7PYB6|Q7PYB6_ANOGA AGAP001861-PA OS=Anopheles gambiae GN=AgaP_AGAP001861 PE=3 SV=5	PF00067	Cytochrome P450		58.198	0.0097942
Q7PYC1	Q7PYC1	>tr|Q7PYC1|Q7PYC1_ANOGA AGAP001865-PA OS=Anopheles gambiae GN=AGAP001865 PE=4 SV=3	PF01196	Ribosomal protein L17		22.531	0.0072895
Q7PYC8	Q7PYC8	>tr|Q7PYC8|Q7PYC8_ANOGA AGAP001873-PA OS=Anopheles gambiae GN=AgaP_AGAP001873 PE=4 SV=5	none	none		68.873	0.0059516
Q7PYD4	Q7PYD4	>tr|Q7PYD4|Q7PYD4_ANOGA AGAP001883-PA OS=Anopheles gambiae GN=AgaP_AGAP001883 PE=4 SV=5	PF00076	RNA recognition motif. (a.k.a. RRM, RBD, or RNP domain)		42.88	1.08e-139
Q7PYD5	Q7PYD5	>tr|Q7PYD5|Q7PYD5_ANOGA AGAP001884-PA OS=Anopheles gambiae GN=AgaP_AGAP001884 PE=3 SV=4	PF00206	Lyase		54.047	2.07e-213
Q7PYE1	Q7PYE1	>tr|Q7PYE1|Q7PYE1_ANOGA AGAP001894-PA OS=Anopheles gambiae GN=AGAP001894 PE=4 SV=4	PF00339	Arrestin (or S-antigen), N-terminal domain		46.277	0.0058442
Q7PYE6	Q7PYE6	>tr|Q7PYE6|Q7PYE6_ANOGA AGAP001902-PA OS=Anopheles gambiae GN=AGAP001902 PE=4 SV=1	PF00071	Ras family		20.754	0.0012544
Q7PYE7	Q7PYE7	>tr|Q7PYE7|Q7PYE7_ANOGA AGAP001903-PA OS=Anopheles gambiae GN=AGAP001903 PE=3 SV=4	PF02866	lactate/malate dehydrogenase, alpha/beta C-terminal domain		35.391	0
Q7PYE8	Q7PYE8	>tr|Q7PYE8|Q7PYE8_ANOGA AGAP001905-PA OS=Anopheles gambiae GN=AgaP_AGAP001905 PE=4 SV=5	PF07528	DZF		104.76	0.0074233
Q7PYF2;Q5TYE7	Q7PYF2;Q5TYE7	>tr|Q7PYF2|Q7PYF2_ANOGA AGAP001911-PA OS=Anopheles gambiae GN=AgaP_AGAP001911 PE=4 SV=5;>tr|Q5TYE7|Q5TYE7_ANOGA AGAP012906-PA (Fragment) OS=Anopheles gambiae str. PEST GN=AgaP_AGAP012906 PE=4 SV=2	PF01159	Ribosomal protein L6e		30.78	3.18e-25
Q7PYG5	Q7PYG5	>tr|Q7PYG5|Q7PYG5_ANOGA AGAP001930-PA OS=Anopheles gambiae GN=AgaP_AGAP001930 PE=4 SV=5	PF00076	RNA recognition motif. (a.k.a. RRM, RBD, or RNP domain)		43.744	1.27e-72
Q7PYH3	Q7PYH3	>tr|Q7PYH3|Q7PYH3_ANOGA AGAP001939-PA OS=Anopheles gambiae GN=AGAP001939 PE=4 SV=4	PF08492	SRP72 RNA-binding domain		77.331	3.81e-40
Q7PYH5	Q7PYH5	>tr|Q7PYH5|Q7PYH5_ANOGA AGAP001942-PA OS=Anopheles gambiae GN=AGAP001942 PE=4 SV=4	PF01557	Fumarylacetoacetate (FAA) hydrolase family		24.533	6.31e-12
Q7PYI1	Q7PYI1	>tr|Q7PYI1|Q7PYI1_ANOGA AGAP001951-PA OS=Anopheles gambiae GN=AgaP_AGAP001951 PE=3 SV=5	PF00441	Acyl-CoA dehydrogenase, C-terminal domain		43.71	1.78e-26
Q7PYI7	Q7PYI7	>sp|Q7PYI7|CRY1_ANOGA Cryptochrome-1 OS=Anopheles gambiae GN=Cry1 PE=2 SV=4				62.496	3.87e-23
Q7PYJ9	Q7PYJ9	>tr|Q7PYJ9|Q7PYJ9_ANOGA AGAP001979-PA OS=Anopheles gambiae GN=SCRASP3 PE=3 SV=4	PF00089	Trypsin		225.97	6.38e-06
Q7PYL4	Q7PYL4	>tr|Q7PYL4|Q7PYL4_ANOGA AGAP001994-PA OS=Anopheles gambiae GN=AgaP_AGAP001994 PE=4 SV=4	PF00505	HMG (high mobility group) box		81.111	1.72e-20
Q7PYL7	Q7PYL7	>tr|Q7PYL7|Q7PYL7_ANOGA AGAP001997-PA OS=Anopheles gambiae GN=AGAP001997 PE=4 SV=4	PF07528	DZF		43.983	1.45e-08
Q7PYM8	Q7PYM8	>tr|Q7PYM8|Q7PYM8_ANOGA AGAP002021-PA OS=Anopheles gambiae GN=AgaP_AGAP002021 PE=4 SV=5	PF01553	Acyltransferase		40.17	0.055073
Q7PYN2	Q7PYN2	>tr|Q7PYN2|Q7PYN2_ANOGA AGAP002028-PA OS=Anopheles gambiae GN=AgaP_AGAP002028 PE=4 SV=4	PF02225	PA domain		67.875	0.0048433
Q7PYN5	Q7PYN5	>tr|Q7PYN5|Q7PYN5_ANOGA AGAP002033-PA OS=Anopheles gambiae GN=AgaP_AGAP002033 PE=3 SV=5	PF00217	ATP:guanido phosphotransferase, C-terminal catalytic domain		51.776	4.88e-10
Q7PYN7	Q7PYN7	>tr|Q7PYN7|Q7PYN7_ANOGA AGAP002032-PA OS=Anopheles gambiae GN=AgaP_AGAP002032 PE=4 SV=5	PF01347	Lipoprotein amino terminal region		163.79	2.76e-53
Q7PYN9	Q7PYN9	>tr|Q7PYN9|Q7PYN9_ANOGA AGAP002037-PA OS=Anopheles gambiae GN=AgaP_AGAP002037 PE=4 SV=5	PF01180	Dihydroorotate dehydrogenase		43.46	4.14e-26
Q7PYP1	Q7PYP1	>tr|Q7PYP1|Q7PYP1_ANOGA AGAP002038-PA OS=Anopheles gambiae GN=AGAP002038 PE=4 SV=4	PF01535	PPR repeat		118.41	9.22e-05
Q7PYQ1	Q7PYQ1	>tr|Q7PYQ1|Q7PYQ1_ANOGA AGAP002053-PA OS=Anopheles gambiae GN=AgaP_AGAP002053 PE=4 SV=4	none	none		17.896	1.4e-18
Q7PYQ2	Q7PYQ2	>tr|Q7PYQ2|Q7PYQ2_ANOGA AGAP002054-PA OS=Anopheles gambiae GN=AGAP002054 PE=4 SV=2	PF00373	FERM central domain		80.539	3.72e-28
Q7PYQ7	Q7PYQ7	>tr|Q7PYQ7|Q7PYQ7_ANOGA AGAP002067-PA OS=Anopheles gambiae GN=AGAP002067 PE=4 SV=4	PF08368	FAST kinase-like protein, subdomain 2		62.584	0.00542
Q7PYS7	Q7PYS7	>tr|Q7PYS7|Q7PYS7_ANOGA AGAP002089-PA OS=Anopheles gambiae GN=AgaP_AGAP002089 PE=4 SV=4	PF10148	Schwannomin-interacting protein 1		81.748	0.069014
Q7PYT0	Q7PYT0	>tr|Q7PYT0|Q7PYT0_ANOGA AGAP002091-PA OS=Anopheles gambiae GN=AGAP002091 PE=4 SV=2	PF02769	AIR synthase related protein, C-terminal domain		146.95	3.68e-57
Q7PYT2;A0MNP7	Q7PYT2;A0MNP7	>tr|Q7PYT2|Q7PYT2_ANOGA AGAP002093-PA OS=Anopheles gambiae GN=AGAP002093 PE=4 SV=3;>tr|A0MNP7|A0MNP7_ANOGA Cation proton antiporter OS=Anopheles gambiae GN=NHA1 PE=2 SV=1	PF00999	Sodium/hydrogen exchanger family		70.777	6.79e-17
Q7PYT7	Q7PYT7	>tr|Q7PYT7|Q7PYT7_ANOGA AGAP002100-PA OS=Anopheles gambiae GN=AgaP_AGAP002100 PE=4 SV=5	none	none		91.542	0.003943
Q7PYT8	Q7PYT8	>tr|Q7PYT8|Q7PYT8_ANOGA AGAP002101-PA OS=Anopheles gambiae GN=AGAP002101 PE=3 SV=3	PF00133	tRNA synthetases class I (I, L, M and V)		139.58	1.07e-35
Q7PYT9	Q7PYT9	>tr|Q7PYT9|Q7PYT9_ANOGA AGAP002102-PA OS=Anopheles gambiae GN=AGAP002102 PE=4 SV=3	PF00128	Alpha amylase, catalytic domain		67.216	0.00029786
Q7PYV3	Q7PYV3	>tr|Q7PYV3|Q7PYV3_ANOGA AGAP002121-PA OS=Anopheles gambiae GN=AGAP002121 PE=4 SV=2	PF03876	RNA polymerase Rpb7-like, N-terminal domain		18.931	0.0058636
Q7PYV6	Q7PYV6	>tr|Q7PYV6|Q7PYV6_ANOGA AGAP002127-PA OS=Anopheles gambiae GN=AGAP002127 PE=3 SV=2	PF00022	Actin		42.614	9.44e-26
Q7PYW1	Q7PYW1	>tr|Q7PYW1|Q7PYW1_ANOGA AGAP011603-PA (Fragment) OS=Anopheles gambiae GN=AGAP011603 PE=4 SV=3	PF00501	AMP-binding enzyme		72.078	6.57e-31
Q7PYX6	Q7PYX6	>tr|Q7PYX6|Q7PYX6_ANOGA AGAP011627-PA OS=Anopheles gambiae GN=AGAP011627 PE=4 SV=2	PF02854	MIF4G domain		29.002	0.076848
Q7PYX7	Q7PYX7	>tr|Q7PYX7|Q7PYX7_ANOGA Dihydrolipoyl dehydrogenase (Fragment) OS=Anopheles gambiae GN=AGAP011629 PE=3 SV=4	PF02852	Pyridine nucleotide-disulphide oxidoreductase, dimerisation domain		45.793	4.65e-244
Q7PYY6	Q7PYY6	>tr|Q7PYY6|Q7PYY6_ANOGA AGAP011644-PA OS=Anopheles gambiae GN=AGAP011644 PE=4 SV=4	PF03372	Endonuclease/Exonuclease/phosphatase family		52.923	3.47e-15
Q7PYZ2	Q7PYZ2	>tr|Q7PYZ2|Q7PYZ2_ANOGA AGAP011654-PA OS=Anopheles gambiae GN=AGAP011654 PE=4 SV=4	PF01244	Membrane dipeptidase (Peptidase family M19)		49.025	5.81e-25
Q7PZ11	Q7PZ11	>tr|Q7PZ11|Q7PZ11_ANOGA AGAP011678-PA OS=Anopheles gambiae GN=AGAP011678 PE=4 SV=4	PF04494	WD40 associated region in TFIID subunit		73.488	0.0087287
Q7PZ21	Q7PZ21	>tr|Q7PZ21|Q7PZ21_ANOGA AGAP011685-PA OS=Anopheles gambiae GN=AGAP011685 PE=4 SV=4	none	none		56.437	2.63e-09
Q7PZ25	Q7PZ25	>sp|Q7PZ25|DCTN2_ANOGA Probable dynactin subunit 2 OS=Anopheles gambiae GN=Dmn PE=3 SV=3				42.865	1.68e-203
Q7PZ33	Q7PZ33	>tr|Q7PZ33|Q7PZ33_ANOGA AGAP011700-PA (Fragment) OS=Anopheles gambiae GN=AGAP011700 PE=4 SV=2	PF07679	Immunoglobulin I-set domain		23.242	2.47e-05
Q7PZ40	Q7PZ40	>tr|Q7PZ40|Q7PZ40_ANOGA AGAP011716-PA OS=Anopheles gambiae GN=AGAP011716 PE=4 SV=3	PF10780	39S ribosomal protein L53/MRP-L53		16.029	1.48e-06
Q7PZ41	Q7PZ41	>tr|Q7PZ41|Q7PZ41_ANOGA AGAP011717-PA OS=Anopheles gambiae GN=AGAP011717 PE=4 SV=4	PF02171	Piwi domain		109.92	0.00014779
Q7PZ47	Q7PZ47	>tr|Q7PZ47|Q7PZ47_ANOGA AGAP011727-PA (Fragment) OS=Anopheles gambiae GN=AGAP011727 PE=4 SV=4	PF05739	SNARE domain		32.172	3.26e-18
Q7PZ54	Q7PZ54	>tr|Q7PZ54|Q7PZ54_ANOGA AGAP011740-PA OS=Anopheles gambiae GN=AGAP011740 PE=4 SV=1	none	none		11.884	0.0063215
Q7PZ57	Q7PZ57	>tr|Q7PZ57|Q7PZ57_ANOGA AGAP011744-PA OS=Anopheles gambiae GN=AGAP011744 PE=4 SV=4	PF00579	tRNA synthetases class I (W and Y)		33.196	1.79e-11
Q7PZ64	Q7PZ64	>tr|Q7PZ64|Q7PZ64_ANOGA AGAP011751-PA OS=Anopheles gambiae GN=AGAP011751 PE=4 SV=4	PF10456	WASP-binding domain of Sorting nexin protein		61.785	2.45e-10
Q7PZ71	Q7PZ71	>tr|Q7PZ71|Q7PZ71_ANOGA AGAP011761-PA OS=Anopheles gambiae GN=AGAP011761 PE=3 SV=2	PF01194	RNA polymerases N / 8 kDa subunit		7.631	0.028208
Q7PZ72	Q7PZ72	>tr|Q7PZ72|Q7PZ72_ANOGA AGAP011762-PA OS=Anopheles gambiae GN=AGAP011762 PE=4 SV=3	PF02179	BAG domain		37.9	3.97e-105
Q7PZ75	Q7PZ75	>tr|Q7PZ75|Q7PZ75_ANOGA AGAP011765-PA OS=Anopheles gambiae GN=AGAP011765 PE=4 SV=4	PF06468	Spondin_N		87.006	0.028957
Q7PZ76	Q7PZ76	>tr|Q7PZ76|Q7PZ76_ANOGA AGAP011767-PA OS=Anopheles gambiae GN=AGAP011767 PE=4 SV=4	PF01239	Protein prenyltransferase alpha subunit repeat		39.644	1.16e-07
Q7PZ81	Q7PZ81	>sp|Q7PZ81|RSSA_ANOGA 40S ribosomal protein SA OS=Anopheles gambiae GN=AGAP011777 PE=3 SV=3	PF00318	Ribosomal protein S2		31.426	1.58e-83
Q7PZ85	Q7PZ85	>tr|Q7PZ85|Q7PZ85_ANOGA AGAP011787-PA OS=Anopheles gambiae GN=CLIPA5 PE=3 SV=4	PF00089	Trypsin		43.495	1.35e-14
Q7PZ88	Q7PZ88	>tr|Q7PZ88|Q7PZ88_ANOGA AGAP011792-PA OS=Anopheles gambiae GN=CLIPA7 PE=3 SV=2	PF00089	Trypsin		80.858	1.06e-83
Q7PZ92	Q7PZ92	>tr|Q7PZ92|Q7PZ92_ANOGA Acyl-coenzyme A oxidase (Fragment) OS=Anopheles gambiae GN=AGAP011798 PE=3 SV=4	PF01756	Acyl-CoA oxidase		75.672	7.31e-16
Q7PZ95	Q7PZ95	>tr|Q7PZ95|Q7PZ95_ANOGA Transaldolase OS=Anopheles gambiae GN=AGAP011800 PE=3 SV=3	PF00923	Transaldolase		36.946	2.66e-87
Q7PZ97	Q7PZ97	>tr|Q7PZ97|Q7PZ97_ANOGA AGAP011803-PA OS=Anopheles gambiae GN=AGAP011803 PE=4 SV=4	PF10037	Mitochondrial 28S ribosomal protein S27		53.023	0.00021848
Q7PZB4;Q5XNS1	Q7PZB4	>tr|Q7PZB4|Q7PZB4_ANOGA AGAP011824-PA OS=Anopheles gambiae GN=TPX4 PE=4 SV=3	PF00578	AhpC/TSA family		25.008	1.23e-164
Q7PZB6	Q7PZB6	>tr|Q7PZB6|Q7PZB6_ANOGA AGAP011827-PA (Fragment) OS=Anopheles gambiae GN=AGAP011827 PE=3 SV=4	PF00108	Thiolase, N-terminal domain		41.155	4.87e-61
Q7PZB8	Q7PZB8	>tr|Q7PZB8|Q7PZB8_ANOGA AGAP011829-PA (Fragment) OS=Anopheles gambiae GN=AGAP011829 PE=4 SV=4	PF07225	NADH-ubiquinone oxidoreductase B15 subunit (NDUFB4)		12.825	4.78e-23
Q7PZB9	Q7PZB9	>tr|Q7PZB9|Q7PZB9_ANOGA AGAP011830-PA (Fragment) OS=Anopheles gambiae GN=AGAP011830 PE=4 SV=3	PF07994	Myo-inositol-1-phosphate synthase		60.158	1.19e-57
Q7PZC0	Q7PZC0	>tr|Q7PZC0|Q7PZC0_ANOGA AGAP011833-PA OS=Anopheles gambiae GN=AGAP011833 PE=3 SV=2	PF00378	Enoyl-CoA hydratase/isomerase family		32.383	1.98e-71
Q7PZC1	Q7PZC1	>tr|Q7PZC1|Q7PZC1_ANOGA AGAP011834-PA OS=Anopheles gambiae GN=AGAP011834 PE=4 SV=4	PF00107	Zinc-binding dehydrogenase		39.497	1.21e-130
Q7PZC3	Q7PZC3	>tr|Q7PZC3|Q7PZC3_ANOGA AGAP011837-PA OS=Anopheles gambiae GN=AGAP011837 PE=4 SV=1	PF01423	LSM domain		10.359	0.00092736
Q7PZC7	Q7PZC7	>tr|Q7PZC7|Q7PZC7_ANOGA AGAP011842-PA OS=Anopheles gambiae GN=AGAP011842 PE=4 SV=4	PF06703	Microsomal signal peptidase 25 kDa subunit (SPC25)		21.881	3.05e-08
Q7PZC9	Q7PZC9	>tr|Q7PZC9|Q7PZC9_ANOGA Histone H2A OS=Anopheles gambiae GN=AGAP011845 PE=3 SV=3	PF00125	Core histone H2A/H2B/H3/H4		13.729	2.86e-11
Q7PZD3	Q7PZD3	>tr|Q7PZD3|Q7PZD3_ANOGA AGAP011849-PA (Fragment) OS=Anopheles gambiae GN=AGAP011849 PE=4 SV=3	PF00400	WD domain, G-beta repeat		44.643	0.00035198
Q7PZD5	Q7PZD5	>sp|Q7PZD5|K0664_ANOGA Protein KIAA0664 homolog OS=Anopheles gambiae GN=AGAP011851 PE=3 SV=4	none	none		161.11	2.78e-17
Q7PZE2	Q7PZE2	>tr|Q7PZE2|Q7PZE2_ANOGA AGAP011859-PA OS=Anopheles gambiae GN=AGAP011859 PE=4 SV=4	PF02836	Glycosyl hydrolases family 2, TIM barrel domain		74.737	5.2e-17
Q7PZF5	Q7PZF5	>tr|Q7PZF5|Q7PZF5_ANOGA AGAP011883-PA OS=Anopheles gambiae GN=AGAP011883 PE=4 SV=3	none	none		23.298	8.76e-07
Q7PZF7	Q7PZF7	>tr|Q7PZF7|Q7PZF7_ANOGA AGAP011886-PA (Fragment) OS=Anopheles gambiae GN=AGAP011886 PE=3 SV=4	PF00318	Ribosomal protein S2		23.612	0.0056006
Q7PZF8	Q7PZF8	>tr|Q7PZF8|Q7PZF8_ANOGA AGAP011887-PA OS=Anopheles gambiae GN=AGAP011887 PE=4 SV=3	PF00400	WD domain, G-beta repeat		35.886	0.0020532
Q7PZG1	Q7PZG1	>tr|Q7PZG1|Q7PZG1_ANOGA AGAP011890-PA (Fragment) OS=Anopheles gambiae GN=AGAP011890 PE=4 SV=4	PF00069	Protein kinase domain		40.476	1.83e-11
Q7PZG4	Q7PZG4	>tr|Q7PZG4|Q7PZG4_ANOGA AGAP011896-PA OS=Anopheles gambiae GN=AGAP011896 PE=3 SV=2	PF01198	Ribosomal protein L31e		14.688	2.52e-71
Q7PZG5	Q7PZG5	>tr|Q7PZG5|Q7PZG5_ANOGA AGAP011897-PA (Fragment) OS=Anopheles gambiae GN=AGAP011897 PE=4 SV=4	none	none		225.52	0.0046816
Q7PZH4	Q7PZH4	>tr|Q7PZH4|Q7PZH4_ANOGA AGAP011911-PA (Fragment) OS=Anopheles gambiae GN=AGAP011911 PE=4 SV=4	PF00646	F-box domain		58.762	0.072718
Q7PZH8	Q7PZH8	>tr|Q7PZH8|Q7PZH8_ANOGA AGAP011922-PA (Fragment) OS=Anopheles gambiae GN=AGAP011922 PE=4 SV=4	PF06762	Protein of unknown function (DUF1222)		69.479	1.26e-17
Q7PZI5	Q7PZI5	>tr|Q7PZI5|Q7PZI5_ANOGA AGAP011931-PA (Fragment) OS=Anopheles gambiae GN=AGAP011931 PE=4 SV=4	none	none		42.782	6.61e-47
Q7PZI8	Q7PZI8	>tr|Q7PZI8|Q7PZI8_ANOGA AGAP011936-PA OS=Anopheles gambiae GN=AGAP011936 PE=4 SV=3	PF01607	Chitin binding Peritrophin-A domain		61.142	0.022803
Q7PZJ0;Q7PNC2	Q7PZJ0	>tr|Q7PZJ0|Q7PZJ0_ANOGA AGAP011938-PA OS=Anopheles gambiae GN=AGAP011938 PE=4 SV=4	PF00038	Intermediate filament protein		68.113	3.01e-160
Q7PZJ5	Q7PZJ5	>tr|Q7PZJ5|Q7PZJ5_ANOGA AGAP011944-PA (Fragment) OS=Anopheles gambiae GN=AGAP011944 PE=4 SV=4	none	none		16.921	0.014639
Q7PZJ6	Q7PZJ6	>tr|Q7PZJ6|Q7PZJ6_ANOGA AGAP011946-PA OS=Anopheles gambiae GN=AGAP011946 PE=3 SV=1	PF00828	Ribosomal protein L18e/L15		32.667	1.59e-27
Q7PZJ8	Q7PZJ8	>tr|Q7PZJ8|Q7PZJ8_ANOGA AGAP011948-PA OS=Anopheles gambiae GN=AGAP011948 PE=4 SV=3	PF01370	NAD dependent epimerase/dehydratase family		41.011	1.2e-75
Q7PZK2	Q7PZK2	>tr|Q7PZK2|Q7PZK2_ANOGA AGAP011956-PA (Fragment) OS=Anopheles gambiae GN=AGAP011956 PE=4 SV=4	PF00076	RNA recognition motif. (a.k.a. RRM, RBD, or RNP domain)		6.5271	0.0058756
Q7PZK9	Q7PZK9	>tr|Q7PZK9|Q7PZK9_ANOGA AGAP011964-PA OS=Anopheles gambiae GN=AGAP011964 PE=4 SV=3	none	none		68.574	0.0019789
Q7PZL4	Q7PZL4	>tr|Q7PZL4|Q7PZL4_ANOGA AGAP011969-PA OS=Anopheles gambiae GN=AGAP011969 PE=4 SV=4	none	none		52.355	4.1e-07
Q7PZL5;Q9TW03	Q7PZL5;Q9TW03	>tr|Q7PZL5|Q7PZL5_ANOGA AGAP011971-PA OS=Anopheles gambiae GN=AGAP011971 PE=3 SV=2;>tr|Q9TW03|Q9TW03_ANOGA Apyrase OS=Anopheles gambiae GN=apy PE=2 SV=1	PF02872	5\-nucleotidase, C-terminal domain		61.798	8.99e-10
Q7PZL6	Q7PZL6	>tr|Q7PZL6|Q7PZL6_ANOGA AGAP011972-PA OS=Anopheles gambiae GN=AGAP011972 PE=4 SV=3	PF00561	alpha/beta hydrolase fold		40.928	3.02e-05
Q7PZN7	Q7PZN7	>tr|Q7PZN7|Q7PZN7_ANOGA AGAP012009-PA OS=Anopheles gambiae GN=AGAP012009 PE=4 SV=4	PF08074	CHDCT2 (NUC038) domain		228.12	8.31e-12
Q7PZN8	Q7PZN8	>tr|Q7PZN8|Q7PZN8_ANOGA AGAP012010-PA OS=Anopheles gambiae GN=AGAP012010 PE=4 SV=4	PF01591	6-phosphofructo-2-kinase		54.322	2.6e-15
Q7PZP1	Q7PZP1	>tr|Q7PZP1|Q7PZP1_ANOGA AGAP012014-PA OS=Anopheles gambiae GN=AGAP012014 PE=3 SV=2	PF00025	ADP-ribosylation factor family		20.688	2.72e-94
Q7PZP4	Q7PZP4	>tr|Q7PZP4|Q7PZP4_ANOGA AGAP012018-PA OS=Anopheles gambiae GN=AGAP012018 PE=4 SV=1	PF01275	Myelin proteolipid protein (PLP or lipophilin)		36.309	8.13e-65
Q7PZQ1	Q7PZQ1	>tr|Q7PZQ1|Q7PZQ1_ANOGA AGAP012026-PA (Fragment) OS=Anopheles gambiae GN=AGAP012026 PE=3 SV=4	PF00069	Protein kinase domain		69.779	3.13e-17
Q7PZR4	Q7PZR4	>tr|Q7PZR4|Q7PZR4_ANOGA AGAP012041-PA OS=Anopheles gambiae GN=AGAP012041 PE=4 SV=2	PF02229	Transcriptional Coactivator p15 (PC4)		11.89	2.61e-17
Q7PZR7;B2G1Y8;B2G1Z4	Q7PZR7	>tr|Q7PZR7|Q7PZR7_ANOGA AGAP012045-PA OS=Anopheles gambiae GN=AGAP012045 PE=3 SV=4	PF00270	DEAD/DEAH box helicase		98.4	3.74e-84
Q7PZR8	Q7PZR8	>tr|Q7PZR8|Q7PZR8_ANOGA AGAP012046-PA (Fragment) OS=Anopheles gambiae GN=AGAP012046 PE=4 SV=3	PF01545	Cation efflux family		63.857	2.42e-22
Q7PZS4	Q7PZS4	>tr|Q7PZS4|Q7PZS4_ANOGA AGAP012053-PA (Fragment) OS=Anopheles gambiae GN=AGAP012053 PE=4 SV=4	PF01204	Trehalase		65.375	9.11e-44
Q7PZS5	Q7PZS5	>tr|Q7PZS5|Q7PZS5_ANOGA AGAP012054-PA (Fragment) OS=Anopheles gambiae GN=AGAP012054 PE=4 SV=4	none	none		34.332	1.52e-09
Q7PZS8	Q7PZS8	>tr|Q7PZS8|Q7PZS8_ANOGA AGAP012059-PA (Fragment) OS=Anopheles gambiae GN=AGAP012059 PE=4 SV=4	PF07679	Immunoglobulin I-set domain		51.48	0.034651
Q7PZT5;Q7PZT4	Q7PZT5;Q7PZT4	>tr|Q7PZT5|Q7PZT5_ANOGA AGAP012072-PA (Fragment) OS=Anopheles gambiae GN=AGAP012072 PE=4 SV=4;>tr|Q7PZT4|Q7PZT4_ANOGA AGAP012071-PA OS=Anopheles gambiae GN=AGAP012071 PE=4 SV=4	PF00903	Glyoxalase/Bleomycin resistance protein/Dioxygenase superfamily		20.601	3.92e-11
Q7PZV0	Q7PZV0	>tr|Q7PZV0|Q7PZV0_ANOGA AGAP012103-PA (Fragment) OS=Anopheles gambiae GN=AGAP012103 PE=4 SV=3	PF00013	KH domain		53.001	1.46e-83
Q7PZW0	Q7PZW0	>tr|Q7PZW0|Q7PZW0_ANOGA AGAP012113-PA OS=Anopheles gambiae GN=AGAP012113 PE=4 SV=2	PF01088	Ubiquitin carboxyl-terminal hydrolase, family 1		25.749	3.36e-44
Q7PZW1	Q7PZW1	>tr|Q7PZW1|Q7PZW1_ANOGA AGAP012115-PA (Fragment) OS=Anopheles gambiae GN=AGAP012115 PE=3 SV=3	PF00122	E1-E2 ATPase		99.304	2.81e-05
Q7PZW4	Q7PZW4	>tr|Q7PZW4|Q7PZW4_ANOGA AGAP012118-PA OS=Anopheles gambiae GN=AGAP012118 PE=4 SV=3	PF05769	Protein of unknown function (DUF837)		35.78	9.76e-06
Q7PZW9	Q7PZW9	>tr|Q7PZW9|Q7PZW9_ANOGA AGAP012126-PA OS=Anopheles gambiae GN=AGAP012126 PE=4 SV=4	PF02230	Phospholipase/Carboxylesterase		23.814	3.68e-25
Q7PZX0	Q7PZX0	>tr|Q7PZX0|Q7PZX0_ANOGA AGAP012129-PA (Fragment) OS=Anopheles gambiae GN=AGAP012129 PE=4 SV=3	PF09813	Coiled-coil domain-containing protein 56		48.461	3.44e-15
Q7PZX6	Q7PZX6	>tr|Q7PZX6|Q7PZX6_ANOGA AGAP012135-PA OS=Anopheles gambiae GN=AGAP012135 PE=4 SV=4	PF01398	Mov34/MPN/PAD-1 family		37.857	2.79e-30
Q7PZX7	Q7PZX7	>tr|Q7PZX7|Q7PZX7_ANOGA AGAP012136-PA OS=Anopheles gambiae GN=AGAP012136 PE=4 SV=3	PF05047	Mitochondrial ribosomal protein L51 / S25 / CI-B8 domain		19.333	6.54e-11
Q7PZX9	Q7PZX9	>tr|Q7PZX9|Q7PZX9_ANOGA AGAP012138-PA OS=Anopheles gambiae GN=AGAP012138 PE=4 SV=2	PF01157	Ribosomal protein L21e		18.71	6.93e-15
Q7PZY1	Q7PZY1	>sp|Q7PZY1|EIF3B_ANOGA Eukaryotic translation initiation factor 3 subunit B OS=Anopheles gambiae GN=eIF3-S9 PE=3 SV=3				79.41	1.8e-35
Q7PZZ3	Q7PZZ3	>tr|Q7PZZ3|Q7PZZ3_ANOGA Guanylate cyclase (Fragment) OS=Anopheles gambiae GN=AGAP012163 PE=3 SV=4	PF00211	Adenylate and Guanylate cyclase catalytic domain		165.55	0.017343
Q7PZZ6	Q7PZZ6	>tr|Q7PZZ6|Q7PZZ6_ANOGA AGAP012168-PA OS=Anopheles gambiae GN=AGAP012168 PE=4 SV=2	PF02115	RHO protein GDP dissociation inhibitor		23.194	2.21e-60
Q7Q001	Q7Q001	>tr|Q7Q001|Q7Q001_ANOGA AGAP012175-PA OS=Anopheles gambiae GN=AGAP012175 PE=4 SV=4	PF02383	SacI homology domain		139.04	2.18e-13
Q7Q003	Q7Q003	>tr|Q7Q003|Q7Q003_ANOGA AGAP012179-PA (Fragment) OS=Anopheles gambiae GN=AGAP012179 PE=4 SV=2	PF00036	EF hand		35.791	8e-165
Q7Q005	Q7Q005	>tr|Q7Q005|Q7Q005_ANOGA AGAP012181-PA (Fragment) OS=Anopheles gambiae GN=AGAP012181 PE=4 SV=4	none	none		137.8	1.4e-26
Q7Q009;Q7PTN5	Q7Q009	>tr|Q7Q009|Q7Q009_ANOGA AGAP012188-PA OS=Anopheles gambiae GN=AGAP012188 PE=4 SV=4	PF02271	Ubiquinol-cytochrome C reductase complex 14kD subunit		13.277	5.07e-07
Q7Q025	Q7Q025	>tr|Q7Q025|Q7Q025_ANOGA AGAP012220-PA OS=Anopheles gambiae GN=ORK PE=4 SV=3	none	none		19.765	3.75e-31
Q7Q029	Q7Q029	>tr|Q7Q029|Q7Q029_ANOGA AGAP012228-PA OS=Anopheles gambiae GN=AGAP012228 PE=3 SV=3	PF01784	NIF3 (NGG1p interacting factor 3)		32.851	3.23e-05
Q7Q034	Q7Q034	>tr|Q7Q034|Q7Q034_ANOGA AGAP012235-PA OS=Anopheles gambiae GN=AGAP012235 PE=4 SV=3	PF01920	Prefoldin subunit		15.032	1.07e-100
Q7Q036	Q7Q036	>tr|Q7Q036|Q7Q036_ANOGA AGAP012241-PA OS=Anopheles gambiae GN=AGAP012241 PE=4 SV=4	PF00520	Ion transport protein		95.215	1.8e-06
Q7Q039	Q7Q039	>tr|Q7Q039|Q7Q039_ANOGA Ubiquitin carboxyl-terminal hydrolase OS=Anopheles gambiae GN=AGAP012248 PE=3 SV=3	PF00443	Ubiquitin carboxyl-terminal hydrolase		91.723	1.46e-35
Q7Q040	Q7Q040	>tr|Q7Q040|Q7Q040_ANOGA AGAP012249-PA OS=Anopheles gambiae GN=AGAP012249 PE=3 SV=4	PF00005	ABC transporter		100.95	1.87e-06
Q7Q042	Q7Q042	>tr|Q7Q042|Q7Q042_ANOGA Protein kinase C (Fragment) OS=Anopheles gambiae GN=AGAP012252 PE=3 SV=4	PF00069	Protein kinase domain		78.364	4.33e-50
Q7Q050	Q7Q050	>tr|Q7Q050|Q7Q050_ANOGA AGAP012259-PA (Fragment) OS=Anopheles gambiae GN=AGAP012259 PE=4 SV=4	none	none		93.135	1.84e-09
Q7Q053	Q7Q053	>tr|Q7Q053|Q7Q053_ANOGA AGAP012264-PA (Fragment) OS=Anopheles gambiae GN=AGAP012264 PE=4 SV=4	PF00648	Calpain family cysteine protease		57.04	0.0068066
Q7Q063	Q7Q063	>tr|Q7Q063|Q7Q063_ANOGA AGAP012275-PA OS=Anopheles gambiae GN=AGAP012275 PE=4 SV=4	PF00085	Thioredoxin		68.2	6.2e-10
Q7Q068	Q7Q068	>sp|Q7Q068|EIF3M_ANOGA Eukaryotic translation initiation factor 3 subunit M OS=Anopheles gambiae GN=AGAP012281 PE=3 SV=2	PF01399	PCI domain		44.156	2.12e-21
Q7Q069	Q7Q069	>tr|Q7Q069|Q7Q069_ANOGA AGAP012283-PA OS=Anopheles gambiae GN=AGAP012283 PE=3 SV=2	PF01406	tRNA synthetases class I (C) catalytic domain		84.076	2.35e-05
Q7Q080	Q7Q080	>tr|Q7Q080|Q7Q080_ANOGA AGAP012305-PA OS=Anopheles gambiae GN=AGAP012305 PE=4 SV=4	PF00412	LIM domain		52.784	6.12e-54
Q7Q084	Q7Q084	>tr|Q7Q084|Q7Q084_ANOGA AGAP012309-PA (Fragment) OS=Anopheles gambiae GN=AGAP012309 PE=4 SV=4	PF00707	Translation initiation factor IF-3, C-terminal domain		24.633	0.023989
Q7Q097	Q7Q097	>tr|Q7Q097|Q7Q097_ANOGA AGAP012335-PA OS=Anopheles gambiae GN=AGAP012335 PE=4 SV=4	PF03531	Structure-specific recognition protein (SSRP1)		81.647	0.0022882
Q7Q0A3	Q7Q0A3	>tr|Q7Q0A3|Q7Q0A3_ANOGA AGAP012350-PA OS=Anopheles gambiae GN=AGAP012350 PE=4 SV=4	PF03451	HELP motif		73.533	0.00011376
Q7Q0B6	Q7Q0B6	>tr|Q7Q0B6|Q7Q0B6_ANOGA AGAP012373-PA (Fragment) OS=Anopheles gambiae GN=AGAP012373 PE=4 SV=3	PF00400	WD domain, G-beta repeat		40.317	0.00032839
Q7Q0C0	Q7Q0C0	>tr|Q7Q0C0|Q7Q0C0_ANOGA AGAP012380-PA OS=Anopheles gambiae GN=AGAP012380 PE=4 SV=2	PF01423	LSM domain		14.999	2.27e-13
Q7Q0D0	Q7Q0D0	>tr|Q7Q0D0|Q7Q0D0_ANOGA AGAP012391-PA OS=Anopheles gambiae GN=AGAP012391 PE=4 SV=4	none	none		73.876	0.038107
Q7Q0D5	Q7Q0D5	>tr|Q7Q0D5|Q7Q0D5_ANOGA AGAP012397-PA OS=Anopheles gambiae GN=AGAP012397 PE=4 SV=2	PF03870	RNA polymerase Rpb8		17.124	2.67e-05
Q7Q0D6	Q7Q0D6	>tr|Q7Q0D6|Q7Q0D6_ANOGA AGAP012398-PA OS=Anopheles gambiae GN=AGAP012398 PE=4 SV=4	PF01399	PCI domain		31.091	6.8e-07
Q7Q0F6;REV__Q7QJ94	Q7Q0F6	>tr|Q7Q0F6|Q7Q0F6_ANOGA Tyrosine-protein kinase receptor OS=Anopheles gambiae GN=INR PE=3 SV=3				149.98	1.22e-12
Q7Q0G8	Q7Q0G8	>tr|Q7Q0G8|Q7Q0G8_ANOGA AGAP003321-PA OS=Anopheles gambiae GN=AgaP_AGAP003321 PE=4 SV=4	PF02347	Glycine cleavage system P-protein		25.885	0.0033075
Q7Q0H5	Q7Q0H5	>tr|Q7Q0H5|Q7Q0H5_ANOGA AGAP003316-PA OS=Anopheles gambiae GN=AgaP_AGAP003316 PE=4 SV=5	PF04696	pinin/SDK/memA/ protein conserved region		54.188	6.78e-31
Q7Q0H6	Q7Q0H6	>tr|Q7Q0H6|Q7Q0H6_ANOGA AGAP003315-PA OS=Anopheles gambiae GN=AgaP_AGAP003315 PE=3 SV=5	PF00579	tRNA synthetases class I (W and Y)		49.501	2.09e-16
Q7Q0H8	Q7Q0H8	>tr|Q7Q0H8|Q7Q0H8_ANOGA AGAP003313-PA OS=Anopheles gambiae GN=AGAP003313 PE=4 SV=2	PF08768	Domain of unknown function (DUF1794)		18.154	9.52e-05
Q7Q0K6	Q7Q0K6	>tr|Q7Q0K6|Q7Q0K6_ANOGA AGAP010288-PA OS=Anopheles gambiae GN=AGAP010288 PE=4 SV=2	PF00641	Zn-finger in Ran binding protein and others		16.681	5.57e-11
Q7Q0K7	Q7Q0K7	>tr|Q7Q0K7|Q7Q0K7_ANOGA AGAP010286-PA (Fragment) OS=Anopheles gambiae GN=AGAP010286 PE=4 SV=3	PF10174	RIM-binding protein of the cytomatrix active zone		131.61	0
Q7Q0L3	Q7Q0L3	>tr|Q7Q0L3|Q7Q0L3_ANOGA AGAP010280-PA OS=Anopheles gambiae GN=AGAP010280 PE=4 SV=4	PF03022	Major royal jelly protein		49.856	2.88e-10
Q7Q0L5	Q7Q0L5	>tr|Q7Q0L5|Q7Q0L5_ANOGA AGAP010278-PA OS=Anopheles gambiae GN=AGAP010278 PE=4 SV=3	PF00186	Dihydrofolate reductase		21.376	2.37e-05
Q7Q0L6	Q7Q0L6	>tr|Q7Q0L6|Q7Q0L6_ANOGA AGAP010276-PA (Fragment) OS=Anopheles gambiae GN=AGAP010276 PE=4 SV=3	PF10436	Mitochondrial branched-chain alpha-ketoacid dehydrogenase kinase		23.933	1.14e-07
Q7Q0M2	Q7Q0M2	>tr|Q7Q0M2|Q7Q0M2_ANOGA AGAP010268-PA OS=Anopheles gambiae GN=AGAP010268 PE=4 SV=4	none	none		35.528	0.0023409
Q7Q0M3	Q7Q0M3	>tr|Q7Q0M3|Q7Q0M3_ANOGA AGAP010267-PA OS=Anopheles gambiae GN=AGAP010267 PE=3 SV=3	PF00749	tRNA synthetases class I (E and Q), catalytic domain		87.685	5.16e-10
Q7Q0M8	Q7Q0M8	>tr|Q7Q0M8|Q7Q0M8_ANOGA AGAP010260-PA OS=Anopheles gambiae GN=AGAP010260 PE=4 SV=3	PF00057	Low-density lipoprotein receptor domain class A		21.71	2.81e-63
Q7Q0M9	Q7Q0M9	>tr|Q7Q0M9|Q7Q0M9_ANOGA AGAP010257-PA OS=Anopheles gambiae GN=AGAP010257 PE=3 SV=4	PF00572	Ribosomal protein L13		21.656	1.2e-10
Q7Q0N0	Q7Q0N0	>tr|Q7Q0N0|Q7Q0N0_ANOGA AGAP010251-PA OS=Anopheles gambiae GN=AGAP010251 PE=4 SV=1	PF06957	Coatomer (COPI) alpha subunit C-terminus		139.51	2.39e-122
Q7Q0N7	Q7Q0N7	>tr|Q7Q0N7|Q7Q0N7_ANOGA AGAP010238-PA OS=Anopheles gambiae GN=AGAP010238 PE=4 SV=4	PF02469	Fasciclin domain		72.883	8.22e-19
Q7Q0P1	Q7Q0P1	>tr|Q7Q0P1|Q7Q0P1_ANOGA AGAP010234-PA (Fragment) OS=Anopheles gambiae GN=AGAP010234 PE=4 SV=4	PF01347	Lipoprotein amino terminal region		95.39	3.95e-11
Q7Q0P3	Q7Q0P3	>tr|Q7Q0P3|Q7Q0P3_ANOGA AGAP010230-PA OS=Anopheles gambiae GN=AGAP010230 PE=4 SV=4	PF00625	Guanylate kinase		62.825	1.09e-08
Q7Q0P4	Q7Q0P4	>tr|Q7Q0P4|Q7Q0P4_ANOGA AGAP010229-PA OS=Anopheles gambiae GN=AGAP010229 PE=4 SV=2	PF00795	Carbon-nitrogen hydrolase		43.52	5.09e-29
Q7Q0P5	Q7Q0P5	>tr|Q7Q0P5|Q7Q0P5_ANOGA AGAP010228-PA (Fragment) OS=Anopheles gambiae GN=AGAP010228 PE=4 SV=4	PF02786	Carbamoyl-phosphate synthase L chain, ATP binding domain		76.461	2.4e-09
Q7Q0Q1	Q7Q0Q1	>sp|Q7Q0Q1|MCM6_ANOGA DNA replication licensing factor Mcm6 OS=Anopheles gambiae GN=Mcm6 PE=3 SV=3				92.48	0.011996
Q7Q0Q5	Q7Q0Q5	>tr|Q7Q0Q5|Q7Q0Q5_ANOGA AGAP010212-PA OS=Anopheles gambiae GN=AGAP010212 PE=4 SV=4	PF01920	Prefoldin subunit		14.901	2.26e-09
Q7Q0Q7	Q7Q0Q7	>tr|Q7Q0Q7|Q7Q0Q7_ANOGA AGAP010210-PA OS=Anopheles gambiae GN=AGAP010210 PE=4 SV=3	PF02466	Tim17/Tim22/Tim23 family		20.922	0.006298
Q7Q0R9	Q7Q0R9	>tr|Q7Q0R9|Q7Q0R9_ANOGA AGAP010193-PA OS=Anopheles gambiae GN=CTLGA3 PE=4 SV=2	none	none		26.981	1.74e-64
Q7Q0S1	Q7Q0S1	>tr|Q7Q0S1|Q7Q0S1_ANOGA AGAP010191-PA (Fragment) OS=Anopheles gambiae GN=AGAP010191 PE=4 SV=4	none	none		39.063	2.37e-08
Q7Q0S3	Q7Q0S3	>tr|Q7Q0S3|Q7Q0S3_ANOGA AGAP010189-PA (Fragment) OS=Anopheles gambiae GN=AGAP010189 PE=4 SV=4	PF01412	Putative GTPase activating protein for Arf		54.678	3.86e-06
Q7Q0S4	Q7Q0S4	>tr|Q7Q0S4|Q7Q0S4_ANOGA AGAP010188-PA OS=Anopheles gambiae GN=AGAP010188 PE=4 SV=4	PF00515	Tetratricopeptide repeat		37.328	3.67e-74
Q7Q0T4	Q7Q0T4	>tr|Q7Q0T4|Q7Q0T4_ANOGA AGAP010174-PA OS=Anopheles gambiae GN=AGAP010174 PE=4 SV=4	PF04597	Ribophorin I		52.357	6.23e-22
Q7Q0T5	Q7Q0T5	>tr|Q7Q0T5|Q7Q0T5_ANOGA AGAP010173-PA OS=Anopheles gambiae GN=AGAP010173 PE=4 SV=2	PF00400	WD domain, G-beta repeat		35.083	1.1e-44
Q7Q0T8	Q7Q0T8	>tr|Q7Q0T8|Q7Q0T8_ANOGA AGAP010167-PA OS=Anopheles gambiae GN=AGAP010167 PE=4 SV=4	PF06311	NUMB domain		60.427	1.99e-08
Q7Q0U0	Q7Q0U0	>tr|Q7Q0U0|Q7Q0U0_ANOGA AGAP010164-PA OS=Anopheles gambiae GN=AGAP010164 PE=3 SV=3	PF00755	Choline/Carnitine o-acyltransferase		90.193	1.49e-14
Q7Q0U1	Q7Q0U1	>sp|Q7Q0U1|RL38_ANOGA 60S ribosomal protein L38 OS=Anopheles gambiae GN=RpL38 PE=3 SV=2				8.2768	7.74e-06
Q7Q0U5	Q7Q0U5	>tr|Q7Q0U5|Q7Q0U5_ANOGA AGAP010160-PA (Fragment) OS=Anopheles gambiae GN=AGAP010160 PE=4 SV=4	PF00063	Myosin head (motor domain)		101.21	0.0045904
Q7Q0U6	Q7Q0U6	>tr|Q7Q0U6|Q7Q0U6_ANOGA AGAP010159-PA (Fragment) OS=Anopheles gambiae GN=AGAP010159 PE=4 SV=3	PF00692	dUTPase		17.297	0.011828
Q7Q0U7;Q7PMH0;A0NG32	Q7Q0U7	>tr|Q7Q0U7|Q7Q0U7_ANOGA AGAP010156-PA OS=Anopheles gambiae GN=AGAP010156 PE=4 SV=3	PF00285	Citrate synthase		118.38	0
Q7Q0V2	Q7Q0V2	>tr|Q7Q0V2|Q7Q0V2_ANOGA AGAP010139-PA OS=Anopheles gambiae GN=AGAP010139 PE=4 SV=4	PF00117	Glutamine amidotransferase class-I		76.005	4.96e-65
Q7Q0W8;REV__Q7Q0W8;REV__Q7PM04	Q7Q0W8	>tr|Q7Q0W8|Q7Q0W8_ANOGA AGAP010098-PA OS=Anopheles gambiae GN=CPR83 PE=4 SV=2	PF00379	Insect cuticle protein		17.33	1.78e-223
Q7Q0X1;A0NG25;Q5TNW5	Q7Q0X1	>tr|Q7Q0X1|Q7Q0X1_ANOGA AGAP010095-PA OS=Anopheles gambiae GN=CPR82 PE=4 SV=4	PF00379	Insect cuticle protein		27.599	5.4e-06
Q7Q0X2	Q7Q0X2	>tr|Q7Q0X2|Q7Q0X2_ANOGA AGAP010090-PA (Fragment) OS=Anopheles gambiae GN=AGAP010090 PE=4 SV=3	PF00102	Protein-tyrosine phosphatase		140.23	1.2e-05
Q7Q0X3	Q7Q0X3	>tr|Q7Q0X3|Q7Q0X3_ANOGA AGAP010087-PA OS=Anopheles gambiae GN=AGAP010087 PE=4 SV=3	PF07651	ANTH domain		72.561	5.62e-128
Q7Q0Y1	Q7Q0Y1	>tr|Q7Q0Y1|Q7Q0Y1_ANOGA AGAP010076-PA OS=Anopheles gambiae GN=AGAP010076 PE=4 SV=3	PF00568	WH1 domain		42.353	1.73e-14
Q7Q0Y4	Q7Q0Y4	>tr|Q7Q0Y4|Q7Q0Y4_ANOGA AGAP010072-PA OS=Anopheles gambiae GN=AGAP010072 PE=4 SV=4	PF01521	Iron-sulphur cluster biosynthesis		15.125	0.034574
Q7Q0Y6	Q7Q0Y6	>tr|Q7Q0Y6|Q7Q0Y6_ANOGA AGAP010067-PA (Fragment) OS=Anopheles gambiae GN=AGAP010067 PE=4 SV=4	PF00248	Aldo/keto reductase family		44.398	0.080344
Q7Q0Y7	Q7Q0Y7	>tr|Q7Q0Y7|Q7Q0Y7_ANOGA AGAP010065-PA OS=Anopheles gambiae GN=AGAP010065 PE=3 SV=2	PF03946	Ribosomal protein L11, N-terminal domain		17.603	2.13e-67
Q7Q0Z2;Q9GT47	Q7Q0Z2	>tr|Q7Q0Z2|Q7Q0Z2_ANOGA AGAP010056-PA OS=Anopheles gambiae GN=AGAP010056 PE=4 SV=4	PF00728	Glycosyl hydrolase family 20, catalytic domain		63.355	5.12e-15
Q7Q0Z6	Q7Q0Z6	>tr|Q7Q0Z6|Q7Q0Z6_ANOGA AGAP010050-PA (Fragment) OS=Anopheles gambiae GN=AGAP010050 PE=4 SV=3	none	none		79.258	1.36e-09
Q7Q0Z9	Q7Q0Z9	>tr|Q7Q0Z9|Q7Q0Z9_ANOGA AGAP010048-PA (Fragment) OS=Anopheles gambiae GN=AGAP010048 PE=4 SV=4	PF07690	Major Facilitator Superfamily		92.52	3.35e-06
Q7Q102	Q7Q102	>tr|Q7Q102|Q7Q102_ANOGA AGAP010044-PA (Fragment) OS=Anopheles gambiae GN=AGAP010044 PE=4 SV=4	PF01166	TSC-22/dip/bun family		90.337	5.59e-06
Q7Q108	Q7Q108	>tr|Q7Q108|Q7Q108_ANOGA AGAP010031-PA (Fragment) OS=Anopheles gambiae GN=AGAP010031 PE=4 SV=4	PF03148	Tektin family		52.198	4.81e-63
Q7Q112	Q7Q112	>tr|Q7Q112|Q7Q112_ANOGA AGAP010024-PA (Fragment) OS=Anopheles gambiae GN=AGAP010024 PE=4 SV=4	none	none		345.06	2.34e-06
Q7Q115	Q7Q115	>tr|Q7Q115|Q7Q115_ANOGA AGAP010020-PA OS=Anopheles gambiae GN=AGAP010020 PE=4 SV=2	PF04884	Protein of unknown function, DUF647		47.721	4.25e-07
Q7Q137	Q7Q137	>tr|Q7Q137|Q7Q137_ANOGA Peptidyl-prolyl cis-trans isomerase OS=Anopheles gambiae GN=AGAP009991 PE=3 SV=4	PF00160	Cyclophilin type peptidyl-prolyl cis-trans isomerase/CLD		28.129	1.58e-05
Q7Q143	Q7Q143	>tr|Q7Q143|Q7Q143_ANOGA AGAP009982-PA OS=Anopheles gambiae GN=AGAP009982 PE=4 SV=2	none	none		38.975	1.17e-05
Q7Q150	Q7Q150	>tr|Q7Q150|Q7Q150_ANOGA AGAP009973-PA OS=Anopheles gambiae GN=AGAP009973 PE=3 SV=4	PF01434	Peptidase family M41		62.482	2.15e-11
Q7Q151	Q7Q151	>tr|Q7Q151|Q7Q151_ANOGA AGAP009970-PA (Fragment) OS=Anopheles gambiae GN=AGAP009970 PE=4 SV=4	PF08623	TATA-binding protein interacting (TIP20)		139.18	4.79e-69
Q7Q161	Q7Q161	>sp|Q7Q161|GLYR1_ANOGA Putative oxidoreductase GLYR1 homolog OS=Anopheles gambiae GN=AGAP009949 PE=3 SV=5	PF03446	NAD binding domain of 6-phosphogluconate dehydrogenase		61.542	5.52e-170
Q7Q164	Q7Q164	>tr|Q7Q164|Q7Q164_ANOGA AGAP009945-PA OS=Anopheles gambiae GN=AGAP009945 PE=4 SV=3	PF01408	Oxidoreductase family, NAD-binding Rossmann fold		37.297	8.88e-05
Q7Q165	Q7Q165	>tr|Q7Q165|Q7Q165_ANOGA AGAP009944-PA OS=Anopheles gambiae GN=AGAP009944 PE=3 SV=3	PF00171	Aldehyde dehydrogenase family		54.763	8.47e-94
Q7Q171	Q7Q171	>tr|Q7Q171|Q7Q171_ANOGA AGAP009938-PA (Fragment) OS=Anopheles gambiae GN=AGAP009938 PE=4 SV=3	none	none		24.424	0.00071451
Q7Q172	Q7Q172	>tr|Q7Q172|Q7Q172_ANOGA AGAP009937-PA (Fragment) OS=Anopheles gambiae GN=AGAP009937 PE=4 SV=4	PF00791	ZU5 domain		166.51	0
Q7Q178	Q7Q178	>tr|Q7Q178|Q7Q178_ANOGA AGAP009928-PA (Fragment) OS=Anopheles gambiae GN=AGAP009928 PE=4 SV=3	PF00569	Zinc finger, ZZ type		73.193	0.013572
Q7Q185	Q7Q185	>tr|Q7Q185|Q7Q185_ANOGA AGAP009922-PA OS=Anopheles gambiae GN=AGAP009922 PE=4 SV=4	PF01156	Inosine-uridine preferring nucleoside hydrolase		37.822	3.27e-11
Q7Q186	Q7Q186	>tr|Q7Q186|Q7Q186_ANOGA AGAP009921-PA (Fragment) OS=Anopheles gambiae GN=AGAP009921 PE=4 SV=3	PF03810	Importin-beta N-terminal domain		98.559	2.15e-103
Q7Q189	Q7Q189	>tr|Q7Q189|Q7Q189_ANOGA AGAP009914-PA (Fragment) OS=Anopheles gambiae GN=AGAP009914 PE=4 SV=3	PF04880	NUDE protein, C-terminal conserved region		37.225	2.21e-05
Q7Q191	Q7Q191	>tr|Q7Q191|Q7Q191_ANOGA AGAP009908-PA (Fragment) OS=Anopheles gambiae GN=AGAP009908 PE=4 SV=4	PF00572	Ribosomal protein L13		20.952	1.71e-07
Q7Q192	Q7Q192	>tr|Q7Q192|Q7Q192_ANOGA AGAP009907-PA OS=Anopheles gambiae GN=AGAP009907 PE=4 SV=4	PF01433	Peptidase family M1		72.51	9.31e-26
Q7Q196	Q7Q196	>tr|Q7Q196|Q7Q196_ANOGA AGAP009901-PA OS=Anopheles gambiae GN=AGAP009901 PE=3 SV=3	PF00293	NUDIX domain		25.222	4.87e-06
Q7Q198	Q7Q198	>tr|Q7Q198|Q7Q198_ANOGA AGAP009896-PA (Fragment) OS=Anopheles gambiae GN=AGAP009896 PE=4 SV=3	PF01490	Transmembrane amino acid transporter protein		50.416	7.11e-42
Q7Q1A2	Q7Q1A2	>tr|Q7Q1A2|Q7Q1A2_ANOGA AGAP009888-PA OS=Anopheles gambiae GN=AGAP009888 PE=4 SV=3	PF00249	Myb-like DNA-binding domain		21.566	0.0046109
Q7Q1A5	Q7Q1A5	>tr|Q7Q1A5|Q7Q1A5_ANOGA AGAP009882-PA OS=Anopheles gambiae GN=AGAP009882 PE=4 SV=2	PF06825	Heat shock factor binding protein 1		9.4974	7.14e-148
Q7Q1A7	Q7Q1A7	>tr|Q7Q1A7|Q7Q1A7_ANOGA AGAP009877-PA OS=Anopheles gambiae GN=CPR79 PE=4 SV=5	PF00379	Insect cuticle protein		35.149	2.85e-07
Q7Q1B5	Q7Q1B5	>tr|Q7Q1B5|Q7Q1B5_ANOGA AGAP009868-PA OS=Anopheles gambiae GN=CPR73 PE=4 SV=3	PF00379	Insect cuticle protein		19.005	3.07e-45
Q7Q1B7	Q7Q1B7	>tr|Q7Q1B7|Q7Q1B7_ANOGA AGAP009866-PA (Fragment) OS=Anopheles gambiae GN=AGAP009866 PE=4 SV=2	PF00535	Glycosyl transferase family 2		27.277	1.7e-06
Q7Q1B8	Q7Q1B8	>tr|Q7Q1B8|Q7Q1B8_ANOGA AGAP009865-PA OS=Anopheles gambiae GN=AGAP009865 PE=4 SV=3	PF05347	Complex 1 protein (LYR family)		17.526	1.93e-51
Q7Q1C4	Q7Q1C4	>tr|Q7Q1C4|Q7Q1C4_ANOGA AGAP009852-PA (Fragment) OS=Anopheles gambiae GN=AGAP009852 PE=4 SV=4	PF07719	Tetratricopeptide repeat		15.749	3.63e-42
Q7Q1C5;Q7QG33	Q7Q1C5	>tr|Q7Q1C5|Q7Q1C5_ANOGA AGAP009850-PA (Fragment) OS=Anopheles gambiae GN=AGAP009850 PE=3 SV=3	PF01061	ABC-2 type transporter		73.46	2.07e-14
Q7Q1D2	Q7Q1D2	>tr|Q7Q1D2|Q7Q1D2_ANOGA AGAP009842-PA OS=Anopheles gambiae GN=AGAP009842 PE=3 SV=3	PF00445	Ribonuclease T2 family		35.514	7.11e-19
Q7Q1D3;F5HMK1	Q7Q1D3	>tr|Q7Q1D3|Q7Q1D3_ANOGA AGAP009841-PA OS=Anopheles gambiae GN=AGAP009841 PE=4 SV=3	PF00789	UBX domain		36.197	1.07e-29
Q7Q1E1	Q7Q1E1	>tr|Q7Q1E1|Q7Q1E1_ANOGA AGAP009831-PA OS=Anopheles gambiae GN=AGAP009831 PE=4 SV=4	none	none		51.35	5.55e-19
Q7Q1E9	Q7Q1E9	>tr|Q7Q1E9|Q7Q1E9_ANOGA AGAP009824-PA OS=Anopheles gambiae GN=AGAP009824 PE=4 SV=2	PF10200	NADH:ubiquinone oxidoreductase, NDUFS5-15kDa		11.562	1.69e-45
Q7Q1F2	Q7Q1F2	>tr|Q7Q1F2|Q7Q1F2_ANOGA AGAP009821-PA (Fragment) OS=Anopheles gambiae GN=AGAP009821 PE=4 SV=4	PF05186	Dpy-30 motif		40.634	5.61e-10
Q7Q1F4	Q7Q1F4	>tr|Q7Q1F4|Q7Q1F4_ANOGA AGAP009819-PA (Fragment) OS=Anopheles gambiae GN=AGAP009819 PE=4 SV=4	PF00023	Ankyrin repeat		48.977	1.29e-16
Q7Q1H2	Q7Q1H2	>tr|Q7Q1H2|Q7Q1H2_ANOGA AGAP009790-PA OS=Anopheles gambiae GN=AGAP009790 PE=4 SV=4	PF01607	Chitin binding Peritrophin-A domain		37.585	0.00059878
Q7Q1H3	Q7Q1H3	>tr|Q7Q1H3|Q7Q1H3_ANOGA AGAP009788-PA (Fragment) OS=Anopheles gambiae GN=AGAP009788 PE=4 SV=4	PF03839	Translocation protein Sec62		44.161	5.8e-13
Q7Q1H5	Q7Q1H5	>tr|Q7Q1H5|Q7Q1H5_ANOGA AGAP009786-PA OS=Anopheles gambiae GN=AGAP009786 PE=3 SV=4	PF01071	Phosphoribosylglycinamide synthetase, ATP-grasp (A) domain		147.41	9.24e-11
Q7Q1H8	Q7Q1H8	>tr|Q7Q1H8|Q7Q1H8_ANOGA AGAP009783-PA (Fragment) OS=Anopheles gambiae GN=AGAP009783 PE=3 SV=3	PF00441	Acyl-CoA dehydrogenase, C-terminal domain		45.62	5.88e-78
Q7Q1I9	Q7Q1I9	>tr|Q7Q1I9|Q7Q1I9_ANOGA AGAP009772-PA (Fragment) OS=Anopheles gambiae GN=AGAP009772 PE=4 SV=4	none	none		75.269	0.00021568
Q7Q1J2	Q7Q1J2	>tr|Q7Q1J2|Q7Q1J2_ANOGA Transporter (Fragment) OS=Anopheles gambiae GN=AGAP009768 PE=3 SV=4	PF00209	Sodium:neurotransmitter symporter family		69.081	7.6e-05
Q7Q1J9;Q3T8Y6	Q7Q1J9	>tr|Q7Q1J9|Q7Q1J9_ANOGA AGAP009757-PA OS=Anopheles gambiae GN=ANCE7 PE=4 SV=3	PF01401	Angiotensin-converting enzyme		107.56	7.72e-55
Q7Q1K3	Q7Q1K3	>tr|Q7Q1K3|Q7Q1K3_ANOGA AGAP009745-PA (Fragment) OS=Anopheles gambiae GN=AGAP009745 PE=3 SV=4	PF00083	Sugar (and other) transporter		55.078	6.92e-08
Q7Q1K5	Q7Q1K5	>tr|Q7Q1K5|Q7Q1K5_ANOGA AGAP009742-PA (Fragment) OS=Anopheles gambiae GN=AGAP009742 PE=4 SV=3	PF00076	RNA recognition motif. (a.k.a. RRM, RBD, or RNP domain)		20.52	0.00018929
Q7Q1K7	Q7Q1K7	>tr|Q7Q1K7|Q7Q1K7_ANOGA AGAP009738-PA OS=Anopheles gambiae GN=GRX3 PE=4 SV=2	PF06110	Eukaryotic protein of unknown function (DUF953)		14.311	1.56e-19
Q7Q1L3	Q7Q1L3	>tr|Q7Q1L3|Q7Q1L3_ANOGA AGAP009730-PA OS=Anopheles gambiae GN=AGAP009730 PE=4 SV=4	PF00063	Myosin head (motor domain)		180.46	1.06e-243
Q7Q1N8;Q5PTK7;Q5PTN9;Q5PTP3;Q5PTM6;Q5PTN5;Q5PTN6;Q5PTP1;Q5PTJ9;Q5PTL3;Q5PTL4;Q5PTL7;Q5PTM9;Q5PTN0	Q7Q1N8	>tr|Q7Q1N8|Q7Q1N8_ANOGA AGAP009701-PA OS=Anopheles gambiae GN=AGAP009701 PE=3 SV=4	PF01411	tRNA synthetases class II (A)		105.82	9.75e-65
Q7Q1P2	Q7Q1P2	>tr|Q7Q1P2|Q7Q1P2_ANOGA AGAP009694-PA (Fragment) OS=Anopheles gambiae GN=AGAP009694 PE=3 SV=4	PF00118	TCP-1/cpn60 chaperonin family		58.608	6.21e-304
Q7Q1Q4	Q7Q1Q4	>tr|Q7Q1Q4|Q7Q1Q4_ANOGA AGAP009680-PA OS=Anopheles gambiae GN=AGAP009680 PE=4 SV=3	PF05018	Protein of unknown function (DUF667)		23.429	0.00028166
Q7Q1Q7	Q7Q1Q7	>tr|Q7Q1Q7|Q7Q1Q7_ANOGA AGAP009673-PA (Fragment) OS=Anopheles gambiae GN=AGAP009673 PE=4 SV=3	PF04389	Peptidase family M28		39.938	7.93e-07
Q7Q1Q9;Q005N0;C6K1E5;C6K1F9;C6K1G0;C6K1E0;C6K1G9;C6K1E3;C6K1F0;C6K1G5	Q7Q1Q9;Q005N0	>tr|Q7Q1Q9|Q7Q1Q9_ANOGA AGAP009670-PB OS=Anopheles gambiae GN=SRPN4 PE=3 SV=4;>tr|Q005N0|Q005N0_ANOGA Serpin 4C (Fragment) OS=Anopheles gambiae GN=SRPN4C PE=2 SV=1	PF00079	Serpin (serine protease inhibitor)		61.772	6.23e-124
Q7Q1R0	Q7Q1R0	>tr|Q7Q1R0|Q7Q1R0_ANOGA AGAP009668-PA OS=Anopheles gambiae GN=AGAP009668 PE=4 SV=4	PF01299	Lysosome-associated membrane glycoprotein (Lamp)		34.454	0.057433
Q7Q1R6	Q7Q1R6	>tr|Q7Q1R6|Q7Q1R6_ANOGA AGAP009660-PA OS=Anopheles gambiae GN=AGAP009660 PE=3 SV=4	PF00406	Adenylate kinase		22.357	0.0012269
Q7Q1S2	Q7Q1S2	>tr|Q7Q1S2|Q7Q1S2_ANOGA AGAP009652-PA (Fragment) OS=Anopheles gambiae GN=AGAP009652 PE=4 SV=1	PF06212	GRIM-19 protein		18.105	2.96e-89
Q7Q1T0	Q7Q1T0	>tr|Q7Q1T0|Q7Q1T0_ANOGA AGAP009645-PA OS=Anopheles gambiae GN=AGAP009645 PE=4 SV=4	PF05918	Apoptosis inhibitory protein 5 (API5)		61.392	4.4e-40
Q7Q1T8	Q7Q1T8	>tr|Q7Q1T8|Q7Q1T8_ANOGA AGAP009635-PA OS=Anopheles gambiae GN=AGAP009635 PE=4 SV=4	none	none		13.467	7.96e-14
Q7Q1U0	Q7Q1U0	>tr|Q7Q1U0|Q7Q1U0_ANOGA AGAP009633-PA OS=Anopheles gambiae GN=AGAP009633 PE=3 SV=3	PF00106	short chain dehydrogenase		25.915	5.43e-05
Q7Q1U6	Q7Q1U6	>tr|Q7Q1U6|Q7Q1U6_ANOGA AGAP009625-PA OS=Anopheles gambiae GN=AGAP009625 PE=3 SV=4	PF00004	ATPase family associated with various cellular activities (AAA)		43.727	1.16e-10
Q7Q1U8	Q7Q1U8	>tr|Q7Q1U8|Q7Q1U8_ANOGA Glyceraldehyde-3-phosphate dehydrogenase OS=Anopheles gambiae GN=AGAP009623 PE=3 SV=2	PF02800	Glyceraldehyde 3-phosphate dehydrogenase, C-terminal domain		35.466	0
Q7Q1V0	Q7Q1V0	>tr|Q7Q1V0|Q7Q1V0_ANOGA AGAP009621-PA OS=Anopheles gambiae GN=AGAP009621 PE=4 SV=3	PF02065	Melibiase		49.033	5.43e-19
Q7Q1V4	Q7Q1V4	>tr|Q7Q1V4|Q7Q1V4_ANOGA AGAP009617-PA OS=Anopheles gambiae GN=AGAP009617 PE=4 SV=4	PF01425	Amidase		58.001	5.22e-06
Q7Q1W2	Q7Q1W2	>tr|Q7Q1W2|Q7Q1W2_ANOGA AGAP009604-PA OS=Anopheles gambiae GN=AGAP009604 PE=4 SV=4	PF11901	Protein of unknown function (DUF3421)		31.471	2.3e-41
Q7Q1X2	Q7Q1X2	>tr|Q7Q1X2|Q7Q1X2_ANOGA AGAP009591-PA (Fragment) OS=Anopheles gambiae GN=AGAP009591 PE=3 SV=3	PF00171	Aldehyde dehydrogenase family		101.44	3.24e-24
Q7Q210	Q7Q210	>tr|Q7Q210|Q7Q210_ANOGA AGAP010766-PA OS=Anopheles gambiae GN=AGAP010766 PE=4 SV=4	PF02958	Domain of unknown function (DUF227)		46.913	1.49e-11
Q7Q211	Q7Q211	>tr|Q7Q211|Q7Q211_ANOGA AGAP010768-PA OS=Anopheles gambiae GN=AGAP010768 PE=4 SV=2	PF10187	N-terminal domain of NEFA-interacting nuclear protein NIP30		28.9	7.27e-07
Q7Q212	Q7Q212	>tr|Q7Q212|Q7Q212_ANOGA AGAP010769-PA (Fragment) OS=Anopheles gambiae GN=AGAP010769 PE=4 SV=3	PF00583	Acetyltransferase (GNAT) family		22.912	2.54e-58
Q7Q228	Q7Q228	>tr|Q7Q228|Q7Q228_ANOGA AGAP010791-PA (Fragment) OS=Anopheles gambiae GN=AGAP010791 PE=4 SV=3	PF01138	3\ exoribonuclease family, domain 1		80.721	0.012355
Q7Q229	Q7Q229	>tr|Q7Q229|Q7Q229_ANOGA AGAP010792-PA (Fragment) OS=Anopheles gambiae GN=AGAP010792 PE=4 SV=3	PF01370	NAD dependent epimerase/dehydratase family		44.425	1.18e-171
Q7Q236	Q7Q236	>tr|Q7Q236|Q7Q236_ANOGA AGAP010800-PA (Fragment) OS=Anopheles gambiae GN=AGAP010800 PE=4 SV=4	none	none		105.74	2.48e-06
Q7Q237	Q7Q237	>tr|Q7Q237|Q7Q237_ANOGA AGAP010801-PA OS=Anopheles gambiae GN=AGAP010801 PE=4 SV=4	PF00454	Phosphatidylinositol 3- and 4-kinase		233.36	0.00023533
Q7Q238;E9JYZ6;E9JYZ7;E9JZ00;E9JZ02;E9JZ06;E9JZ08;E9JZ09;E9JZ20;E9JZ21;E9JZ23;E9JZ24;E9JZ29;E9JZ33;E9JZ38;E9JZ44;E9JZ52;E9JZ54;E9JZ57;E9JZ67;E9JZ71;E9JZ72;E9JZ78;E9JZ80;E9JYZ8;E9JYZ9;E9JZ22;E9JZ28;E9JZ36;E9JZ41;E9JZ43;E9JZ64;E9JZ68;E9JZ79;E9JZ84	Q7Q238;E9JYZ6;E9JYZ7;E9JZ00;E9JZ02;E9JZ06;E9JZ08;E9JZ09;E9JZ20;E9JZ21;E9JZ23;E9JZ24;E9JZ29;E9JZ33;E9JZ38;E9JZ44;E9JZ52;E9JZ54;E9JZ57;E9JZ67;E9JZ71;E9JZ72;E9JZ78;E9JZ80	>tr|Q7Q238|Q7Q238_ANOGA AGAP010805-PA (Fragment) OS=Anopheles gambiae GN=AGAP010805 PE=4 SV=4;>tr|E9JYZ6|E9JYZ6_ANOGA AGAP010805 (Fragment) OS=Anopheles gambiae M PE=4 SV=1;>tr|E9JYZ7|E9JYZ7_ANOGA AGAP010805 (Fragment) OS=Anopheles gambiae M PE=4 SV=1;>tr|	none	none		131.45	7.33e-50
Q7Q254	Q7Q254	>tr|Q7Q254|Q7Q254_ANOGA AGAP004031-PA OS=Anopheles gambiae GN=AgaP_AGAP004031 PE=4 SV=4	PF01012	Electron transfer flavoprotein domain		34.583	0
[truncated: 1,423 more rows]
